# Supplementary material for: Proteomic Profile of Flaxseed (Linum usitatissimum L.) Products as Influenced by Protein Concentration Method and Cultivar
Source: Foods. 2024 Apr 23;13(9):1288. doi: 10.3390/foods13091288 (PMC11083286; doi:10.3390/foods13091288)
Supplement: Supplementary file 1 [file foods-13-01288-s001.zip]

Archive with 1 entries (1 files):
- foods-2933299-supplementary.xlsx
