# Supplementary material for: Proteomic Profile of Flaxseed (Linum usitatissimum L.) Products as Influenced by Protein Concentration Method and Cultivar
Source: Foods. 2024 Apr 23;13(9):1288. doi: 10.3390/foods13091288 (PMC11083286; doi:10.3390/foods13091288)
Supplement: Supplementary file 1 [file foods-13-01288-s001.zip › foods-2933299-supplementary.xlsx]

## Sheet: Protein Groups
Header					Protein Info				Identification details in Original Reports
	PGs		proteins		Protein Info	Alt.prot.Info	Alternative protein(s) info		Qual. Data	Q-value	Q-value	#Prot.Peptides	Number of proteotypic peptides																											# Peptides (all)	Number of peptides (all)
total	2560		8680
shown	2560		8680
PG ID	Accession	URL NCBI	Description	Sort.Int.			#	Acessions			Lib.PG.Q-value		Agriol_SC_1	Agriol_SC_2	Agriol_SC_3	Agriol_FF_1	Agriol_FF_2	Agriol_FF_3	Agriol_PC_1	Agriol_PC_2	Agriol_PC_3	Raciol_SC_1	Raciol_SC_2	Raciol_SC_3	Raciol_FF_1	Raciol_FF_2	Raciol_FF_3	Raciol_PC_1	Raciol_PC_2	Raciol_PC_3	Libra_SC_1	Libra_SC_2	Libra_SC_3	Libra_FF_1	Libra_FF_2	Libra_FF_3	Libra_PC_1	Libra_PC_2	Libra_PC_3		Agriol_SC_1	Agriol_SC_2	Agriol_SC_3	Agriol_FF_1	Agriol_FF_2	Agriol_FF_3	Agriol_PC_1	Agriol_PC_2	Agriol_PC_3
2769	CAI0558954.1	CAI0558954.1	unnamed protein product [Linum tenue]	247686050000			1	CAI0558954.1			0.000807102		0	0	0	0	1	0	1	1	1	0	0	0	0	0	0	1	1	1	0	0	1	0	0	0	1	1	1		11	11	11	11	12	11	12	12	12
1709	CAI0432378.1	CAI0432378.1	unnamed protein product [Linum tenue]	106639050000			1	CAI0432378.1			0.000807102		2	2	2	2	2	2	3	2	3	2	3	2	3	3	3	2	3	3	3	3	3	3	3	3	3	3	3		7	7	7	7	7	7	8	7	8
2766	CAI0558846.1	CAI0558846.1	unnamed protein product [Linum tenue]	58097700000			16	CAI0558846.1;CAI0558847.1;CAI0558849.1;CAI0558850.1;CAI0558851.1;CAI0558852.1;CAI0558853.1;CAI0558855.1;CAI0558856.1;CAI0558957.1;CAI0558958.1;CAI0558959.1;CAI0558960.1;CAI0558961.1;CAI0558964.1;CAI0558965.1			0.000807102		0	0	0	0	0	0	0	0	0	0	0	0	0	0	0	0	0	0	0	0	0	0	0	0	0	0	0		10	10	10	10	10	10	11	11	10
215	CAC94011.1	CAC94011.1	conlinin [Linum usitatissimum]	75989660000			1	CAC94011.1			0.000807102		14	15	13	12	14	15	14	13	13	14	13	13	13	12	14	14	13	13	14	14	12	15	14	13	11	12	14		14	15	13	12	14	15	14	13	13
2945	WMZ41542.1	WMZ41542.1	chitinase [Linum usitatissimum]	49108849000			1	WMZ41542.1			0.000807102		7	8	9	7	8	9	5	5	5	8	8	8	8	8	8	7	6	5	7	6	7	7	7	7	5	5	5		14	16	17	14	15	17	13	12	12
1740	CAI0434421.1	CAI0434421.1	unnamed protein product [Linum tenue]	14122487000			1	CAI0434421.1			0.000807102		6	6	6	6	6	6	6	6	6	6	6	6	6	6	6	6	6	6	6	6	6	6	6	6	6	6	6		6	6	6	6	6	6	6	6	6
214	CAC94010.1	CAC94010.1	conlinin [Linum usitatissimum]	8955120500			1	CAC94010.1			0.000807102		7	7	7	8	8	8	7	7	7	8	7	7	8	8	8	7	7	7	8	8	7	9	9	9	8	8	8		7	7	7	8	8	8	7	7	7
10	ABB01616.1	ABB01616.1	oleosin high molecular weight isoform [Linum usitatissimum]	2419004780			1	ABB01616.1			0.000807102		3	3	3	2	3	3	3	2	3	2	3	3	3	2	3	3	3	3	3	3	3	3	3	2	2	2	3		3	3	3	2	3	3	3	2	3
17	ABB01624.1	ABB01624.1	oleosin high molecular weight isoform [Linum usitatissimum]	1770799470			1	ABB01624.1			0.000807102		3	3	2	2	3	3	2	2	2	2	2	2	3	3	3	2	2	2	2	2	3	3	3	3	2	2	2		3	3	2	2	3	3	2	2	2
0	1DWM_A	1DWM_A	unnamed protein product [Linum usitatissimum]	6075929200			2	1DWM_A;P82381.1			0.000807102		0	0	0	0	0	0	0	0	0	0	0	0	0	0	0	0	0	0	0	0	0	0	0	0	0	0	0		5	5	5	5	5	5	5	4	4
194	AVY09175.1	AVY09175.1	Sequence 3348 from patent US 9878004 [Unknown]	6001514500			1	AVY09175.1			0.000807102		22	22	22	21	22	22	22	19	20	22	21	22	21	22	22	19	18	20	21	21	22	22	22	22	21	21	22		22	22	22	21	22	22	22	19	20
1163	CAI0407981.1	CAI0407981.1	unnamed protein product [Linum tenue]	9870982100			1	CAI0407981.1			0.000807102		4	4	4	4	4	3	3	4	3	4	4	4	4	4	4	3	3	3	4	4	4	4	4	4	3	3	3		6	6	6	6	6	5	5	6	5
1307	CAI0411675.1	CAI0411675.1	unnamed protein product [Linum tenue]	5802230300			10	CAI0411675.1;CAI0426936.1;CAI0442830.1;CAI0471509.1;CAI0542378.1;CAI0542390.1;CAI0548556.1;CAI0548598.1;CAI0548718.1;CAI0548719.1			0.000807102		0	0	0	0	0	0	0	0	0	0	0	0	0	0	0	0	0	0	0	0	0	0	0	0	0	0	0		16	17	17	17	17	17	11	12	11
195	AVY09180.1	AVY09180.1	Sequence 3353 from patent US 9878004 [Unknown]	10881870000			1	AVY09180.1			0.000807102		6	6	6	6	6	6	4	4	4	6	6	6	6	6	6	5	4	4	6	6	6	6	6	6	5	4	5		12	12	12	12	12	12	9	9	9
2932	P48417.1	P48417.1	Allene oxide synthase, chloroplastic [Linum usitatissimum]	1378875540			1	P48417.1			0.000807102		24	24	24	23	23	24	17	17	13	24	24	24	24	24	24	18	13	18	24	24	23	24	24	24	19	18	20		30	30	30	29	29	30	23	23	17
12	ABB01617.1	ABB01617.1	oleosin low molecular weight isoform [Linum usitatissimum]	2927213200			1	ABB01617.1			0.000807102		3	3	3	3	3	3	3	2	2	3	3	3	3	3	3	3	3	3	3	3	3	3	3	3	3	3	3		3	3	3	3	3	3	3	2	2
16	ABB01620.1	ABB01620.1	oleosin low molecular weight isoform, partial [Linum usitatissimum]	2584431400			1	ABB01620.1			0.00166389		1	1	1	1	1	1	1	1	1	1	1	1	1	1	1	1	1	1	1	1	1	1	1	1	1	1	1		1	1	1	1	1	1	1	1	1
2376	CAI0467622.1	CAI0467622.1	unnamed protein product [Linum tenue]	2245732000			1	CAI0467622.1			0.000807102		1	0	2	1	1	2	2	2	2	2	1	1	1	1	2	2	1	2	2	2	2	2	2	2	2	2	2		4	3	5	4	4	5	5	5	5
107	AGN56421.1	AGN56421.1	non-specific lipid transfer protein 1 [Linum usitatissimum]	5091963700			2	AGN56421.1;AGN56422.1			0.000807102		0	0	0	0	0	0	0	0	0	0	0	0	0	0	0	0	0	0	0	0	0	0	0	0	0	0	0		4	4	4	4	4	4	4	4	4
1212	CAI0408810.1	CAI0408810.1	unnamed protein product [Linum tenue]	800017310			1	CAI0408810.1			0.000807102		2	2	2	2	2	2	2	2	2	2	2	2	2	2	2	2	2	2	2	2	2	2	2	2	2	2	2		22	22	22	22	22	22	19	20	17
2613	CAI0546499.1	CAI0546499.1	unnamed protein product [Linum tenue]	606416130			1	CAI0546499.1			0.000807102		0	0	0	0	0	0	0	0	0	0	0	0	0	0	0	0	0	0	0	0	0	0	0	0	0	0	0		9	9	9	9	9	9	6	7	7
217	CAF22093.1	CAF22093.1	glyceraldehyde 3-phosphate dehydrogenase, partial [Linum usitatissimum]	2018647330			1	CAF22093.1			0.000807102		4	4	4	4	4	4	4	4	3	4	4	4	4	4	4	3	3	3	4	4	4	4	4	4	3	3	4		12	12	12	12	12	12	12	11	9
177	AND01131.1	AND01131.1	hypothetical protein [Linum usitatissimum]	381380260			1	AND01131.1			0.000807102		8	8	8	8	8	8	6	6	6	8	8	8	8	8	8	6	6	6	7	7	8	8	8	8	6	6	6		16	16	16	16	16	16	14	13	14
1294	CAI0411381.1	CAI0411381.1	unnamed protein product [Linum tenue]	1173090690			1	CAI0411381.1			0.000807102		1	1	1	1	1	1	1	0	0	1	1	1	1	1	1	0	0	1	1	1	1	1	1	1	0	1	0		10	10	10	10	10	10	8	5	4
984	CAI0399867.1	CAI0399867.1	unnamed protein product [Linum tenue]	1829642480			3	CAI0399867.1;CAI0399868.1;CAI0402779.1			0.000807102		0	0	0	0	0	0	0	0	0	0	0	0	0	0	0	0	0	0	0	0	0	0	0	0	0	0	0		8	6	7	8	7	7	6	7	7
168	AMY26620.1	AMY26620.1	late embryogenesis abundant (lea) group 1-embryo development [Linum usitatissimum]	2538490920			1	AMY26620.1			0.000807102		1	1	1	1	1	1	0	0	0	1	1	1	1	1	1	0	0	0	1	1	1	1	1	1	0	0	0		5	5	5	5	4	5	3	3	3
1444	CAI0418748.1	CAI0418748.1	unnamed protein product [Linum tenue]	3215324352			2	CAI0418748.1;CAI0473019.1			0.00120555		0	0	0	0	0	0	0	0	0	0	0	0	0	0	0	0	0	0	0	0	0	0	0	0	0	0	0		2	2	2	2	2	2	2	2	2
1827	CAI0439459.1	CAI0439459.1	unnamed protein product [Linum tenue]	1923007100			2	CAI0439459.1;NP_001131585.1			0.000807102		0	0	0	0	0	0	0	0	0	0	0	0	0	0	0	0	0	0	0	0	0	0	0	0	0	0	0		8	8	8	8	8	8	8	8	8
1818	CAI0439007.1	CAI0439007.1	unnamed protein product [Linum tenue]	919024600			3	CAI0439007.1;CAI0439008.1;CAI0439009.1			0.00120555		0	0	0	0	0	0	0	0	0	0	0	0	0	0	0	0	0	0	0	0	0	0	0	0	0	0	0		1	1	1	1	1	1	1	1	1
2493	CAI0475624.1	CAI0475624.1	unnamed protein product [Linum tenue]	1667274500			1	CAI0475624.1			0.000807102		11	11	11	11	11	11	11	10	9	11	11	11	11	11	11	10	10	11	9	10	9	10	10	10	9	8	9		11	11	11	11	11	11	11	10	9
212	BAL41455.1	BAL41455.1	fructose-bisphosphate aldolase 1, partial [Linum grandiflorum]	1437472200			1	BAL41455.1			0.000807102		17	17	16	17	17	17	15	16	15	17	17	17	17	17	17	16	15	14	16	17	17	17	16	17	15	16	16		17	17	16	17	17	17	15	16	15
2810	CAI0625937.1	CAI0625937.1	unnamed protein product [Linum tenue]	1580115400			5	CAI0625937.1;CAI0625949.1;CAI0625951.1;CAI0625953.1;CAI0625954.1			0.000807102		0	0	0	0	0	0	0	0	0	0	0	0	0	0	0	0	0	0	0	0	0	0	0	0	0	0	0		10	11	10	10	11	11	9	8	8
1373	CAI0414382.1	CAI0414382.1	unnamed protein product [Linum tenue]	3654881500			3	CAI0414382.1;CAI0414383.1;CAI0414384.1			0.000807102		0	0	0	0	0	0	0	0	0	0	0	0	0	0	0	0	0	0	0	0	0	0	0	0	0	0	0		5	5	5	5	5	5	4	3	4
1641	CAI0428332.1	CAI0428332.1	unnamed protein product [Linum tenue]	561992430			1	CAI0428332.1			0.000807102		1	1	1	1	1	1	0	0	0	1	1	1	1	1	1	0	0	0	1	1	1	1	1	1	1	1	1		11	11	11	11	11	11	7	8	8
85	AFN53692.1	AFN53692.1	tripeptidyl peptidase II [Linum usitatissimum]	401401890			1	AFN53692.1			0.000807102		14	14	14	14	14	14	11	9	9	14	14	14	14	14	14	11	12	10	14	14	14	14	14	14	13	13	14		15	15	15	15	15	15	12	10	10
14	ABB01619.1	ABB01619.1	oleosin low molecular weight isoform, partial [Linum usitatissimum]	1228204750			1	ABB01619.1			0.000807102		2	2	2	2	2	2	1	1	1	2	2	2	2	2	2	1	1	1	2	2	2	2	2	2	1	2	1		2	2	2	2	2	2	1	1	1
2399	CAI0469470.1	CAI0469470.1	unnamed protein product [Linum tenue]	361047797			1	CAI0469470.1			0.000807102		0	0	0	0	0	0	0	0	0	0	0	0	0	0	0	0	0	0	0	0	0	0	0	0	0	0	0		6	5	5	6	6	5	5	4	4
2715	CAI0555482.1	CAI0555482.1	unnamed protein product [Linum tenue]	403749270			1	CAI0555482.1			0.000807102		0	0	0	0	0	0	0	0	0	0	0	0	0	0	0	0	0	0	0	0	0	0	0	0	0	0	0		18	18	18	19	18	18	12	10	9
2737	CAI0556531.1	CAI0556531.1	unnamed protein product [Linum tenue]	1564939750			2	CAI0556531.1;CAI0556532.1			0.000807102		0	0	0	0	0	0	0	0	0	0	0	0	0	0	0	0	0	0	0	0	0	0	0	0	0	0	0		6	6	6	6	6	6	5	5	5
1896	CAI0443088.1	CAI0443088.1	unnamed protein product [Linum tenue]	506317602			1	CAI0443088.1			0.000807102		1	1	1	1	1	1	1	1	1	1	1	1	1	1	1	1	1	1	1	1	1	1	1	1	1	1	1		6	6	6	6	6	6	4	4	4
863	CAI0395951.1	CAI0395951.1	unnamed protein product [Linum tenue]	944619510			2	CAI0395951.1;CAI0395966.1			0.000807102		0	0	0	0	0	0	0	0	0	0	0	0	0	0	0	0	0	0	0	0	0	0	0	0	0	0	0		13	13	13	13	13	13	10	10	10
2058	CAI0450405.1	CAI0450405.1	unnamed protein product [Linum tenue]	558026250			2	CAI0450405.1;CAI0555606.1			0.000807102		0	0	0	0	0	0	0	0	0	0	0	0	0	0	0	0	0	0	0	0	0	0	0	0	0	0	0		33	34	34	34	34	34	22	18	17
205	AVY09205.1	AVY09205.1	Sequence 3378 from patent US 9878004 [Unknown]	765489730			1	AVY09205.1			0.000807102		3	3	3	3	3	3	2	2	2	3	3	3	3	3	3	2	2	2	3	3	3	3	3	3	3	3	2		18	18	18	18	18	16	15	15	14
2374	CAI0467546.1	CAI0467546.1	unnamed protein product [Linum tenue]	3083175700			4	CAI0467546.1;CAI0467547.1;CAI0467548.1;CAI0467549.1			0.000807102		0	0	0	0	0	0	0	0	0	0	0	0	0	0	0	0	0	0	0	0	0	0	0	0	0	0	0		2	2	2	2	2	2	2	2	2
2048	CAI0450254.1	CAI0450254.1	unnamed protein product [Linum tenue]	2344617800			6	CAI0450254.1;CAI0450255.1;CAI0450256.1;CAI0450257.1;CAI0450258.1;CAI0450261.1			0.00357302		0	0	0	0	0	0	0	0	0	0	0	0	0	0	0	0	0	0	0	0	0	0	0	0	0	0	0		1	1	1	1	1	1	1	1	1
2645	CAI0548357.1	CAI0548357.1	unnamed protein product [Linum tenue]	749502730			1	CAI0548357.1			0.000807102		1	1	1	1	1	1	1	1	1	1	1	1	1	1	1	1	1	1	1	1	1	1	1	1	1	1	1		20	20	20	20	20	20	15	16	13
2943	WKV23961.1	WKV23961.1	LLDR protein Lu5-47766 [Linum usitatissimum]	758315120			1	WKV23961.1			0.000807102		1	1	1	1	1	1	1	1	1	1	1	1	1	1	1	1	1	1	1	1	1	1	1	1	1	1	1		13	13	13	13	12	13	9	8	9
2266	CAI0461476.1	CAI0461476.1	unnamed protein product [Linum tenue]	2797938720			1	CAI0461476.1			0.00166389		0	0	0	0	0	0	0	0	0	0	0	0	0	0	0	0	0	0	0	0	0	0	0	0	0	0	0		1	1	1	1	1	1	1	1	1
2584	CAI0544283.1	CAI0544283.1	unnamed protein product [Linum tenue]	563493230			2	CAI0544283.1;CAI0544284.1			0.000807102		0	0	0	0	0	0	0	0	0	0	0	0	0	0	0	0	0	0	0	0	0	0	0	0	0	0	0		14	14	14	14	14	14	9	8	8
26	ACR07815.1	ACR07815.1	ribulose-1,5-bisphosphate carboxylase/oxygenase large subunit [Linum viscosum]	349530390			4	ACR07815.1;AKG25210.1;AWM67343.1;YP_009443532.1			0.000807102		0	0	0	0	0	0	0	0	0	0	0	0	0	0	0	0	0	0	0	0	0	0	0	0	0	0	0		17	17	17	17	17	17	10	13	9
13	ABB01618.1	ABB01618.1	oleosin low molecular weight isoform [Linum usitatissimum]	1718374080			1	ABB01618.1			0.000807102		3	3	3	2	2	3	2	2	2	3	3	3	3	3	3	3	2	2	3	3	2	3	3	2	2	2	3		3	3	3	2	2	3	2	2	2
2237	CAI0460376.1	CAI0460376.1	unnamed protein product [Linum tenue]	616479020			1	CAI0460376.1			0.000807102		24	26	26	25	26	26	18	13	12	25	26	23	26	25	26	12	12	14	26	26	25	26	25	25	20	18	18		26	28	28	27	28	28	20	15	14
1906	CAI0443754.1	CAI0443754.1	unnamed protein product [Linum tenue]	1076858210			1	CAI0443754.1			0.000807102		3	3	3	3	3	3	3	3	3	3	3	3	3	3	3	3	3	3	3	3	3	3	3	3	1	3	3		4	4	4	4	4	4	4	4	4
328	CAI0376903.1	CAI0376903.1	unnamed protein product [Linum tenue]	1283606000			3	CAI0376903.1;CAI0438389.1;CAI0438390.1			0.000807102		0	0	0	0	0	0	0	0	0	0	0	0	0	0	0	0	0	0	0	0	0	0	0	0	0	0	0		3	3	3	3	3	3	3	3	3
110	AGX94012.1	AGX94012.1	Sequence 68296 from patent US 8541208 [Unknown]	179754434			1	AGX94012.1			0.000807102		3	3	3	3	3	3	2	2	1	3	3	3	3	3	3	2	2	2	3	3	3	3	3	3	2	2	2		9	9	9	9	9	9	6	6	5
446	CAI0380639.1	CAI0380639.1	unnamed protein product [Linum tenue]	36668133			1	CAI0380639.1			0.000807102		2	2	2	2	2	2	1	1	1	2	2	2	2	2	2	1	1	1	2	2	2	2	2	2	2	1	2		5	5	5	5	5	5	2	1	1
799	CAI0393407.1	CAI0393407.1	unnamed protein product [Linum tenue]	1141316470			26	CAI0393407.1;CAI0398060.1;CAI0398061.1;CAI0398062.1;CAI0398063.1;CAI0398064.1;CAI0398065.1;CAI0398066.1;CAI0398067.1;CAI0398068.1;CAI0398069.1;CAI0398070.1;CAI0398071.1;CAI0398072.1;CAI0398073.1;CAI0398074.1;CAI0410827.1;CAI0442526.1;CAI0452764.1;CAI0452765.1;CAI0452766.1;CAI0452767.1;CAI0452769.1;CAI0474966.1;CAI0474976.1;CAR80467.1			0.000807102		0	0	0	0	0	0	0	0	0	0	0	0	0	0	0	0	0	0	0	0	0	0	0	0	0	0	0		6	4	5	4	4	5	4	4	4
479	CAI0382116.1	CAI0382116.1	unnamed protein product [Linum tenue]	585760430			4	CAI0382116.1;CAI0382138.1;CAI0382139.1;CAI0434842.1			0.000807102		0	0	0	0	0	0	0	0	0	0	0	0	0	0	0	0	0	0	0	0	0	0	0	0	0	0	0		16	16	16	16	16	16	14	10	8
91	AFN53709.1	AFN53709.1	hypothetical protein [Linum usitatissimum]	479738500			1	AFN53709.1			0.000807102		2	2	2	2	2	2	1	1	1	2	2	2	1	2	1	1	2	2	3	3	3	3	3	3	1	1	3		2	2	2	2	2	2	1	1	1
2282	CAI0462664.1	CAI0462664.1	unnamed protein product [Linum tenue]	792921340			3	CAI0462664.1;CAI0462793.1;CAI0462795.1			0.000807102		0	0	0	0	0	0	0	0	0	0	0	0	0	0	0	0	0	0	0	0	0	0	0	0	0	0	0		5	5	5	5	5	5	5	5	5
2852	CAX03685.1	CAX03685.1	unnamed protein product [Linum usitatissimum]	195316366			1	CAX03685.1			0.000807102		9	9	9	8	8	9	7	6	7	9	9	8	9	8	9	5	7	6	1	1	1	2	0	0	0	0	0		10	10	10	9	9	10	8	7	8
1597	CAI0426258.1	CAI0426258.1	unnamed protein product [Linum tenue]	1448617720			2	CAI0426258.1;CAI0426314.1			0.000807102		0	0	0	0	0	0	0	0	0	0	0	0	0	0	0	0	0	0	0	0	0	0	0	0	0	0	0		3	3	3	3	3	3	3	3	3
925	CAI0397858.1	CAI0397858.1	unnamed protein product [Linum tenue]	1038646300			5	CAI0397858.1;CAI0426882.1;CAI0426884.1;CAI0453021.1;CAI0471459.1			0.000807102		0	0	0	0	0	0	0	0	0	0	0	0	0	0	0	0	0	0	0	0	0	0	0	0	0	0	0		6	6	6	6	6	6	5	5	5
2885	CBD33964.1	CBD33964.1	unnamed protein product [Linum usitatissimum]	488061780			1	CBD33964.1			0.000807102		1	1	1	1	1	1	1	1	1	1	1	1	1	1	1	1	1	1	1	1	1	1	1	1	1	1	1		8	8	8	8	8	8	7	6	7
150	AJN99098.1	AJN99098.1	Sequence 7568 from patent US 8664475 [Unknown]	398639490			1	AJN99098.1			0.000807102		5	5	5	5	5	5	5	4	3	5	5	5	5	5	5	5	4	4	5	5	5	5	5	5	4	4	5		12	12	12	12	12	12	11	9	9
199	AVY09193.1	AVY09193.1	Sequence 3366 from patent US 9878004 [Unknown]	1411878170			1	AVY09193.1			0.000807102		6	6	6	6	6	6	5	5	5	6	6	6	6	6	6	5	5	5	6	6	6	6	6	6	5	5	6		7	7	7	7	7	7	6	6	6
1586	CAI0425717.1	CAI0425717.1	unnamed protein product [Linum tenue]	407418210			2	CAI0425717.1;CAI0426105.1			0.000807102		0	0	0	0	0	0	0	0	0	0	0	0	0	0	0	0	0	0	0	0	0	0	0	0	0	0	0		2	2	2	2	2	2	2	1	1
2115	CAI0453120.1	CAI0453120.1	unnamed protein product [Linum tenue]	1388442300			1	CAI0453120.1			0.000807102		3	3	3	3	3	3	3	3	3	3	3	3	3	3	3	3	3	3	3	3	3	3	3	3	3	3	3		3	3	3	3	3	3	3	3	3
2800	CAI0576503.1	CAI0576503.1	unnamed protein product [Linum tenue]	590931080			1	CAI0576503.1			0.000807102		0	0	0	0	0	0	0	0	0	0	0	0	0	0	0	0	0	0	0	0	0	0	0	0	0	0	0		10	10	10	10	10	9	9	9	9
976	CAI0399410.1	CAI0399410.1	unnamed protein product [Linum tenue]	516265470			4	CAI0399410.1;CAI0549277.1;CAI0549278.1;CAI0549341.1			0.000807102		0	0	0	0	0	0	0	0	0	0	0	0	0	0	0	0	0	0	0	0	0	0	0	0	0	0	0		11	11	11	11	11	11	9	7	6
2019	CAI0448860.1	CAI0448860.1	unnamed protein product [Linum tenue]	2098822200			2	CAI0448860.1;CAI0449413.1			0.00120555		0	0	0	0	0	0	0	0	0	0	0	0	0	0	0	0	0	0	0	0	0	0	0	0	0	0	0		1	1	1	1	1	1	1	1	1
2288	CAI0463531.1	CAI0463531.1	unnamed protein product [Linum tenue]	338591960			1	CAI0463531.1			0.000807102		0	0	0	0	0	0	0	0	0	0	0	0	0	0	0	0	0	0	0	0	0	0	0	0	0	0	0		14	16	16	15	15	16	10	11	7
929	CAI0397953.1	CAI0397953.1	unnamed protein product [Linum tenue]	53688840			1	CAI0397953.1			0.000807102		1	1	1	1	1	1	1	1	1	1	1	1	1	1	1	1	1	1	1	1	1	1	1	1	1	1	1		4	4	4	4	4	4	2	3	2
2286	CAI0463198.1	CAI0463198.1	unnamed protein product [Linum tenue]	230840460			1	CAI0463198.1			0.000807102		3	3	3	3	3	3	2	2	2	3	3	3	3	3	3	2	2	2	3	3	3	3	3	3	2	2	2		10	10	10	10	10	10	9	8	9
2682	CAI0552403.1	CAI0552403.1	unnamed protein product [Linum tenue]	362026900			1	CAI0552403.1			0.000807102		3	3	3	3	3	3	1	1	1	3	3	3	3	3	3	1	1	1	3	3	3	3	3	3	1	1	1		4	4	4	4	3	4	1	1	1
1867	CAI0440995.1	CAI0440995.1	unnamed protein product [Linum tenue]	186264032			1	CAI0440995.1			0.000807102		1	1	1	1	1	1	1	1	1	1	1	1	1	1	1	1	1	1	1	1	1	1	1	1	1	1	1		5	5	5	5	5	5	4	5	4
1503	CAI0421575.1	CAI0421575.1	unnamed protein product [Linum tenue]	1221804730			2	CAI0421575.1;CAI0421579.1			0.000807102		0	0	0	0	0	0	0	0	0	0	0	0	0	0	0	0	0	0	0	0	0	0	0	0	0	0	0		2	2	2	1	2	1	2	2	1
174	AMY26651.1	AMY26651.1	late embryogenesis abundant (lea) group 1 [Linum usitatissimum]	674434670			1	AMY26651.1			0.000807102		1	1	1	1	1	1	0	1	1	1	1	1	1	1	1	1	1	1	1	1	1	1	1	1	0	0	1		4	4	4	4	4	4	3	4	4
1991	CAI0447862.1	CAI0447862.1	unnamed protein product [Linum tenue]	317033136			1	CAI0447862.1			0.000807102		4	4	4	4	4	4	3	3	3	4	4	4	4	4	4	3	2	3	4	4	4	4	4	4	3	3	3		8	8	8	8	8	8	7	7	6
2338	CAI0466329.1	CAI0466329.1	unnamed protein product [Linum tenue]	920490830			2	CAI0466329.1;CAI0466330.1			0.00120555		0	0	0	0	0	0	0	0	0	0	0	0	0	0	0	0	0	0	0	0	0	0	0	0	0	0	0		2	2	2	2	2	2	2	2	2
182	AND01151.1	AND01151.1	putative tonoplast intrinsic protein [Linum usitatissimum]	1371248570			2	AND01151.1;AND01182.1			0.000807102		0	0	0	0	0	0	0	0	0	0	0	0	0	0	0	0	0	0	0	0	0	0	0	0	0	0	0		1	2	1	1	2	1	1	1	1
129	AIU47287.1	AIU47287.1	amaranthin-like lectin [Linum usitatissimum]	292724832			1	AIU47287.1			0.000807102		8	8	8	8	8	8	6	5	6	8	8	8	8	7	8	6	4	6	0	0	1	1	0	0	2	0	3		8	8	8	8	8	8	6	5	6
2670	CAI0550642.1	CAI0550642.1	unnamed protein product [Linum tenue]	81586832			1	CAI0550642.1			0.000807102		2	2	2	2	2	2	2	1	1	2	2	2	2	2	2	1	1	1	2	2	2	2	2	2	1	1	1		2	2	2	2	2	2	2	1	1
2868	CBD32192.1	CBD32192.1	unnamed protein product [Linum usitatissimum]	459064710			1	CBD32192.1			0.000807102		1	1	0	1	1	1	1	0	1	1	1	1	0	1	1	1	1	1	0	1	1	1	1	1	1	1	1		3	3	2	3	3	3	3	2	3
1842	CAI0439946.1	CAI0439946.1	unnamed protein product [Linum tenue]	234724343			1	CAI0439946.1			0.000807102		1	1	1	1	1	1	1	1	1	1	1	1	1	1	1	0	1	1	1	1	1	1	1	1	1	1	1		3	3	3	3	3	3	2	2	2
32	ADD54595.1	ADD54595.1	putative ribosomal protein L18, partial [Linum usitatissimum]	758303250			1	ADD54595.1			0.000807102		3	3	3	3	3	3	3	3	3	3	3	3	3	3	3	3	3	3	3	3	3	3	3	3	3	3	3		6	6	6	6	6	6	6	6	6
508	CAI0383232.1	CAI0383232.1	unnamed protein product [Linum tenue]	156953625			1	CAI0383232.1			0.000807102		3	3	3	3	3	3	3	3	3	3	3	3	3	3	3	3	3	3	3	3	3	3	3	3	3	3	3		3	3	3	3	3	3	3	3	3
271	CAI0375206.1	CAI0375206.1	unnamed protein product [Linum tenue]	332052730			1	CAI0375206.1			0.000807102		1	1	1	1	1	1	0	0	0	1	1	1	1	1	1	0	0	0	1	1	1	1	1	1	0	0	0		16	16	17	17	16	17	10	11	11
2718	CAI0555548.1	CAI0555548.1	unnamed protein product [Linum tenue]	314934840			1	CAI0555548.1			0.000807102		1	1	1	1	1	1	1	1	0	1	1	1	1	1	1	1	1	1	1	1	1	1	1	1	1	1	1		7	7	6	6	7	7	7	7	5
1782	CAI0436673.1	CAI0436673.1	unnamed protein product [Linum tenue]	206657713			1	CAI0436673.1			0.000807102		2	2	2	2	2	2	2	1	1	2	2	2	2	2	2	2	1	1	2	2	2	2	2	2	1	1	2		2	2	2	2	2	2	2	1	1
1328	CAI0412544.1	CAI0412544.1	unnamed protein product [Linum tenue]	224613466			2	CAI0412544.1;CAI0412545.1			0.000807102		0	0	0	0	0	0	0	0	0	0	0	0	0	0	0	0	0	0	0	0	0	0	0	0	0	0	0		5	5	5	5	5	5	5	4	5
172	AMY26635.1	AMY26635.1	reductase with broad range of substrate specificities, enoyl-(acyl-carrier protein) reductase[Linumusitatissimum]	382941300			1	AMY26635.1			0.000807102		3	3	3	3	3	3	2	2	1	3	3	3	3	3	3	1	2	3	3	3	3	3	3	3	2	3	3		11	11	11	11	11	11	8	7	6
1119	CAI0406496.1	CAI0406496.1	unnamed protein product [Linum tenue]	6.65651e+07			2	CAI0406496.1;CAI0406497.1			0.000807102		0	0	0	0	0	0	0	0	0	0	0	0	0	0	0	0	0	0	0	0	0	0	0	0	0	0	0		7	7	7	7	7	7	1	2	0
208	AVY79375.1	AVY79375.1	Sequence 6471 from patent US 9920329 [Unknown]	469902730			1	AVY79375.1			0.000807102		3	3	3	3	3	3	3	3	3	3	3	3	3	3	3	3	3	3	3	3	3	3	3	3	3	3	3		8	8	8	8	8	8	8	7	7
1579	CAI0425581.1	CAI0425581.1	unnamed protein product [Linum tenue]	320026650			3	CAI0425581.1;CAI0425582.1;CAI0425588.1			0.000807102		0	0	0	0	0	0	0	0	0	0	0	0	0	0	0	0	0	0	0	0	0	0	0	0	0	0	0		15	15	15	15	15	15	13	10	10
639	CAI0387503.1	CAI0387503.1	unnamed protein product [Linum tenue]	309149260			2	CAI0387503.1;CAI0627834.1			0.000807102		0	0	0	0	0	0	0	0	0	0	0	0	0	0	0	0	0	0	0	0	0	0	0	0	0	0	0		10	10	10	10	10	10	7	8	7
200	AVY09196.1	AVY09196.1	Sequence 3369 from patent US 9878004 [Unknown]	365147890			1	AVY09196.1			0.000807102		2	3	2	3	3	3	3	2	3	3	3	3	3	3	3	3	3	3	2	2	3	3	2	3	3	3	3		7	8	7	7	7	8	8	6	7
244	CAI0374388.1	CAI0374388.1	unnamed protein product [Linum tenue]	251205667			1	CAI0374388.1			0.000807102		3	3	3	3	3	3	0	0	0	3	3	3	3	3	3	1	0	1	3	3	3	3	3	3	1	2	2		22	22	23	22	23	23	11	9	8
1687	CAI0431450.1	CAI0431450.1	unnamed protein product [Linum tenue]	477225430			1	CAI0431450.1			0.000807102		7	7	7	7	7	7	7	6	7	7	7	7	7	6	7	7	6	7	7	7	7	7	7	7	7	7	7		7	7	7	7	7	7	7	6	7
2085	CAI0451140.1	CAI0451140.1	unnamed protein product [Linum tenue]	399880490			11	CAI0451140.1;CAI0451141.1;CAI0451142.1;CAI0451143.1;CAI0451144.1;CAI0451145.1;CAI0547669.1;CAI0547670.1;CAI0547671.1;CAI0547672.1;CAI0547689.1			0.000807102		0	0	0	0	0	0	0	0	0	0	0	0	0	0	0	0	0	0	0	0	0	0	0	0	0	0	0		9	9	9	9	9	9	7	6	7
2205	CAI0459141.1	CAI0459141.1	unnamed protein product [Linum tenue]	356621908			1	CAI0459141.1			0.000807102		4	4	4	4	4	4	0	2	2	4	4	4	4	4	4	2	1	3	4	4	4	4	4	4	1	3	3		5	5	5	5	5	5	1	2	3
190	AOL55849.1	AOL55849.1	Sequence 21 from patent US 9267147 [Unknown]	781056060			1	AOL55849.1			0.00120555		1	1	1	1	1	1	1	1	1	1	1	1	1	1	1	1	1	1	1	1	1	1	1	1	1	1	1		1	1	1	1	1	1	1	1	1
504	CAI0383108.1	CAI0383108.1	unnamed protein product [Linum tenue]	460660120			1	CAI0383108.1			0.000807102		2	2	2	2	2	1	0	0	0	2	2	2	2	2	2	0	0	0	2	2	2	2	2	2	1	0	1		5	5	5	5	5	4	2	2	2
2425	CAI0470156.1	CAI0470156.1	unnamed protein product [Linum tenue]	537653560			1	CAI0470156.1			0.000807102		1	1	1	1	1	1	1	1	1	1	1	1	1	1	1	1	1	1	1	1	1	1	1	1	1	1	1		8	7	8	8	8	8	4	6	4
2187	CAI0457922.1	CAI0457922.1	unnamed protein product [Linum tenue]	390944820			2	CAI0457922.1;CAI0558842.1			0.000807102		0	0	0	0	0	0	0	0	0	0	0	0	0	0	0	0	0	0	0	0	0	0	0	0	0	0	0		7	8	8	7	8	8	6	6	6
1787	CAI0436921.1	CAI0436921.1	unnamed protein product [Linum tenue]	998982050			1	CAI0436921.1			0.000807102		0	0	0	0	0	0	0	0	0	0	0	0	0	0	0	0	0	0	0	0	0	0	0	0	0	0	0		1	1	1	1	1	1	1	1	1
1392	CAI0414998.1	CAI0414998.1	unnamed protein product [Linum tenue]	777556920			2	CAI0414998.1;CAI0414999.1			0.000807102		0	0	0	0	0	0	0	0	0	0	0	0	0	0	0	0	0	0	0	0	0	0	0	0	0	0	0		6	6	6	6	6	6	6	5	5
1932	CAI0445853.1	CAI0445853.1	unnamed protein product [Linum tenue]	315563740			2	CAI0445853.1;CAI0557390.1			0.000807102		0	0	0	0	0	0	0	0	0	0	0	0	0	0	0	0	0	0	0	0	0	0	0	0	0	0	0		12	12	12	12	12	12	8	7	7
824	CAI0394395.1	CAI0394395.1	unnamed protein product [Linum tenue]	973012900			1	CAI0394395.1			0.000807102		1	1	1	1	1	1	1	1	0	1	1	1	1	1	1	1	1	1	1	1	1	1	1	1	0	1	1		7	7	7	7	7	7	7	6	6
1698	CAI0431800.1	CAI0431800.1	unnamed protein product [Linum tenue]	844398650			15	CAI0431800.1;CAI0431801.1;CAI0431802.1;CAI0431803.1;CAI0431804.1;CAI0431806.1;CAI0431810.1;CAI0447240.1;CAI0447241.1;CAI0447243.1;CAI0447245.1;CAI0447247.1;CAI0447248.1;CAI0447358.1;CAI0447359.1			0.000807102		0	0	0	0	0	0	0	0	0	0	0	0	0	0	0	0	0	0	0	0	0	0	0	0	0	0	0		5	5	5	5	5	5	4	3	2
2809	CAI0625856.1	CAI0625856.1	unnamed protein product [Linum tenue]	1167644640			10	CAI0625856.1;CAI0625857.1;CAI0625858.1;CAI0625859.1;CAI0625860.1;CAI0625861.1;CAI0625862.1;CAI0625863.1;CAI0625864.1;CAI0625865.1			0.00120555		0	0	0	0	0	0	0	0	0	0	0	0	0	0	0	0	0	0	0	0	0	0	0	0	0	0	0		2	2	2	2	2	2	2	2	2
5	AAW31878.1	AAW31878.1	chitinase, partial [Linum usitatissimum]	742537060			1	AAW31878.1			0.000807102		2	1	2	1	1	1	1	1	1	2	2	2	2	2	2	1	1	1	2	2	2	2	2	2	1	0	1		3	2	3	2	2	2	2	2	2
204	AVY09204.1	AVY09204.1	Sequence 3377 from patent US 9878004 [Unknown]	276362870			1	AVY09204.1			0.000807102		6	6	6	6	6	6	4	5	3	6	6	6	6	6	6	4	4	4	6	6	6	6	6	6	5	5	6		14	14	14	14	14	14	10	12	8
1718	CAI0432767.1	CAI0432767.1	unnamed protein product [Linum tenue]	381960660			1	CAI0432767.1			0.000807102		1	1	1	1	1	1	0	0	0	1	1	1	1	1	1	0	0	0	1	1	1	1	1	1	1	1	1		15	15	15	15	15	15	6	8	6
517	CAI0383350.1	CAI0383350.1	unnamed protein product [Linum tenue]	161099970			1	CAI0383350.1			0.000807102		2	2	2	2	2	2	2	2	2	2	2	2	2	2	2	2	2	2	2	2	2	2	2	2	2	2	2		17	17	17	17	17	17	11	13	14
2012	CAI0448527.1	CAI0448527.1	unnamed protein product [Linum tenue]	456278140			3	CAI0448527.1;CAI0448528.1;CAI0448530.1			0.000807102		0	0	0	0	0	0	0	0	0	0	0	0	0	0	0	0	0	0	0	0	0	0	0	0	0	0	0		5	5	5	5	5	5	5	5	5
2293	CAI0463840.1	CAI0463840.1	unnamed protein product [Linum tenue]	261632580			6	CAI0463840.1;CAI0463841.1;CAI0463938.1;CAI0558822.1;CAI0558910.1;CAI0558912.1			0.000807102		0	0	0	0	0	0	0	0	0	0	0	0	0	0	0	0	0	0	0	0	0	0	0	0	0	0	0		4	4	4	3	4	3	2	2	2
1092	CAI0405248.1	CAI0405248.1	unnamed protein product [Linum tenue]	1.63053e+08			5	CAI0405248.1;CAI0405249.1;CAI0405250.1;CAI0431000.1;CAI0431001.1			0.000807102		0	0	0	0	0	0	0	0	0	0	0	0	0	0	0	0	0	0	0	0	0	0	0	0	0	0	0		2	2	2	2	2	2	2	2	1
722	CAI0391179.1	CAI0391179.1	unnamed protein product [Linum tenue]	215777963			4	CAI0391179.1;CAI0391334.1;CAI0462661.1;CAI0462798.1			0.000807102		0	0	0	0	0	0	0	0	0	0	0	0	0	0	0	0	0	0	0	0	0	0	0	0	0	0	0		8	8	8	8	8	8	9	7	7
141	AJM55023.1	AJM55023.1	Sequence 2358 from patent US 8809059 [Unknown]	360748060			1	AJM55023.1			0.000807102		12	12	12	12	12	12	9	9	7	12	12	12	12	12	12	8	7	8	12	12	12	12	12	12	10	11	11		12	12	12	12	12	12	9	9	7
2018	CAI0448745.1	CAI0448745.1	unnamed protein product [Linum tenue]	247552160			1	CAI0448745.1			0.000807102		0	0	0	0	0	0	0	0	0	0	0	0	0	0	0	0	0	0	0	0	0	0	0	0	0	0	0		12	12	12	12	12	12	11	9	9
144	AJN95682.1	AJN95682.1	Sequence 977 from patent US 8664475 [Unknown]	407895910			1	AJN95682.1			0.000807102		5	5	5	5	5	5	3	3	3	5	5	5	5	5	5	3	3	3	5	5	5	5	5	5	3	3	4		11	12	12	12	12	12	8	7	7
2312	CAI0465341.1	CAI0465341.1	unnamed protein product [Linum tenue]	320876400			4	CAI0465341.1;CAI0465342.1;CAI0465343.1;CAI0465344.1			0.000807102		0	0	0	0	0	0	0	0	0	0	0	0	0	0	0	0	0	0	0	0	0	0	0	0	0	0	0		4	4	4	4	4	4	3	4	3
677	CAI0389557.1	CAI0389557.1	unnamed protein product [Linum tenue]	257033404			16	CAI0389557.1;CAI0389558.1;CAI0389559.1;CAI0389560.1;CAI0389580.1;CAI0389581.1;CAI0389582.1;CAI0389583.1;CAI0543050.1;CAI0543051.1;CAI0543052.1;CAI0543053.1;CAI0629123.1;CAI0629124.1;CAI0629125.1;CAI0629126.1			0.000807102		0	0	0	0	0	0	0	0	0	0	0	0	0	0	0	0	0	0	0	0	0	0	0	0	0	0	0		7	7	7	7	7	7	6	7	5
602	CAI0386407.1	CAI0386407.1	unnamed protein product [Linum tenue]	296971574			1	CAI0386407.1			0.000807102		0	0	0	0	0	0	0	0	0	0	0	0	0	0	0	0	0	0	0	0	0	0	0	0	0	0	0		12	12	12	12	12	12	11	10	9
2533	CAI0540978.1	CAI0540978.1	unnamed protein product [Linum tenue]	195330611			1	CAI0540978.1			0.000807102		1	1	1	1	1	1	1	1	1	1	1	1	1	1	1	1	1	1	1	1	1	1	1	1	1	1	1		16	16	16	16	16	16	8	9	8
833	CAI0394897.1	CAI0394897.1	unnamed protein product [Linum tenue]	2.21201e+08			1	CAI0394897.1			0.000807102		2	2	2	2	2	1	1	0	0	2	2	2	1	1	1	0	0	0	2	2	2	2	1	2	0	1	1		14	14	14	14	13	13	8	9	6
1135	CAI0406885.1	CAI0406885.1	unnamed protein product [Linum tenue]	179522254			2	CAI0406885.1;CAI0406886.1			0.000807102		0	0	0	0	0	0	0	0	0	0	0	0	0	0	0	0	0	0	0	0	0	0	0	0	0	0	0		2	1	2	2	2	2	2	1	2
2669	CAI0550589.1	CAI0550589.1	unnamed protein product [Linum tenue]	157906568			3	CAI0550589.1;CAI0550590.1;CAI0550593.1			0.000807102		0	0	0	0	0	0	0	0	0	0	0	0	0	0	0	0	0	0	0	0	0	0	0	0	0	0	0		10	10	10	10	10	10	9	8	8
1840	CAI0439889.1	CAI0439889.1	unnamed protein product [Linum tenue]	1048361580			1	CAI0439889.1			0.00177515		0	0	0	0	1	1	1	1	1	1	1	1	1	0	0	1	0	1	0	0	0	1	1	0	1	0	0		1	1	1	1	2	2	2	2	2
1907	CAI0443758.1	CAI0443758.1	unnamed protein product [Linum tenue]	71603048			3	CAI0443758.1;CAI0443759.1;CAI0443760.1			0.000807102		0	0	0	0	0	0	0	0	0	0	0	0	0	0	0	0	0	0	0	0	0	0	0	0	0	0	0		14	14	14	13	14	14	7	4	1
1333	CAI0412769.1	CAI0412769.1	unnamed protein product, partial [Linum tenue]	278445475			1	CAI0412769.1			0.000807102		2	2	2	2	2	2	1	1	1	2	2	2	2	2	2	1	1	1	2	2	2	2	2	2	1	1	2		7	7	7	7	7	7	3	3	2
421	CAI0379810.1	CAI0379810.1	unnamed protein product [Linum tenue]	292040450			1	CAI0379810.1			0.000807102		2	2	2	2	2	2	2	2	2	2	2	2	2	2	2	2	2	2	2	2	2	2	2	2	2	2	2		8	8	8	8	8	8	8	8	8
491	CAI0382632.1	CAI0382632.1	unnamed protein product [Linum tenue]	164462729			1	CAI0382632.1			0.000807102		1	1	1	1	1	1	0	0	1	1	1	2	0	2	1	0	0	0	1	1	1	1	1	1	0	0	0		18	18	18	18	18	18	11	11	10
408	CAI0379450.1	CAI0379450.1	unnamed protein product [Linum tenue]	374122620			3	CAI0379450.1;CAI0379451.1;CAI0379452.1			0.000807102		0	0	0	0	0	0	0	0	0	0	0	0	0	0	0	0	0	0	0	0	0	0	0	0	0	0	0		4	4	4	4	4	4	4	4	4
1903	CAI0443558.1	CAI0443558.1	unnamed protein product [Linum tenue]	440000190			1	CAI0443558.1			0.000807102		2	2	2	2	2	2	2	1	1	2	2	2	2	2	2	1	2	2	2	2	2	2	2	2	0	1	2		6	6	6	6	6	6	5	5	4
547	CAI0384293.1	CAI0384293.1	unnamed protein product [Linum tenue]	183367016			9	CAI0384293.1;CAI0384294.1;CAI0384295.1;CAI0384297.1;CAI0384298.1;CAI0384299.1;CAI0384372.1;CAI0432334.1;CAI0432335.1			0.000807102		0	0	0	0	0	0	0	0	0	0	0	0	0	0	0	0	0	0	0	0	0	0	0	0	0	0	0		23	23	24	24	24	24	17	16	13
2109	CAI0452843.1	CAI0452843.1	unnamed protein product [Linum tenue]	2.76693e+07			1	CAI0452843.1			0.000807102		1	1	1	1	1	1	0	0	0	1	1	1	1	1	1	0	0	1	1	1	1	1	1	1	1	1	1		3	3	3	3	3	3	1	1	1
480	CAI0382156.1	CAI0382156.1	unnamed protein product [Linum tenue]	599437651			2	CAI0382156.1;CAI0434889.1			0.000807102		0	0	0	0	0	0	0	0	0	0	0	0	0	0	0	0	0	0	0	0	0	0	0	0	0	0	0		2	2	2	2	2	2	2	1	1
2707	CAI0554605.1	CAI0554605.1	unnamed protein product [Linum tenue]	160345778			1	CAI0554605.1			0.000807102		1	1	1	1	1	1	1	1	1	1	1	1	1	1	1	1	1	1	1	1	1	1	1	1	1	1	1		17	17	16	17	17	17	6	5	4
2525	CAI0539746.1	CAI0539746.1	unnamed protein product [Linum tenue]	376373710			1	CAI0539746.1			0.000807102		0	0	0	0	0	0	0	0	0	0	0	0	0	0	0	0	0	0	0	0	0	0	0	0	0	0	0		6	6	6	6	6	6	5	5	5
96	AFU94533.1	AFU94533.1	AtpA, partial [Linum usitatissimum]	3.96229e+07			2	AFU94533.1;YP_009443509.1			0.000807102		0	0	0	0	0	0	0	0	0	0	0	0	0	0	0	0	0	0	0	0	0	0	0	0	0	0	0		2	2	2	2	2	2	1	1	1
2483	CAI0474925.1	CAI0474925.1	unnamed protein product [Linum tenue]	577292560			3	CAI0474925.1;CAI0474926.1;CAI0474927.1			0.00213675		0	0	0	0	0	0	0	0	0	0	0	0	0	0	0	0	0	0	0	0	0	0	0	0	0	0	0		1	1	1	1	1	1	1	1	1
2047	CAI0450240.1	CAI0450240.1	unnamed protein product [Linum tenue]	375476317			8	CAI0450240.1;CAI0450241.1;CAI0450242.1;CAI0450243.1;CAI0450244.1;CAI0450245.1;CAI0450246.1;CAI0450247.1			0.000807102		0	0	0	0	0	0	0	0	0	0	0	0	0	0	0	0	0	0	0	0	0	0	0	0	0	0	0		5	5	5	5	5	5	4	3	3
2300	CAI0464097.1	CAI0464097.1	unnamed protein product [Linum tenue]	397493622			1	CAI0464097.1			0.000807102		1	1	1	1	1	1	1	1	1	1	1	1	1	1	1	1	1	1	1	1	1	1	1	1	0	1	1		3	3	3	3	3	3	2	2	2
137	AJM54235.1	AJM54235.1	Sequence 805 from patent US 8809059 [Unknown]	382427595			1	AJM54235.1			0.000807102		3	4	4	4	3	4	2	3	0	4	4	4	4	4	3	1	0	2	4	4	4	4	4	4	3	1	2		5	7	7	7	6	7	5	4	3
595	CAI0386002.1	CAI0386002.1	unnamed protein product [Linum tenue]	241906698			16	CAI0386002.1;CAI0386004.1;CAI0386336.1;CAI0467614.1;CAI0467615.1;CAI0551861.1;CAI0551862.1;CAI0551874.1;CAI0551979.1;CAI0551982.1;CAI0551985.1;CAI0551986.1;CAI0551987.1;CAI0551988.1;CAI0626096.1;NP_001236384.1			0.000807102		0	0	0	0	0	0	0	0	0	0	0	0	0	0	0	0	0	0	0	0	0	0	0	0	0	0	0		8	8	8	8	8	8	7	7	7
2870	CBD32477.1	CBD32477.1	unnamed protein product [Linum usitatissimum]	41390664			1	CBD32477.1			0.00120555		2	2	2	2	2	2	1	0	0	2	2	2	2	2	2	0	0	0	2	2	2	2	2	2	1	1	0		2	2	2	2	2	2	1	0	0
2468	CAI0473905.1	CAI0473905.1	unnamed protein product [Linum tenue]	482461210			1	CAI0473905.1			0.000807102		0	0	0	0	0	0	0	0	0	0	0	0	0	0	0	0	0	0	0	0	0	0	0	0	0	0	0		2	2	2	2	2	2	2	2	2
1515	CAI0422505.1	CAI0422505.1	unnamed protein product, partial [Linum tenue]	972061600			3	CAI0422505.1;CAI0422506.1;CAI0422507.1			0.00120555		0	0	0	0	0	0	0	0	0	0	0	0	0	0	0	0	0	0	0	0	0	0	0	0	0	0	0		2	2	2	2	2	2	2	2	2
756	CAI0392469.1	CAI0392469.1	unnamed protein product [Linum tenue]	101103443			1	CAI0392469.1			0.000807102		0	0	0	0	0	0	0	0	0	0	0	0	0	0	0	0	0	0	0	0	0	0	0	0	0	0	0		4	4	4	4	4	4	4	4	2
2897	NP_001274965.1	NP_001274965.1	ribosomal protein L17-like protein [Solanum tuberosum]	284315070			2	NP_001274965.1;XP_006354439.1			0.000807102		0	0	0	0	0	0	0	0	0	0	0	0	0	0	0	0	0	0	0	0	0	0	0	0	0	0	0		7	7	7	7	6	7	6	6	6
927	CAI0397939.1	CAI0397939.1	unnamed protein product [Linum tenue]	93126546			2	CAI0397939.1;CAI0397940.1			0.000807102		0	0	0	0	0	0	0	0	0	0	0	0	0	0	0	0	0	0	0	0	0	0	0	0	0	0	0		6	6	6	6	6	6	4	3	3
646	CAI0388418.1	CAI0388418.1	unnamed protein product [Linum tenue]	327151390			3	CAI0388418.1;CAI0453991.1;CAI0454085.1			0.000807102		0	0	0	0	0	0	0	0	0	0	0	0	0	0	0	0	0	0	0	0	0	0	0	0	0	0	0		7	7	7	7	7	7	7	7	6
1296	CAI0411400.1	CAI0411400.1	unnamed protein product [Linum tenue]	156018032			1	CAI0411400.1			0.000807102		2	2	2	2	2	2	1	1	1	2	2	2	2	2	2	1	1	1	2	2	2	2	2	2	1	1	2		21	21	21	21	21	21	9	8	7
1869	CAI0441131.1	CAI0441131.1	unnamed protein product [Linum tenue]	405589020			5	CAI0441131.1;CAI0441132.1;CAI0441133.1;CAI0441134.1;CAI0441678.1			0.000807102		0	0	0	0	0	0	0	0	0	0	0	0	0	0	0	0	0	0	0	0	0	0	0	0	0	0	0		6	6	6	6	6	5	6	5	5
2498	CAI0475857.1	CAI0475857.1	unnamed protein product [Linum tenue]	8.66324e+06			5	CAI0475857.1;CAI0475997.1;CAI0475998.1;CAI0560640.1;CAI0560822.1			0.00177515		0	0	0	0	0	0	0	0	0	0	0	0	0	0	0	0	0	0	0	0	0	0	0	0	0	0	0		1	1	1	1	1	1	1	1	1
1026	CAI0401673.1	CAI0401673.1	unnamed protein product [Linum tenue]	462263700			4	CAI0401673.1;CAI0402125.1;CAI0448048.1;CAI0549181.1			0.000807102		0	0	0	0	0	0	0	0	0	0	0	0	0	0	0	0	0	0	0	0	0	0	0	0	0	0	0		4	4	4	4	4	4	4	4	4
1169	CAI0408081.1	CAI0408081.1	unnamed protein product [Linum tenue]	47995890			1	CAI0408081.1			0.000807102		2	2	2	2	2	2	2	3	3	2	2	2	2	2	3	2	2	2	2	2	2	3	2	2	2	2	2		2	2	2	2	2	2	2	3	3
2767	CAI0558865.1	CAI0558865.1	unnamed protein product [Linum tenue]	293836020			4	CAI0558865.1;CAI0558976.1;CAI0558978.1;CAI0558979.1			0.000807102		0	0	0	0	0	0	0	0	0	0	0	0	0	0	0	0	0	0	0	0	0	0	0	0	0	0	0		4	4	4	4	4	4	3	3	3
112	AGX94049.1	AGX94049.1	Sequence 68370 from patent US 8541208 [Unknown]	111927449			1	AGX94049.1			0.000807102		6	6	6	6	6	6	3	3	4	6	6	5	6	6	6	3	3	4	6	6	6	6	6	6	5	5	5		15	15	15	15	15	15	10	9	9
1457	CAI0419315.1	CAI0419315.1	unnamed protein product [Linum tenue]	155398999			2	CAI0419315.1;CAI0419316.1			0.000807102		0	0	0	0	0	0	0	0	0	0	0	0	0	0	0	0	0	0	0	0	0	0	0	0	0	0	0		10	10	10	10	10	10	7	8	6
132	AJM54234.1	AJM54234.1	Sequence 803 from patent US 8809059 [Unknown]	128709219			1	AJM54234.1			0.000807102		3	4	4	3	3	4	3	3	3	4	4	4	4	4	4	3	3	3	4	4	3	4	4	4	3	3	3		5	6	6	5	5	6	3	3	3
250	CAI0374599.1	CAI0374599.1	unnamed protein product [Linum tenue]	638035590			1	CAI0374599.1			0.00166389		1	1	1	1	1	1	1	1	1	1	1	1	1	1	1	1	1	1	1	1	1	1	1	1	1	1	1		1	1	1	1	1	1	1	1	1
2856	CAZ77335.1	CAZ77335.1	unnamed protein product [Hordeum vulgare]	51209066			1	CAZ77335.1			0.000807102		2	2	2	2	2	2	1	1	1	2	2	2	2	2	2	1	1	1	2	2	2	2	2	2	1	1	1		3	3	3	3	3	3	2	2	1
19	ABM64783.1	ABM64783.1	cell wall glycosidase, partial [Linum usitatissimum]	610730250			1	ABM64783.1			0.00266099		1	1	1	1	1	1	1	1	1	1	1	1	1	1	1	1	1	1	1	1	1	1	1	1	1	1	1		1	1	1	1	1	1	1	1	1
451	CAI0380658.1	CAI0380658.1	unnamed protein product [Linum tenue]	60553319			4	CAI0380658.1;CAI0404078.1;CAI0404079.1;NP_001238509.1			0.00177515		0	0	0	0	0	0	0	0	0	0	0	0	0	0	0	0	0	0	0	0	0	0	0	0	0	0	0		1	1	1	1	1	1	1	1	1
1834	CAI0439717.1	CAI0439717.1	unnamed protein product [Linum tenue]	255121898			1	CAI0439717.1			0.000807102		1	1	1	1	1	1	0	0	0	1	1	1	1	1	1	0	0	0	1	1	1	1	1	1	0	0	1		8	8	8	8	7	8	6	6	6
1937	CAI0445987.1	CAI0445987.1	unnamed protein product [Linum tenue]	387141770			3	CAI0445987.1;CAI0445988.1;CAI0445989.1			0.000807102		0	0	0	0	0	0	0	0	0	0	0	0	0	0	0	0	0	0	0	0	0	0	0	0	0	0	0		3	3	3	3	3	3	3	3	3
139	AJM54236.1	AJM54236.1	Sequence 807 from patent US 8809059 [Unknown]	182923532			2	AJM54236.1;CAX69290.1			0.000807102		0	0	0	0	0	0	0	0	0	0	0	0	0	0	0	0	0	0	0	0	0	0	0	0	0	0	0		5	5	5	5	5	5	4	3	3
1071	CAI0404370.1	CAI0404370.1	unnamed protein product [Linum tenue]	440407430			3	CAI0404370.1;CAI0404372.1;CAI0547227.1			0.000807102		0	0	0	0	0	0	0	0	0	0	0	0	0	0	0	0	0	0	0	0	0	0	0	0	0	0	0		4	4	4	4	4	4	4	4	4
131	AIU47289.1	AIU47289.1	amaranthin-like lectin [Linum usitatissimum]	160035560			1	AIU47289.1			0.000807102		6	6	6	6	6	5	4	4	4	6	6	6	6	6	6	5	5	5	0	0	0	0	0	0	0	0	0		6	6	6	6	6	5	4	4	4
2855	CAX24105.1	CAX24105.1	unnamed protein product [Linum usitatissimum]	94635974			1	CAX24105.1			0.000807102		4	4	4	4	4	4	4	3	2	4	4	4	4	4	4	3	2	3	4	4	4	4	4	4	4	4	4		7	7	7	7	7	7	7	6	5
2859	CAZ78242.1	CAZ78242.1	unnamed protein product [Linum usitatissimum]	267424090			1	CAZ78242.1			0.000807102		2	2	2	2	2	2	2	2	1	2	2	2	2	2	2	2	2	2	2	2	2	2	2	2	2	2	2		4	4	4	4	4	4	3	3	3
2640	CAI0548152.1	CAI0548152.1	unnamed protein product [Linum tenue]	120309153			3	CAI0548152.1;CAI0548153.1;CAI0548154.1			0.00166389		0	0	0	0	0	0	0	0	0	0	0	0	0	0	0	0	0	0	0	0	0	0	0	0	0	0	0		2	2	2	2	2	2	2	2	2
2295	CAI0463848.1	CAI0463848.1	unnamed protein product [Linum tenue]	306107290			2	CAI0463848.1;CAI0463931.1			0.000807102		0	0	0	0	0	0	0	0	0	0	0	0	0	0	0	0	0	0	0	0	0	0	0	0	0	0	0		8	8	8	8	8	8	8	7	6
2637	CAI0548104.1	CAI0548104.1	unnamed protein product [Linum tenue]	462675410			1	CAI0548104.1			0.000807102		0	0	0	0	0	0	0	0	0	0	0	0	0	0	0	0	0	0	0	0	0	0	0	0	0	0	0		4	4	4	4	4	4	4	4	4
2656	CAI0548965.1	CAI0548965.1	unnamed protein product, partial [Linum tenue]	441862580			2	CAI0548965.1;CAI0549017.1			0.00120555		0	0	0	0	0	0	0	0	0	0	0	0	0	0	0	0	0	0	0	0	0	0	0	0	0	0	0		3	3	3	3	3	3	3	3	3
187	AND01197.1	AND01197.1	putative rRNA 2-o-methyltransferase fibrillarin [Linum usitatissimum]	2.45851e+08			1	AND01197.1			0.000807102		4	4	4	4	4	4	1	0	0	4	4	4	4	4	4	0	0	1	4	4	4	4	4	4	1	1	0		14	15	14	15	15	15	2	1	0
644	CAI0387996.1	CAI0387996.1	unnamed protein product, partial [Linum tenue]	170683953			4	CAI0387996.1;CAI0387997.1;CAI0387999.1;CAI0388000.1			0.000807102		0	0	0	0	0	0	0	0	0	0	0	0	0	0	0	0	0	0	0	0	0	0	0	0	0	0	0		17	17	17	18	18	17	6	4	4
157	AJO00800.1	AJO00800.1	Sequence 10913 from patent US 8664475 [Unknown]	64643428			1	AJO00800.1			0.000807102		1	1	1	1	1	1	1	1	0	1	1	1	1	1	1	0	1	1	1	1	1	1	1	1	1	1	1		4	4	4	4	4	4	3	4	1
1195	CAI0408508.1	CAI0408508.1	unnamed protein product [Linum tenue]	186860526			1	CAI0408508.1			0.000807102		5	5	5	5	5	5	3	2	3	5	5	5	5	5	5	3	2	2	5	5	5	5	5	5	4	3	3		9	9	9	9	9	9	5	4	5
2160	CAI0455965.1	CAI0455965.1	unnamed protein product [Linum tenue]	227730389			1	CAI0455965.1			0.000807102		1	1	1	1	1	1	1	0	1	1	1	1	1	1	1	1	0	0	1	1	1	1	1	1	1	1	1		6	6	6	6	6	6	5	3	5
1596	CAI0426254.1	CAI0426254.1	unnamed protein product [Linum tenue]	172048393			1	CAI0426254.1			0.000807102		3	3	3	3	2	2	1	1	1	4	3	4	4	2	4	1	1	1	4	4	4	4	4	4	2	3	2		8	8	8	8	6	7	4	5	4
657	CAI0388828.1	CAI0388828.1	unnamed protein product [Linum tenue]	135856766			2	CAI0388828.1;CAI0389013.1			0.000807102		0	0	0	0	0	0	0	0	0	0	0	0	0	0	0	0	0	0	0	0	0	0	0	0	0	0	0		14	14	14	14	14	14	7	6	5
43	AER92590.1	AER92590.1	putative S-adenosyl-L-homocysteinase [Linum usitatissimum]	183365610			1	AER92590.1			0.000807102		8	8	8	8	8	8	4	4	4	8	8	8	8	8	8	5	5	5	8	8	8	8	8	8	5	5	7		8	8	8	8	8	8	4	4	4
950	CAI0398549.1	CAI0398549.1	unnamed protein product [Linum tenue]	149987315			2	CAI0398549.1;CAI0398550.1			0.000807102		0	0	0	0	0	0	0	0	0	0	0	0	0	0	0	0	0	0	0	0	0	0	0	0	0	0	0		4	4	4	4	4	4	4	3	4
121	AGY14088.1	AGY14088.1	Sequence 108200 from patent US 8541208 [Unknown]	134637447			1	AGY14088.1			0.000807102		2	2	2	2	2	2	0	0	0	2	2	2	2	2	2	0	0	0	2	2	2	2	2	2	1	1	1		18	17	17	17	17	16	4	4	2
2891	CBM36930.1	CBM36930.1	unnamed protein product [Linum usitatissimum]	169454950			1	CBM36930.1			0.000807102		5	5	5	5	5	5	4	4	4	5	5	5	5	5	5	4	4	4	5	5	5	5	5	5	4	4	4		16	16	16	16	16	16	13	13	15
1874	CAI0441739.1	CAI0441739.1	unnamed protein product, partial [Linum tenue]	104928238			1	CAI0441739.1			0.00120555		0	0	0	0	0	0	0	0	0	0	0	0	0	0	0	0	0	0	0	0	0	0	0	0	0	0	0		1	1	1	1	1	1	1	1	1
2361	CAI0467078.1	CAI0467078.1	unnamed protein product [Linum tenue]	288881630			2	CAI0467078.1;CAI0467079.1			0.00219178		0	0	0	0	0	0	0	0	0	0	0	0	0	0	0	0	0	0	0	0	0	0	0	0	0	0	0		1	1	1	1	1	1	1	1	1
1511	CAI0422157.1	CAI0422157.1	unnamed protein product, partial [Linum tenue]	46976245			7	CAI0422157.1;CAI0422158.1;CAI0422159.1;CAI0447870.1;CAI0447871.1;CAI0474375.1;NP_001031816.1			0.00219178		0	0	0	0	0	0	0	0	0	0	0	0	0	0	0	0	0	0	0	0	0	0	0	0	0	0	0		1	1	1	1	1	1	1	1	1
2819	CAI0626804.1	CAI0626804.1	unnamed protein product [Linum tenue]	111215958			1	CAI0626804.1			0.000807102		4	3	3	4	3	4	2	3	1	4	3	4	4	4	3	2	2	3	3	4	4	3	3	3	4	4	3		17	16	16	17	16	17	6	6	2
245	CAI0374492.1	CAI0374492.1	unnamed protein product [Linum tenue]	470783050			3	CAI0374492.1;CAI0374493.1;CAI0440012.1			0.000807102		0	0	0	0	0	0	0	0	0	0	0	0	0	0	0	0	0	0	0	0	0	0	0	0	0	0	0		3	3	3	3	3	3	3	3	3
1599	CAI0426309.1	CAI0426309.1	unnamed protein product [Linum tenue]	130434180			1	CAI0426309.1			0.000807102		0	0	0	0	0	0	0	0	0	0	0	0	0	0	0	0	0	0	0	0	0	0	0	0	0	0	0		4	4	4	4	4	4	4	4	4
304	CAI0376277.1	CAI0376277.1	unnamed protein product [Linum tenue]	189842525			5	CAI0376277.1;CAI0541515.1;CAI0541517.1;CAI0541518.1;CAI0541706.1			0.000807102		0	0	0	0	0	0	0	0	0	0	0	0	0	0	0	0	0	0	0	0	0	0	0	0	0	0	0		6	6	6	6	6	6	6	5	3
206	AVY09207.1	AVY09207.1	Sequence 3380 from patent US 9878004 [Unknown]	91192343			1	AVY09207.1			0.000807102		9	10	10	10	9	10	6	8	5	10	10	10	10	10	10	4	6	5	10	10	10	10	10	10	8	7	8		17	18	18	18	17	18	14	15	11
2446	CAI0471579.1	CAI0471579.1	unnamed protein product [Linum tenue]	159860561			5	CAI0471579.1;CAI0471581.1;CAI0471582.1;CAI0471583.1;CAI0472451.1			0.000807102		0	0	0	0	0	0	0	0	0	0	0	0	0	0	0	0	0	0	0	0	0	0	0	0	0	0	0		8	9	9	9	9	9	5	6	5
2671	CAI0550675.1	CAI0550675.1	unnamed protein product [Linum tenue]	201952054			2	CAI0550675.1;CAI0550676.1			0.000807102		0	0	0	0	0	0	0	0	0	0	0	0	0	0	0	0	0	0	0	0	0	0	0	0	0	0	0		3	3	3	3	3	3	2	3	2
548	CAI0384355.1	CAI0384355.1	unnamed protein product [Linum tenue]	575869490			1	CAI0384355.1			0.000807102		1	1	1	0	1	1	0	0	0	0	1	0	1	0	1	0	0	0	1	1	1	1	1	0	0	0	0		2	2	2	1	2	2	1	1	1
2089	CAI0451870.1	CAI0451870.1	unnamed protein product, partial [Linum tenue]	3.62123e+06			4	CAI0451870.1;CAI0451871.1;CAI0475159.1;CAI0475160.1			0.00241196		0	0	0	0	0	0	0	0	0	0	0	0	0	0	0	0	0	0	0	0	0	0	0	0	0	0	0		1	1	1	1	1	1	0	0	0
1524	CAI0422695.1	CAI0422695.1	unnamed protein product [Linum tenue]	75591762			2	CAI0422695.1;CAI0422810.1			0.000807102		0	0	0	0	0	0	0	0	0	0	0	0	0	0	0	0	0	0	0	0	0	0	0	0	0	0	0		7	8	8	7	7	8	4	4	2
1302	CAI0411514.1	CAI0411514.1	unnamed protein product [Linum tenue]	286322557			1	CAI0411514.1			0.000807102		1	1	1	1	1	1	1	0	0	1	1	1	1	1	1	1	1	1	1	1	1	1	1	1	1	1	1		6	6	6	6	6	6	4	3	3
2843	CAV24593.1	CAV24593.1	unnamed protein product [Linum usitatissimum]	50393079			1	CAV24593.1			0.000807102		3	3	3	3	3	3	1	2	2	3	3	3	3	3	3	1	2	3	3	3	3	3	3	3	1	2	2		5	5	5	5	5	4	2	3	2
500	CAI0382992.1	CAI0382992.1	unnamed protein product [Linum tenue]	502760190			2	CAI0382992.1;CAI0382994.1			0.00241196		0	0	0	0	0	0	0	0	0	0	0	0	0	0	0	0	0	0	0	0	0	0	0	0	0	0	0		2	2	2	2	2	2	1	1	1
2049	CAI0450272.1	CAI0450272.1	unnamed protein product [Linum tenue]	266377576			1	CAI0450272.1			0.00120555		1	1	1	1	1	1	0	1	1	1	1	1	1	1	1	1	1	0	1	1	1	1	1	1	1	1	1		3	3	3	3	3	3	2	3	3
596	CAI0386006.1	CAI0386006.1	unnamed protein product [Linum tenue]	382025650			1	CAI0386006.1			0.000807102		2	2	2	2	2	2	1	0	0	1	2	2	2	2	2	0	0	0	1	1	2	1	2	1	0	0	1		6	6	6	6	6	6	3	2	3
176	AND01129.1	AND01129.1	putative acyl CoA ligase [Linum usitatissimum]	27733570			1	AND01129.1			0.000807102		5	5	5	5	5	5	2	2	1	5	5	5	5	5	5	2	2	2	5	5	5	5	5	5	4	5	5		8	8	8	7	7	8	3	3	1
2326	CAI0465895.1	CAI0465895.1	unnamed protein product [Linum tenue]	198228610			2	CAI0465895.1;CAI0559435.1			0.000807102		0	0	0	0	0	0	0	0	0	0	0	0	0	0	0	0	0	0	0	0	0	0	0	0	0	0	0		5	5	5	5	5	5	3	4	4
678	CAI0389663.1	CAI0389663.1	unnamed protein product [Linum tenue]	259096009			1	CAI0389663.1			0.000807102		2	2	2	2	2	2	0	0	0	2	2	2	2	2	2	0	0	0	2	2	2	2	2	2	1	1	1		19	19	19	19	19	19	7	8	3
436	CAI0380395.1	CAI0380395.1	unnamed protein product [Linum tenue]	155561298			6	CAI0380395.1;CAI0380396.1;CAI0380397.1;CAI0380398.1;CAI0380399.1;CAI0380401.1			0.000807102		0	0	0	0	0	0	0	0	0	0	0	0	0	0	0	0	0	0	0	0	0	0	0	0	0	0	0		5	5	5	5	5	5	3	2	2
202	AVY09200.1	AVY09200.1	Sequence 3373 from patent US 9878004 [Unknown]	232445310			1	AVY09200.1			0.000807102		4	4	4	4	4	4	4	4	4	4	4	4	4	4	4	4	4	4	4	4	4	4	4	4	4	4	4		6	6	6	6	6	6	6	6	6
1638	CAI0428173.1	CAI0428173.1	unnamed protein product [Linum tenue]	113708249			1	CAI0428173.1			0.000807102		0	0	0	0	0	0	0	0	0	0	0	0	0	0	0	0	0	0	0	0	0	0	0	0	0	0	0		11	11	11	11	11	11	7	7	7
1761	CAI0435979.1	CAI0435979.1	unnamed protein product [Linum tenue]	504600150			3	CAI0435979.1;CAI0435980.1;CAI0435981.1			0.00750099		0	0	0	0	0	0	0	0	0	0	0	0	0	0	0	0	0	0	0	0	0	0	0	0	0	0	0		1	1	1	1	1	1	1	1	1
109	AGX93996.1	AGX93996.1	Sequence 68264 from patent US 8541208 [Unknown]	213036800			1	AGX93996.1			0.000807102		6	5	6	6	6	5	6	6	5	6	6	5	5	6	6	5	6	6	7	6	6	6	7	7	5	7	5		6	5	6	6	6	5	6	6	5
1172	CAI0408115.1	CAI0408115.1	unnamed protein product [Linum tenue]	43008256			1	CAI0408115.1			0.000807102		0	0	0	0	0	0	0	0	0	0	0	0	0	0	0	0	0	0	0	0	0	0	0	0	0	0	0		3	3	3	3	3	3	1	1	1
2218	CAI0459455.1	CAI0459455.1	unnamed protein product [Linum tenue]	480971640			3	CAI0459455.1;CAI0459456.1;CAI0459457.1			0.000807102		0	0	0	0	0	0	0	0	0	0	0	0	0	0	0	0	0	0	0	0	0	0	0	0	0	0	0		3	3	3	3	3	3	2	2	2
1552	CAI0424148.1	CAI0424148.1	unnamed protein product [Linum tenue]	286052420			1	CAI0424148.1			0.000807102		2	2	2	2	2	2	2	2	2	2	2	2	2	2	2	2	2	2	2	2	2	2	2	2	2	2	2		5	5	5	5	5	5	5	5	5
2858	CAZ77337.1	CAZ77337.1	unnamed protein product [Linum usitatissimum]	32402742			1	CAZ77337.1			0.000807102		3	4	4	4	3	4	2	2	1	4	4	3	4	4	4	2	2	2	4	4	3	4	4	3	2	2	1		3	4	4	4	3	4	2	2	1
2401	CAI0469508.1	CAI0469508.1	unnamed protein product [Linum tenue]	181151520			1	CAI0469508.1			0.00177515		1	1	1	1	1	1	1	1	1	1	1	1	1	1	1	1	1	1	1	1	1	1	1	1	1	1	1		1	1	1	1	1	1	1	1	1
2569	CAI0543356.1	CAI0543356.1	unnamed protein product [Linum tenue]	201238240			1	CAI0543356.1			0.000807102		2	2	2	2	2	2	2	2	2	2	2	2	2	2	2	2	2	2	2	2	2	2	2	2	2	2	2		4	4	4	4	4	4	4	2	3
2860	CBD21322.1	CBD21322.1	unnamed protein product [Linum usitatissimum]	136798010			1	CBD21322.1			0.000807102		1	1	1	1	1	1	1	1	1	1	1	1	1	1	1	1	1	1	1	1	1	1	1	1	1	1	1		8	8	8	8	8	8	8	8	8
2116	CAI0453134.1	CAI0453134.1	unnamed protein product [Linum tenue]	339111800			1	CAI0453134.1			0.000807102		1	1	1	1	1	1	1	1	1	1	1	1	1	1	1	1	1	1	1	1	1	1	1	1	1	1	1		5	5	5	5	5	5	4	3	2
1957	CAI0446690.1	CAI0446690.1	unnamed protein product [Linum tenue]	198635928			4	CAI0446690.1;CAI0446691.1;CAI0548078.1;CAI0548079.1			0.000807102		0	0	0	0	0	0	0	0	0	0	0	0	0	0	0	0	0	0	0	0	0	0	0	0	0	0	0		7	8	8	7	7	7	5	4	3
1910	CAI0444206.1	CAI0444206.1	unnamed protein product [Linum tenue]	72013820			1	CAI0444206.1			0.000807102		2	2	2	2	2	2	1	0	1	2	2	2	2	2	2	0	1	0	2	2	2	2	2	2	1	2	1		12	14	14	13	13	14	4	2	1
367	CAI0377801.1	CAI0377801.1	unnamed protein product [Linum tenue]	511736360			1	CAI0377801.1			0.00120555		1	1	1	1	1	1	1	1	1	1	0	0	1	1	0	1	1	1	1	1	1	1	1	1	1	1	1		2	2	2	2	2	2	2	2	2
1566	CAI0424850.1	CAI0424850.1	unnamed protein product [Linum tenue]	169733844			1	CAI0424850.1			0.000807102		1	1	1	1	1	1	0	0	0	1	1	1	1	1	1	0	0	0	1	1	1	1	1	1	0	1	1		6	6	6	5	5	6	2	4	2
118	AGY10055.1	AGY10055.1	Sequence 100211 from patent US 8541208 [Unknown]	40909120			1	AGY10055.1			0.00177515		1	1	1	1	1	1	1	0	1	1	1	1	1	1	1	0	1	1	1	1	1	1	1	1	1	0	0		1	1	1	1	1	1	1	0	1
546	CAI0384240.1	CAI0384240.1	unnamed protein product [Linum tenue]	314080030			6	CAI0384240.1;CAI0384241.1;CAI0384242.1;CAI0384407.1;CAI0384408.1;CAI0384409.1			0.000807102		0	0	0	0	0	0	0	0	0	0	0	0	0	0	0	0	0	0	0	0	0	0	0	0	0	0	0		3	3	3	3	3	3	1	2	1
223	CAI0374001.1	CAI0374001.1	unnamed protein product, partial [Linum tenue]	257276149			14	CAI0374001.1;CAI0374002.1;CAI0374003.1;CAI0374004.1;CAI0374005.1;CAI0374006.1;CAI0374007.1;CAI0374009.1;CAI0379112.1;CAI0379113.1;CAI0379115.1;CAI0379116.1;CAI0379118.1;CAI0379119.1			0.000807102		0	0	0	0	0	0	0	0	0	0	0	0	0	0	0	0	0	0	0	0	0	0	0	0	0	0	0		5	5	5	5	5	5	4	4	3
1805	CAI0438378.1	CAI0438378.1	unnamed protein product [Linum tenue]	286521139			1	CAI0438378.1			0.000807102		3	3	3	3	3	3	0	0	0	3	3	3	3	3	3	0	0	0	3	3	3	3	3	3	0	0	1		9	10	10	9	9	9	2	3	1
1864	CAI0440810.1	CAI0440810.1	unnamed protein product [Linum tenue]	140706560			1	CAI0440810.1			0.000807102		0	0	0	0	0	0	0	0	0	0	0	0	0	0	0	0	0	0	0	0	0	0	0	0	0	0	0		9	9	9	8	9	9	8	8	7
2626	CAI0547398.1	CAI0547398.1	unnamed protein product [Linum tenue]	363957200			2	CAI0547398.1;CAI0547399.1			0.000807102		0	0	0	0	0	0	0	0	0	0	0	0	0	0	0	0	0	0	0	0	0	0	0	0	0	0	0		3	3	3	3	3	3	3	3	3
2174	CAI0456965.1	CAI0456965.1	unnamed protein product [Linum tenue]	175599243			1	CAI0456965.1			0.000807102		0	0	0	0	0	0	0	0	0	0	0	0	0	0	0	0	0	0	0	0	0	0	0	0	0	0	0		8	8	8	8	8	8	8	8	8
851	CAI0395351.1	CAI0395351.1	unnamed protein product [Linum tenue]	132664133			1	CAI0395351.1			0.000807102		0	0	0	0	0	0	0	0	0	0	0	0	0	0	0	0	0	0	0	0	0	0	0	0	0	0	0		10	11	10	11	11	11	5	4	4
1681	CAI0431131.1	CAI0431131.1	unnamed protein product [Linum tenue]	354387940			1	CAI0431131.1			0.00120555		1	1	1	1	1	1	1	1	1	1	1	1	1	1	1	1	1	1	1	1	1	1	1	1	1	1	1		1	1	1	1	1	1	1	1	1
1047	CAI0402810.1	CAI0402810.1	unnamed protein product, partial [Linum tenue]	111438780			1	CAI0402810.1			0.000807102		1	1	1	1	1	1	1	1	1	1	1	1	1	1	1	1	1	1	1	1	1	1	1	1	1	1	1		3	3	3	3	3	3	3	2	2
1432	CAI0418265.1	CAI0418265.1	unnamed protein product [Linum tenue]	199405500			2	CAI0418265.1;CAI0539447.1			0.000807102		0	0	0	0	0	0	0	0	0	0	0	0	0	0	0	0	0	0	0	0	0	0	0	0	0	0	0		5	5	5	5	5	5	4	3	3
1456	CAI0419313.1	CAI0419313.1	unnamed protein product [Linum tenue]	122474940			1	CAI0419313.1			0.000807102		0	0	0	0	0	0	0	0	0	0	0	0	0	0	0	0	0	0	0	0	0	0	0	0	0	0	0		10	10	10	10	10	10	9	9	9
2161	CAI0456170.1	CAI0456170.1	unnamed protein product [Linum tenue]	212937350			1	CAI0456170.1			0.000807102		0	0	0	0	0	0	0	0	0	0	0	0	0	0	0	0	0	0	0	0	0	0	0	0	0	0	0		4	4	4	4	4	4	3	3	3
2417	CAI0469857.1	CAI0469857.1	unnamed protein product [Linum tenue]	231930160			1	CAI0469857.1			0.000807102		8	8	8	8	8	8	6	6	5	8	8	8	8	8	8	6	4	6	8	8	8	8	8	8	6	6	5		9	9	9	9	9	9	7	7	6
2786	CAI0560599.1	CAI0560599.1	unnamed protein product [Linum tenue]	1.1512e+08			1	CAI0560599.1			0.000807102		0	0	0	0	0	0	0	0	0	0	0	0	0	0	0	0	0	0	0	0	0	0	0	0	0	0	0		9	9	7	8	9	7	4	2	2
819	CAI0394016.1	CAI0394016.1	unnamed protein product [Linum tenue]	132498025			1	CAI0394016.1			0.000807102		1	1	1	1	1	1	1	1	1	1	1	1	1	1	1	1	1	1	1	1	1	1	1	1	1	1	1		13	14	13	14	14	14	7	7	5
1372	CAI0414368.1	CAI0414368.1	unnamed protein product [Linum tenue]	151483365			2	CAI0414368.1;CAI0414369.1			0.000807102		0	0	0	0	0	0	0	0	0	0	0	0	0	0	0	0	0	0	0	0	0	0	0	0	0	0	0		11	11	11	11	11	11	5	5	4
2678	CAI0551793.1	CAI0551793.1	unnamed protein product [Linum tenue]	168354701			1	CAI0551793.1			0.000807102		2	2	2	2	2	2	2	2	2	2	2	2	2	2	2	2	2	2	2	2	2	2	2	2	2	2	2		3	3	3	3	3	3	3	3	3
772	CAI0392886.1	CAI0392886.1	unnamed protein product [Linum tenue]	234876980			2	CAI0392886.1;CAI0461692.1			0.000807102		0	0	0	0	0	0	0	0	0	0	0	0	0	0	0	0	0	0	0	0	0	0	0	0	0	0	0		6	7	7	7	7	7	6	6	7
562	CAI0385256.1	CAI0385256.1	unnamed protein product, partial [Linum tenue]	53239925			4	CAI0385256.1;CAI0385257.1;CAI0394128.1;CAI0394130.1			0.000807102		0	0	0	0	0	0	0	0	0	0	0	0	0	0	0	0	0	0	0	0	0	0	0	0	0	0	0		7	7	7	7	7	7	4	5	4
371	CAI0377921.1	CAI0377921.1	unnamed protein product [Linum tenue]	320556847			22	CAI0377921.1;CAI0377922.1;CAI0377923.1;CAI0377924.1;CAI0377925.1;CAI0377926.1;CAI0377927.1;CAI0415621.1;CAI0415622.1;CAI0415623.1;CAI0415624.1;CAI0415625.1;CAI0415626.1;CAI0415627.1;CAI0415628.1;CAI0415629.1;CAI0415630.1;CAI0415631.1;CAI0416165.1;CAI0443867.1;CAI0443868.1;CAI0443869.1			0.00120555		0	0	0	0	0	0	0	0	0	0	0	0	0	0	0	0	0	0	0	0	0	0	0	0	0	0	0		2	1	1	1	1	1	1	1	1
1958	CAI0446740.1	CAI0446740.1	unnamed protein product [Linum tenue]	75694595			1	CAI0446740.1			0.000807102		2	2	2	2	2	2	0	0	0	2	2	2	2	2	2	0	0	0	2	2	2	2	2	2	0	1	1		25	24	24	24	24	24	8	8	8
1816	CAI0439006.1	CAI0439006.1	unnamed protein product [Linum tenue]	50051310			1	CAI0439006.1			0.00120555		0	0	0	0	0	0	0	0	0	0	0	0	0	0	0	0	0	0	0	0	0	0	0	0	0	0	0		1	1	1	2	1	1	2	2	2
1731	CAI0434017.1	CAI0434017.1	unnamed protein product [Linum tenue]	457906600			1	CAI0434017.1			0.00120555		1	1	1	2	2	2	2	2	2	1	1	1	2	2	2	2	2	2	1	1	1	2	2	2	2	2	2		1	1	1	2	2	2	2	2	2
932	CAI0398078.1	CAI0398078.1	unnamed protein product [Linum tenue]	305312490			6	CAI0398078.1;CAI0398079.1;CAI0398081.1;CAI0398082.1;CAI0398083.1;CAI0398084.1			0.000807102		0	0	0	0	0	0	0	0	0	0	0	0	0	0	0	0	0	0	0	0	0	0	0	0	0	0	0		2	2	2	2	2	2	2	2	2
2405	CAI0469620.1	CAI0469620.1	unnamed protein product [Linum tenue]	5.20322e+07			1	CAI0469620.1			0.000807102		0	0	0	0	0	0	0	0	0	0	0	0	0	0	0	0	0	0	0	0	0	0	0	0	0	0	0		3	3	3	3	3	3	2	2	2
1464	CAI0419581.1	CAI0419581.1	unnamed protein product [Linum tenue]	3.05729e+07			1	CAI0419581.1			0.000807102		0	0	0	0	1	0	0	0	0	0	0	0	0	1	0	0	0	0	0	0	1	0	0	0	0	0	0		6	6	6	6	7	6	2	0	0
1344	CAI0413183.1	CAI0413183.1	unnamed protein product [Linum tenue]	98156911			1	CAI0413183.1			0.000807102		0	0	0	0	0	0	0	0	0	0	0	0	0	0	0	0	0	0	0	0	0	0	0	0	0	0	0		6	6	6	6	6	6	4	4	4
46	AER92599.1	AER92599.1	putative lipid transfer protein [Linum usitatissimum]	255014170			1	AER92599.1			0.000807102		2	2	2	2	2	2	2	2	2	2	1	1	1	1	1	2	1	1	1	2	1	2	1	1	1	1	1		2	2	2	2	2	2	2	2	2
1019	CAI0401332.1	CAI0401332.1	unnamed protein product [Linum tenue]	98476389			6	CAI0401332.1;CAI0401333.1;CAI0401334.1;CAI0401335.1;CAI0401337.1;CAI0401338.1			0.000807102		0	0	0	0	0	0	0	0	0	0	0	0	0	0	0	0	0	0	0	0	0	0	0	0	0	0	0		13	13	13	13	13	13	6	4	4
1376	CAI0414426.1	CAI0414426.1	unnamed protein product [Linum tenue]	270880590			2	CAI0414426.1;CAI0414428.1			0.000807102		0	0	0	0	0	0	0	0	0	0	0	0	0	0	0	0	0	0	0	0	0	0	0	0	0	0	0		5	5	5	5	5	5	3	3	3
2239	CAI0460472.1	CAI0460472.1	unnamed protein product [Linum tenue]	2.67579e+07			1	CAI0460472.1			0.00505263		1	1	1	1	1	1	0	0	0	1	1	1	1	1	1	0	0	0	1	1	1	1	1	1	1	1	1		1	1	1	1	1	1	0	0	0
1927	CAI0445727.1	CAI0445727.1	unnamed protein product [Linum tenue]	136966536			8	CAI0445727.1;CAI0445728.1;CAI0445729.1;CAI0445730.1;CAI0445789.1;CAI0445790.1;CAI0445791.1;CAI0445792.1			0.000807102		0	0	0	0	0	0	0	0	0	0	0	0	0	0	0	0	0	0	0	0	0	0	0	0	0	0	0		10	10	10	9	10	9	3	3	1
345	CAI0377263.1	CAI0377263.1	unnamed protein product [Linum tenue]	87090034			2	CAI0377263.1;CAI0438072.1			0.000807102		0	0	0	0	0	0	0	0	0	0	0	0	0	0	0	0	0	0	0	0	0	0	0	0	0	0	0		7	7	7	7	7	7	2	3	2
2768	CAI0558948.1	CAI0558948.1	unnamed protein product [Linum tenue]	313465510			1	CAI0558948.1			0.000807102		0	0	0	0	0	0	0	0	0	0	0	0	0	0	0	0	0	0	0	0	0	0	0	0	0	0	0		2	2	2	2	2	2	2	2	2
1258	CAI0410415.1	CAI0410415.1	unnamed protein product [Linum tenue]	72034830			7	CAI0410415.1;CAI0410416.1;CAI0410417.1;CAI0410418.1;CAI0410419.1;CAI0442189.1;CAI0442190.1			0.000807102		0	0	0	0	0	0	0	0	0	0	0	0	0	0	0	0	0	0	0	0	0	0	0	0	0	0	0		19	19	19	19	19	19	7	5	2
419	CAI0379718.1	CAI0379718.1	unnamed protein product [Linum tenue]	207971970			6	CAI0379718.1;CAI0379719.1;CAI0436375.1;CAI0437268.1;CAI0437269.1;CAI0437270.1			0.000807102		0	0	0	0	0	0	0	0	0	0	0	0	0	0	0	0	0	0	0	0	0	0	0	0	0	0	0		5	6	6	6	6	6	3	3	3
1614	CAI0426952.1	CAI0426952.1	unnamed protein product [Linum tenue]	237994015			4	CAI0426952.1;CAI0427035.1;CAI0472415.1;XP_002311115.1			0.000807102		0	0	0	0	0	0	0	0	0	0	0	0	0	0	0	0	0	0	0	0	0	0	0	0	0	0	0		5	5	5	5	5	5	5	5	4
2053	CAI0450348.1	CAI0450348.1	unnamed protein product [Linum tenue]	326900660			1	CAI0450348.1			0.00461216		1	1	1	1	1	1	1	1	1	1	1	1	1	1	1	1	1	1	1	1	1	1	1	1	1	1	1		1	1	1	1	1	1	1	1	1
1058	CAI0403010.1	CAI0403010.1	unnamed protein product [Linum tenue]	428194800			21	CAI0403010.1;CAI0403012.1;CAI0403013.1;CAI0403014.1;CAI0403015.1;CAI0414656.1;CAI0414657.1;CAI0414658.1;CAI0414660.1;CAI0414661.1;CAI0417113.1;CAI0417116.1;CAI0417117.1;CAI0444733.1;CAI0444734.1;CAI0462680.1;CAI0546483.1;CAI0546486.1;CAI0546487.1;CAI0546488.1;CAI0546489.1			0.000807102		0	0	0	0	0	0	0	0	0	0	0	0	0	0	0	0	0	0	0	0	0	0	0	0	0	0	0		2	2	2	2	2	2	1	1	1
754	CAI0392383.1	CAI0392383.1	unnamed protein product [Linum tenue]	126818148			1	CAI0392383.1			0.000807102		5	5	5	4	5	5	1	1	0	6	6	6	6	6	6	3	2	2	6	6	6	6	6	6	4	4	4		11	11	11	9	10	11	2	2	2
2263	CAI0461356.1	CAI0461356.1	unnamed protein product [Linum tenue]	8.62104e+07			2	CAI0461356.1;CAI0461357.1			0.000807102		0	0	0	0	0	0	0	0	0	0	0	0	0	0	0	0	0	0	0	0	0	0	0	0	0	0	0		9	9	9	9	9	9	2	2	0
702	CAI0390423.1	CAI0390423.1	unnamed protein product [Linum tenue]	226269934			2	CAI0390423.1;CAI0390425.1			0.000807102		0	0	0	0	0	0	0	0	0	0	0	0	0	0	0	0	0	0	0	0	0	0	0	0	0	0	0		3	3	3	3	3	3	2	2	1
1422	CAI0416500.1	CAI0416500.1	unnamed protein product [Linum tenue]	7.2443e+07			2	CAI0416500.1;CAI0416501.1			0.000807102		0	0	0	0	0	0	0	0	0	0	0	0	0	0	0	0	0	0	0	0	0	0	0	0	0	0	0		11	12	13	13	13	12	3	1	1
1830	CAI0439536.1	CAI0439536.1	unnamed protein product [Linum tenue]	148288378			1	CAI0439536.1			0.000807102		0	0	0	0	0	0	0	0	0	0	0	0	0	0	0	0	0	0	0	0	0	0	0	0	0	0	0		2	2	2	2	2	2	2	2	2
675	CAI0389544.1	CAI0389544.1	unnamed protein product [Linum tenue]	370998130			2	CAI0389544.1;CAI0402488.1			0.00120555		0	0	0	0	0	0	0	0	0	0	0	0	0	0	0	0	0	0	0	0	0	0	0	0	0	0	0		1	1	1	1	1	1	1	1	1
2946	XP_041017627.1	XP_041017627.1	60S ribosomal protein L38 [Juglans microcarpa x Juglans regia]	302319320			1	XP_041017627.1			0.000807102		1	1	1	1	1	1	1	0	1	1	1	1	1	1	1	0	1	0	1	1	1	1	1	1	1	0	1		3	3	3	3	3	3	3	2	3
1514	CAI0422448.1	CAI0422448.1	unnamed protein product [Linum tenue]	224604190			2	CAI0422448.1;CAI0422450.1			0.000807102		0	0	0	0	0	0	0	0	0	0	0	0	0	0	0	0	0	0	0	0	0	0	0	0	0	0	0		4	4	4	4	4	4	4	4	4
2871	CBD32478.1	CBD32478.1	unnamed protein product [Linum usitatissimum]	23695922			1	CBD32478.1			0.00120555		1	1	1	1	1	1	0	0	0	1	1	1	1	1	1	0	0	0	1	1	1	1	1	1	0	0	0		2	2	2	2	2	2	0	0	0
2068	CAI0450685.1	CAI0450685.1	unnamed protein product [Linum tenue]	187978810			1	CAI0450685.1			0.000807102		1	1	1	1	1	1	1	1	1	1	1	1	1	1	1	1	1	1	1	1	1	1	1	1	1	1	1		2	3	2	3	3	3	3	2	3
184	AND01164.1	AND01164.1	putative alpha-galactosidase/alpha-n-acetylgalactosaminidase [Linum usitatissimum]	165123040			1	AND01164.1			0.000807102		2	2	2	2	2	2	2	2	2	2	2	2	2	2	2	2	2	2	2	2	2	2	2	2	2	2	2		9	9	9	9	9	9	8	9	8
529	CAI0383542.1	CAI0383542.1	unnamed protein product [Linum tenue]	71608196			12	CAI0383542.1;CAI0383543.1;CAI0383544.1;CAI0383545.1;CAI0383547.1;CAI0383548.1;CAI0383857.1;CAI0383858.1;CAI0383860.1;CAI0383861.1;CAI0383862.1;CAI0383863.1			0.000807102		0	0	0	0	0	0	0	0	0	0	0	0	0	0	0	0	0	0	0	0	0	0	0	0	0	0	0		10	10	11	11	10	11	4	4	4
1072	CAI0404456.1	CAI0404456.1	unnamed protein product [Linum tenue]	229770284			3	CAI0404456.1;CAI0404457.1;CAI0404460.1			0.00120555		0	0	0	0	0	0	0	0	0	0	0	0	0	0	0	0	0	0	0	0	0	0	0	0	0	0	0		1	1	1	1	1	1	1	1	1
1177	CAI0408154.1	CAI0408154.1	unnamed protein product [Linum tenue]	132014928			6	CAI0408154.1;CAI0469419.1;CAI0469421.1;CAI0469422.1;CAI0469560.1;CAI0469561.1			0.000807102		0	0	0	0	0	0	0	0	0	0	0	0	0	0	0	0	0	0	0	0	0	0	0	0	0	0	0		8	8	8	8	8	8	7	6	6
690	CAI0389994.1	CAI0389994.1	unnamed protein product [Linum tenue]	345164420			7	CAI0389994.1;CAI0391225.1;CAI0391226.1;CAI0462634.1;CAI0462635.1;CAI0543291.1;CAI0543292.1			0.000807102		0	0	0	0	0	0	0	0	0	0	0	0	0	0	0	0	0	0	0	0	0	0	0	0	0	0	0		5	5	5	5	5	5	3	2	2
2836	CAI0628815.1	CAI0628815.1	unnamed protein product [Linum tenue]	8.53029e+07			2	CAI0628815.1;CAI0628816.1			0.000807102		0	0	0	0	0	0	0	0	0	0	0	0	0	0	0	0	0	0	0	0	0	0	0	0	0	0	0		9	9	9	9	9	9	3	1	1
115	AGX94116.1	AGX94116.1	Sequence 68504 from patent US 8541208 [Unknown]	78247118			1	AGX94116.1			0.000807102		5	5	5	5	5	5	5	4	4	5	5	5	5	5	5	4	4	5	5	5	5	5	5	5	5	5	4		15	15	15	15	15	15	13	12	12
411	CAI0379465.1	CAI0379465.1	unnamed protein product [Linum tenue]	412309773			6	CAI0379465.1;CAI0379466.1;CAI0386735.1;CAI0386736.1;CAI0386737.1;CAI0627713.1			0.00120555		0	0	0	0	0	0	0	0	0	0	0	0	0	0	0	0	0	0	0	0	0	0	0	0	0	0	0		2	2	2	2	2	2	1	1	1
2274	CAI0461988.1	CAI0461988.1	unnamed protein product [Linum tenue]	131339038			2	CAI0461988.1;CAI0461989.1			0.000807102		0	0	0	0	0	0	0	0	0	0	0	0	0	0	0	0	0	0	0	0	0	0	0	0	0	0	0		3	3	3	3	3	3	2	2	2
1439	CAI0418531.1	CAI0418531.1	unnamed protein product [Linum tenue]	182861442			1	CAI0418531.1			0.000807102		2	2	2	2	2	2	2	2	2	2	2	2	2	2	2	2	2	2	2	2	2	2	2	2	2	2	2		2	2	2	2	2	2	2	2	2
2087	CAI0451266.1	CAI0451266.1	unnamed protein product, partial [Linum tenue]	38025452			2	CAI0451266.1;CAI0451270.1			0.000807102		0	0	0	0	0	0	0	0	0	0	0	0	0	0	0	0	0	0	0	0	0	0	0	0	0	0	0		12	12	12	12	12	12	6	4	3
2460	CAI0472737.1	CAI0472737.1	unnamed protein product [Linum tenue]	135043792			2	CAI0472737.1;CAI0472738.1			0.000807102		0	0	0	0	0	0	0	0	0	0	0	0	0	0	0	0	0	0	0	0	0	0	0	0	0	0	0		5	5	5	5	5	5	4	4	4
2333	CAI0466279.1	CAI0466279.1	unnamed protein product [Linum tenue]	234290220			1	CAI0466279.1			0.000807102		3	3	3	3	3	3	3	3	3	3	3	3	3	3	3	3	3	3	3	3	3	3	3	3	3	3	3		4	4	4	4	4	4	4	4	4
1776	CAI0436403.1	CAI0436403.1	unnamed protein product [Linum tenue]	2.4536e+07			1	CAI0436403.1			0.000807102		1	1	1	1	1	1	0	0	0	1	1	1	1	1	1	0	0	0	1	1	1	1	1	1	0	0	0		4	4	4	4	4	4	2	1	1
2323	CAI0465839.1	CAI0465839.1	unnamed protein product [Linum tenue]	165074772			4	CAI0465839.1;CAI0465840.1;CAI0465841.1;CAI0559411.1			0.00368664		0	0	0	0	0	0	0	0	0	0	0	0	0	0	0	0	0	0	0	0	0	0	0	0	0	0	0		1	1	1	1	1	1	1	1	1
1870	CAI0441151.1	CAI0441151.1	unnamed protein product [Linum tenue]	293194840			1	CAI0441151.1			0.00750099		1	1	1	1	1	1	1	1	1	1	1	1	1	1	1	1	1	1	1	1	1	1	1	1	1	1	1		1	1	1	1	1	1	1	1	1
2642	CAI0548213.1	CAI0548213.1	unnamed protein product [Linum tenue]	110789673			1	CAI0548213.1			0.000807102		8	8	8	8	8	8	4	5	4	8	8	8	8	8	8	4	6	4	8	8	8	8	8	8	5	6	5		8	8	8	8	8	8	4	5	4
1293	CAI0411366.1	CAI0411366.1	unnamed protein product [Linum tenue]	191351348			2	CAI0411366.1;CAI0443115.1			0.000807102		0	0	0	0	0	0	0	0	0	0	0	0	0	0	0	0	0	0	0	0	0	0	0	0	0	0	0		5	5	5	5	5	5	3	2	2
2169	CAI0456815.1	CAI0456815.1	unnamed protein product [Linum tenue]	1.97686e+08			2	CAI0456815.1;CAI0457451.1			0.000807102		0	0	0	0	0	0	0	0	0	0	0	0	0	0	0	0	0	0	0	0	0	0	0	0	0	0	0		5	5	5	5	5	5	3	3	2
651	CAI0388682.1	CAI0388682.1	unnamed protein product [Linum tenue]	2.2673e+08			2	CAI0388682.1;CAI0415253.1			0.000807102		0	0	0	0	0	0	0	0	0	0	0	0	0	0	0	0	0	0	0	0	0	0	0	0	0	0	0		5	5	5	5	5	5	1	1	2
1744	CAI0434537.1	CAI0434537.1	unnamed protein product [Linum tenue]	75146303			3	CAI0434537.1;CAI0434539.1;CAI0434541.1			0.000807102		0	0	0	0	0	0	0	0	0	0	0	0	0	0	0	0	0	0	0	0	0	0	0	0	0	0	0		13	13	13	13	13	13	8	6	4
1471	CAI0420002.1	CAI0420002.1	unnamed protein product [Linum tenue]	1.10866e+07			5	CAI0420002.1;CAI0420003.1;CAI0420004.1;CAI0420027.1;CAI0420028.1			0.000807102		0	0	0	0	0	0	0	0	0	0	0	0	0	0	0	0	0	0	0	0	0	0	0	0	0	0	0		3	3	3	3	3	3	0	0	0
361	CAI0377569.1	CAI0377569.1	unnamed protein product [Linum tenue]	71938969			4	CAI0377569.1;CAI0377572.1;CAI0437923.1;CAI0437925.1			0.000807102		0	0	0	0	0	0	0	0	0	0	0	0	0	0	0	0	0	0	0	0	0	0	0	0	0	0	0		14	14	14	14	14	14	6	5	5
34	ADD54604.1	ADD54604.1	putative alpha-mannosidase, partial [Linum usitatissimum]	184774360			1	ADD54604.1			0.000807102		3	3	3	3	3	3	3	2	2	3	3	3	3	4	3	2	2	3	3	3	3	4	3	4	3	3	3		7	7	7	7	7	7	7	6	6
2379	CAI0467760.1	CAI0467760.1	unnamed protein product [Linum tenue]	9.0721e+06			2	CAI0467760.1;CAI0467808.1			0.00120555		0	0	0	0	0	0	0	0	0	0	0	0	0	0	0	0	0	0	0	0	0	0	0	0	0	0	0		1	1	1	1	1	1	0	0	0
535	CAI0383949.1	CAI0383949.1	unnamed protein product [Linum tenue]	142582848			1	CAI0383949.1			0.000807102		1	1	1	1	1	1	1	1	1	1	1	1	1	1	1	1	1	1	1	1	1	1	1	1	1	1	1		6	6	6	6	6	6	5	4	4
2487	CAI0475169.1	CAI0475169.1	unnamed protein product [Linum tenue]	110058592			1	CAI0475169.1			0.000807102		0	0	0	0	0	0	0	0	0	0	0	0	0	0	0	0	0	0	0	0	0	0	0	0	0	0	0		3	3	3	3	3	3	0	0	0
1175	CAI0408120.1	CAI0408120.1	unnamed protein product [Linum tenue]	271872343			2	CAI0408120.1;CAI0408121.1			0.000807102		0	0	0	0	0	0	0	0	0	0	0	0	0	0	0	0	0	0	0	0	0	0	0	0	0	0	0		3	3	3	3	3	3	3	2	2
1637	CAI0428164.1	CAI0428164.1	unnamed protein product [Linum tenue]	90059085			1	CAI0428164.1			0.000807102		0	0	0	0	0	0	0	0	0	0	0	0	0	0	0	0	0	0	0	0	0	0	0	0	0	0	0		18	18	18	18	18	17	6	3	3
2324	CAI0465847.1	CAI0465847.1	unnamed protein product [Linum tenue]	78203489			1	CAI0465847.1			0.000807102		4	4	4	4	4	4	1	1	0	4	4	4	4	4	4	2	0	1	4	4	4	4	4	4	3	4	3		12	12	12	12	12	12	6	6	5
2247	CAI0460906.1	CAI0460906.1	unnamed protein product [Linum tenue]	49445438			2	CAI0460906.1;CAI0549890.1			0.000807102		0	0	0	0	0	0	0	0	0	0	0	0	0	0	0	0	0	0	0	0	0	0	0	0	0	0	0		19	18	18	19	19	19	7	6	3
2253	CAI0461152.1	CAI0461152.1	unnamed protein product [Linum tenue]	110011430			1	CAI0461152.1			0.000807102		4	5	5	5	4	5	3	3	3	5	4	4	5	5	5	4	4	5	4	5	5	4	5	5	4	4	5		4	5	5	5	4	5	3	3	3
2252	CAI0461103.1	CAI0461103.1	unnamed protein product [Linum tenue]	60090634			1	CAI0461103.1			0.000807102		3	3	3	3	3	3	1	0	0	3	3	3	3	3	3	1	0	0	3	3	3	3	3	3	1	0	1		19	19	19	19	19	19	5	5	4
1490	CAI0420760.1	CAI0420760.1	unnamed protein product [Linum tenue]	306950560			1	CAI0420760.1			0.000807102		2	2	2	2	2	2	2	2	2	2	2	2	2	2	2	2	2	2	2	2	2	2	2	2	1	1	2		3	3	3	3	3	3	3	3	3
232	CAI0374178.1	CAI0374178.1	unnamed protein product [Linum tenue]	63258013			1	CAI0374178.1			0.000807102		0	0	0	0	0	0	0	0	0	0	0	0	0	0	0	0	0	0	0	0	0	0	0	0	0	0	0		12	11	11	12	12	11	6	6	5
2668	CAI0550359.1	CAI0550359.1	unnamed protein product [Linum tenue]	107882760			1	CAI0550359.1			0.000807102		5	5	5	5	5	5	4	4	2	5	5	5	5	5	5	3	2	3	5	5	5	5	5	5	4	3	3		6	6	6	6	6	6	5	5	3
1786	CAI0436806.1	CAI0436806.1	unnamed protein product [Linum tenue]	5.36359e+07			1	CAI0436806.1			0.000807102		1	1	1	1	1	1	0	0	0	1	1	1	1	1	1	0	0	1	1	1	1	1	1	1	0	0	1		14	14	14	14	14	14	6	2	2
2692	CAI0553249.1	CAI0553249.1	unnamed protein product [Linum tenue]	95022494			1	CAI0553249.1			0.000807102		1	1	1	1	1	1	0	0	0	1	1	1	1	1	1	0	0	0	1	1	1	1	1	1	0	0	0		12	12	12	12	12	12	6	7	5
576	CAI0385611.1	CAI0385611.1	unnamed protein product [Linum tenue]	141307290			1	CAI0385611.1			0.00120555		0	0	0	0	0	0	0	0	0	0	0	0	0	0	0	0	0	0	0	0	0	0	0	0	0	0	0		1	1	1	1	1	1	1	1	1
1765	CAI0436114.1	CAI0436114.1	unnamed protein product [Linum tenue]	95541177			1	CAI0436114.1			0.000807102		5	5	5	5	5	5	4	3	3	5	5	5	5	5	5	4	4	3	5	5	5	5	5	5	4	5	5		8	8	8	8	8	8	7	6	4
2568	CAI0543334.1	CAI0543334.1	unnamed protein product [Linum tenue]	170963610			2	CAI0543334.1;CAI0628825.1			0.000807102		0	0	0	0	0	0	0	0	0	0	0	0	0	0	0	0	0	0	0	0	0	0	0	0	0	0	0		3	3	3	3	3	3	2	3	3
2576	CAI0543743.1	CAI0543743.1	unnamed protein product [Linum tenue]	216116744			2	CAI0543743.1;CAI0543744.1			0.000807102		0	0	0	0	0	0	0	0	0	0	0	0	0	0	0	0	0	0	0	0	0	0	0	0	0	0	0		5	5	5	4	4	5	2	2	2
1695	CAI0431715.1	CAI0431715.1	unnamed protein product [Linum tenue]	77131797			4	CAI0431715.1;CAI0431716.1;CAI0431718.1;CAI0560370.1			0.000807102		0	0	0	0	0	0	0	0	0	0	0	0	0	0	0	0	0	0	0	0	0	0	0	0	0	0	0		14	14	14	14	14	14	7	5	4
962	CAI0398922.1	CAI0398922.1	unnamed protein product [Linum tenue]	256649770			3	CAI0398922.1;CAI0398923.1;CAI0404296.1			0.00120555		0	0	0	0	0	0	0	0	0	0	0	0	0	0	0	0	0	0	0	0	0	0	0	0	0	0	0		2	2	2	2	2	2	2	2	2
2591	CAI0545015.1	CAI0545015.1	unnamed protein product [Linum tenue]	8.4326e+07			4	CAI0545015.1;CAI0545016.1;CAI0545017.1;CAI0545018.1			0.000807102		0	0	0	0	0	0	0	0	0	0	0	0	0	0	0	0	0	0	0	0	0	0	0	0	0	0	0		7	6	7	4	2	4	2	0	0
964	CAI0398965.1	CAI0398965.1	unnamed protein product [Linum tenue]	128292030			2	CAI0398965.1;CAI0549589.1			0.000807102		0	0	0	0	0	0	0	0	0	0	0	0	0	0	0	0	0	0	0	0	0	0	0	0	0	0	0		7	7	7	7	7	7	4	4	4
900	CAI0397345.1	CAI0397345.1	unnamed protein product [Linum tenue]	3.83926e+07			3	CAI0397345.1;CAI0397346.1;CAI0452283.1			0.000807102		0	0	0	0	0	0	0	0	0	0	0	0	0	0	0	0	0	0	0	0	0	0	0	0	0	0	0		6	6	6	6	6	6	2	2	2
1909	CAI0444071.1	CAI0444071.1	unnamed protein product [Linum tenue]	68618640			1	CAI0444071.1			0.000807102		1	1	1	1	1	0	0	0	0	1	1	1	1	1	1	0	0	0	1	1	1	1	1	1	0	0	0		9	9	9	9	9	8	4	3	2
1997	CAI0447966.1	CAI0447966.1	unnamed protein product [Linum tenue]	21233340			2	CAI0447966.1;CAI0447967.1			0.00527597		0	0	0	0	0	0	0	0	0	0	0	0	0	0	0	0	0	0	0	0	0	0	0	0	0	0	0		2	2	2	1	2	2	0	0	0
1679	CAI0431099.1	CAI0431099.1	unnamed protein product [Linum tenue]	91665781			1	CAI0431099.1			0.00219178		0	0	0	0	0	0	0	0	0	0	0	0	0	0	0	0	0	0	0	0	0	0	0	0	0	0	0		0	1	0	1	1	1	0	1	0
946	CAI0398398.1	CAI0398398.1	unnamed protein product [Linum tenue]	48606653			3	CAI0398398.1;CAI0398404.1;CAI0398405.1			0.00120555		0	0	0	0	0	0	0	0	0	0	0	0	0	0	0	0	0	0	0	0	0	0	0	0	0	0	0		2	2	2	2	2	2	2	1	1
1672	CAI0430651.1	CAI0430651.1	unnamed protein product [Linum tenue]	116339108			1	CAI0430651.1			0.000807102		1	1	1	1	1	1	1	0	0	1	1	1	1	1	1	1	0	1	1	1	1	1	1	1	1	1	1		7	7	7	7	7	7	2	0	0
1049	CAI0402828.1	CAI0402828.1	unnamed protein product [Linum tenue]	241486874			6	CAI0402828.1;CAI0402829.1;CAI0402830.1;CAI0402831.1;CAI0402832.1;CAI0403732.1			0.00166389		0	0	0	0	0	0	0	0	0	0	0	0	0	0	0	0	0	0	0	0	0	0	0	0	0	0	0		1	1	1	1	1	1	1	1	1
196	AVY09189.1	AVY09189.1	Sequence 3362 from patent US 9878004 [Unknown]	1.30354e+07			1	AVY09189.1			0.00166389		2	2	2	2	2	2	0	0	0	2	2	2	2	2	2	1	0	0	2	2	2	2	2	2	0	0	0		2	2	2	2	2	2	0	0	0
542	CAI0384149.1	CAI0384149.1	unnamed protein product [Linum tenue]	150455159			7	CAI0384149.1;CAI0384150.1;CAI0384151.1;CAI0432468.1;CAI0432469.1;CAI0432470.1;CAI0432602.1			0.000807102		0	0	0	0	0	0	0	0	0	0	0	0	0	0	0	0	0	0	0	0	0	0	0	0	0	0	0		4	4	4	4	4	3	1	1	1
2334	CAI0466287.1	CAI0466287.1	unnamed protein product [Linum tenue]	75929265			1	CAI0466287.1			0.000807102		0	0	0	0	0	0	0	0	0	0	0	0	0	0	0	0	0	0	0	0	0	0	0	0	0	0	0		7	6	7	6	6	5	5	5	5
1389	CAI0414789.1	CAI0414789.1	unnamed protein product [Linum tenue]	4.23129e+07			5	CAI0414789.1;CAI0414790.1;CAI0414791.1;CAI0416981.1;CAI0416982.1			0.000807102		0	0	0	0	0	0	0	0	0	0	0	0	0	0	0	0	0	0	0	0	0	0	0	0	0	0	0		8	8	8	8	8	8	2	3	0
845	CAI0395207.1	CAI0395207.1	unnamed protein product [Linum tenue]	84249643			1	CAI0395207.1			0.000807102		1	1	1	1	1	1	0	0	0	1	1	1	1	1	1	0	0	0	1	1	1	1	1	1	0	0	0		10	11	11	11	11	11	5	6	2
2084	CAI0451106.1	CAI0451106.1	unnamed protein product [Linum tenue]	106983677			1	CAI0451106.1			0.000807102		1	1	1	1	1	1	0	0	0	1	1	1	1	1	1	0	0	0	1	1	1	1	1	1	1	0	1		13	13	13	13	13	13	3	3	3
1775	CAI0436365.1	CAI0436365.1	unnamed protein product [Linum tenue]	165722570			3	CAI0436365.1;CAI0436366.1;CAI0437279.1			0.00213675		0	0	0	0	0	0	0	0	0	0	0	0	0	0	0	0	0	0	0	0	0	0	0	0	0	0	0		1	1	1	1	1	1	1	1	1
1553	CAI0424165.1	CAI0424165.1	unnamed protein product [Linum tenue]	97631229			2	CAI0424165.1;CAI0424166.1			0.000807102		0	0	0	0	0	0	0	0	0	0	0	0	0	0	0	0	0	0	0	0	0	0	0	0	0	0	0		3	3	3	3	3	3	1	1	1
1031	CAI0402064.1	CAI0402064.1	unnamed protein product [Linum tenue]	189294045			2	CAI0402064.1;CAI0402073.1			0.00166389		0	0	0	0	0	0	0	0	0	0	0	0	0	0	0	0	0	0	0	0	0	0	0	0	0	0	0		1	1	1	1	1	1	1	1	1
161	AJO02539.1	AJO02539.1	Sequence 14293 from patent US 8664475 [Unknown]	74780950			1	AJO02539.1			0.000807102		4	4	4	4	4	4	2	1	1	4	4	4	4	4	4	1	1	1	4	4	4	4	4	4	3	2	4		12	12	12	12	12	12	9	6	3
2546	CAI0541976.1	CAI0541976.1	unnamed protein product [Linum tenue]	279510430			2	CAI0541976.1;CAI0541977.1			0.00331126		0	0	0	0	0	0	0	0	0	0	0	0	0	0	0	0	0	0	0	0	0	0	0	0	0	0	0		2	2	2	2	1	1	1	1	1
123	AIS84167.1	AIS84167.1	beta-tubulin 3a [Linum usitatissimum]	60090518			1	AIS84167.1			0.000807102		2	2	2	2	2	2	0	0	0	2	2	2	2	2	2	0	0	0	2	2	2	2	2	2	0	1	1		5	4	4	4	5	4	1	1	1
29	ADD54591.1	ADD54591.1	putative glyceraldehyde-3-phosphate dehydrogenase, partial [Linum usitatissimum]	5.46064e+07			1	ADD54591.1			0.000807102		2	2	2	2	2	2	1	2	1	2	2	2	2	2	2	1	1	1	2	2	2	2	2	2	2	2	2		6	6	6	6	6	6	2	2	1
2597	CAI0545441.1	CAI0545441.1	unnamed protein product [Linum tenue]	4.81581e+07			2	CAI0545441.1;CAI0545442.1			0.000807102		0	0	0	0	0	0	0	0	0	0	0	0	0	0	0	0	0	0	0	0	0	0	0	0	0	0	0		16	18	18	16	16	17	5	1	0
2235	CAI0460354.1	CAI0460354.1	unnamed protein product [Linum tenue]	131265300			1	CAI0460354.1			0.000807102		0	0	0	0	0	0	0	0	0	0	0	0	0	0	0	0	0	0	0	0	0	0	0	0	0	0	0		4	4	4	4	4	4	3	3	3
2394	CAI0468730.1	CAI0468730.1	unnamed protein product [Linum tenue]	286419520			1	CAI0468730.1			0.000807102		2	2	2	2	2	2	2	2	2	2	2	2	2	2	2	2	2	2	2	2	2	2	2	2	2	2	2		3	3	3	3	3	3	3	3	3
2302	CAI0464200.1	CAI0464200.1	unnamed protein product [Linum tenue]	3.6421e+07			1	CAI0464200.1			0.000807102		1	1	1	1	1	1	0	0	0	1	1	1	1	1	1	0	0	0	1	1	1	1	1	1	1	0	0		6	7	7	7	7	7	1	1	1
315	CAI0376486.1	CAI0376486.1	unnamed protein product [Linum tenue]	63813477			2	CAI0376486.1;CAI0376487.1			0.000807102		0	0	0	0	0	0	0	0	0	0	0	0	0	0	0	0	0	0	0	0	0	0	0	0	0	0	0		7	8	8	7	8	8	3	3	2
2615	CAI0546833.1	CAI0546833.1	unnamed protein product [Linum tenue]	330679410			7	CAI0546833.1;CAI0546834.1;CAI0546835.1;CAI0546836.1;CAI0546837.1;CAI0546838.1;CAI0546839.1			0.000807102		0	0	0	0	0	0	0	0	0	0	0	0	0	0	0	0	0	0	0	0	0	0	0	0	0	0	0		3	3	3	3	3	3	2	2	2
382	CAI0378175.1	CAI0378175.1	unnamed protein product [Linum tenue]	149098175			4	CAI0378175.1;CAI0378176.1;CAI0436803.1;CAI0436804.1			0.00120555		0	0	0	0	0	0	0	0	0	0	0	0	0	0	0	0	0	0	0	0	0	0	0	0	0	0	0		2	2	2	2	2	2	2	2	2
943	CAI0398293.1	CAI0398293.1	unnamed protein product [Linum tenue]	288911397			1	CAI0398293.1			0.000807102		1	1	1	1	1	1	0	0	0	1	1	1	1	1	1	0	0	0	1	1	1	1	1	1	1	1	1		2	2	2	2	2	2	1	1	1
108	AGN56423.1	AGN56423.1	non-specific lipid transfer protein 3 [Linum usitatissimum]	89271391			1	AGN56423.1			0.000807102		3	3	3	3	3	3	0	2	1	3	3	3	3	3	3	2	3	1	3	3	3	3	3	3	2	2	3		3	3	3	3	3	3	0	2	1
1941	CAI0446034.1	CAI0446034.1	unnamed protein product [Linum tenue]	195954383			3	CAI0446034.1;CAI0446035.1;CAI0447611.1			0.000807102		0	0	0	0	0	0	0	0	0	0	0	0	0	0	0	0	0	0	0	0	0	0	0	0	0	0	0		5	5	5	4	4	5	2	2	2
434	CAI0380297.1	CAI0380297.1	unnamed protein product, partial [Linum tenue]	166399160			1	CAI0380297.1			0.000807102		2	2	2	2	2	2	2	2	2	2	2	2	2	2	2	2	2	2	2	2	2	2	2	2	2	2	2		5	5	5	5	5	5	4	4	3
2874	CBD32896.1	CBD32896.1	unnamed protein product [Linum usitatissimum]	91363534			1	CBD32896.1			0.000807102		5	5	5	5	5	5	1	0	0	5	5	5	5	5	5	2	3	0	5	5	5	5	5	5	2	2	2		9	10	9	9	10	10	3	2	2
1270	CAI0410652.1	CAI0410652.1	unnamed protein product [Linum tenue]	69151425			2	CAI0410652.1;CAI0410653.1			0.000807102		0	0	0	0	0	0	0	0	0	0	0	0	0	0	0	0	0	0	0	0	0	0	0	0	0	0	0		5	5	5	5	5	4	2	1	1
1699	CAI0431846.1	CAI0431846.1	unnamed protein product [Linum tenue]	116997869			1	CAI0431846.1			0.000807102		2	2	2	2	2	2	1	1	1	2	2	2	2	2	2	1	1	1	2	2	2	2	2	2	2	1	1		6	6	6	6	6	6	2	2	1
1636	CAI0428163.1	CAI0428163.1	unnamed protein product [Linum tenue]	84288492			12	CAI0428163.1;CAI0451060.1;CAI0451061.1;CAI0451062.1;CAI0451063.1;CAI0451067.1;CAI0451069.1;CAI0451073.1;CAI0451079.1;CAI0451080.1;CAI0451342.1;CAI0451353.1			0.000807102		0	0	0	0	0	0	0	0	0	0	0	0	0	0	0	0	0	0	0	0	0	0	0	0	0	0	0		4	5	5	3	4	4	2	3	2
2706	CAI0554540.1	CAI0554540.1	unnamed protein product [Linum tenue]	51804496			1	CAI0554540.1			0.000807102		0	0	0	0	0	0	0	0	0	0	0	0	0	0	0	0	0	0	0	0	0	0	0	0	0	0	0		11	11	11	11	9	10	2	3	1
693	CAI0390138.1	CAI0390138.1	unnamed protein product [Linum tenue]	104216120			3	CAI0390138.1;CAI0543445.1;CAI0628725.1			0.000807102		0	0	0	0	0	0	0	0	0	0	0	0	0	0	0	0	0	0	0	0	0	0	0	0	0	0	0		6	6	6	6	6	6	5	5	5
1891	CAI0442895.1	CAI0442895.1	unnamed protein product [Linum tenue]	7.59415e+07			1	CAI0442895.1			0.000807102		1	1	1	1	1	1	0	0	0	1	1	1	1	1	1	0	0	0	1	1	1	1	1	1	0	0	0		11	11	11	11	11	11	1	2	1
1361	CAI0413670.1	CAI0413670.1	unnamed protein product, partial [Linum tenue]	37209582			2	CAI0413670.1;CAI0413745.1			0.000807102		0	0	0	0	0	0	0	0	0	0	0	0	0	0	0	0	0	0	0	0	0	0	0	0	0	0	0		3	4	4	3	3	4	4	3	2
1788	CAI0437103.1	CAI0437103.1	unnamed protein product [Linum tenue]	93364660			1	CAI0437103.1			0.000807102		1	1	1	1	1	1	0	0	0	1	1	1	1	1	1	0	0	0	1	1	1	1	1	1	1	1	1		7	7	7	7	7	7	1	1	1
2878	CBD33257.1	CBD33257.1	unnamed protein product [Linum usitatissimum]	120187391			1	CBD33257.1			0.000807102		2	2	2	2	2	2	2	2	2	2	2	2	2	2	2	2	2	2	2	2	2	2	2	2	2	2	2		2	2	2	2	2	2	2	2	2
140	AJM54455.1	AJM54455.1	Sequence 1233 from patent US 8809059 [Unknown]	169093386			1	AJM54455.1			0.000807102		1	1	1	1	2	2	1	1	1	2	1	2	1	1	2	1	1	1	2	1	2	2	1	1	1	1	1		2	2	2	2	3	3	2	2	2
1159	CAI0407872.1	CAI0407872.1	unnamed protein product [Linum tenue]	118147945			2	CAI0407872.1;CAI0407874.1			0.000807102		0	0	0	0	0	0	0	0	0	0	0	0	0	0	0	0	0	0	0	0	0	0	0	0	0	0	0		2	2	2	2	2	2	2	2	2
554	CAI0384784.1	CAI0384784.1	unnamed protein product [Linum tenue]	4.39481e+07			1	CAI0384784.1			0.000807102		1	1	1	1	1	1	0	0	0	1	1	1	1	1	1	0	0	0	1	1	1	1	1	1	0	0	0		4	4	4	4	4	4	1	1	0
2474	CAI0474170.1	CAI0474170.1	unnamed protein product [Linum tenue]	87481130			1	CAI0474170.1			0.000807102		1	1	1	1	1	1	1	1	1	1	1	1	1	1	1	1	1	1	1	1	1	1	1	1	1	1	1		13	13	12	12	13	12	4	3	4
316	CAI0376543.1	CAI0376543.1	unnamed protein product [Linum tenue]	140651708			1	CAI0376543.1			0.000807102		0	0	0	0	0	0	0	0	0	0	0	0	0	0	0	0	0	0	0	0	0	0	0	0	0	0	0		7	8	8	7	7	8	3	2	2
2532	CAI0540905.1	CAI0540905.1	unnamed protein product [Linum tenue]	108523729			3	CAI0540905.1;CAI0540906.1;CAI0540908.1			0.000807102		0	0	0	0	0	0	0	0	0	0	0	0	0	0	0	0	0	0	0	0	0	0	0	0	0	0	0		6	6	6	6	6	6	2	4	1
2720	CAI0555712.1	CAI0555712.1	unnamed protein product [Linum tenue]	1.10057e+08			1	CAI0555712.1			0.000807102		1	1	1	1	1	1	0	0	0	1	1	1	1	1	1	0	0	0	1	1	1	1	1	1	0	0	0		8	8	8	8	8	8	1	2	1
2329	CAI0466002.1	CAI0466002.1	unnamed protein product [Linum tenue]	230357345			3	CAI0466002.1;CAI0466004.1;CAI0466110.1			0.000807102		0	0	0	0	0	0	0	0	0	0	0	0	0	0	0	0	0	0	0	0	0	0	0	0	0	0	0		4	4	4	4	4	4	3	3	3
2045	CAI0450229.1	CAI0450229.1	unnamed protein product [Linum tenue]	4.43833e+07			1	CAI0450229.1			0.000807102		1	1	1	1	1	1	1	1	1	1	1	1	1	1	1	1	1	1	1	1	1	1	1	1	1	1	1		5	5	5	5	5	5	2	2	3
2141	CAI0454945.1	CAI0454945.1	unnamed protein product [Linum tenue]	139257220			5	CAI0454945.1;CAI0454946.1;CAI0456274.1;CAI0456275.1;CAI0456276.1			0.000807102		0	0	0	0	0	0	0	0	0	0	0	0	0	0	0	0	0	0	0	0	0	0	0	0	0	0	0		7	7	7	7	7	6	5	5	4
1012	CAI0400751.1	CAI0400751.1	unnamed protein product [Linum tenue]	251172095			1	CAI0400751.1			0.00177515		1	1	1	1	1	1	1	1	1	1	1	1	1	1	1	1	1	1	1	1	1	1	1	1	1	1	1		1	1	1	1	1	1	1	1	1
2851	CAW63668.1	CAW63668.1	unnamed protein product [Linum usitatissimum]	75176653			1	CAW63668.1			0.000807102		11	11	11	11	11	10	8	7	6	11	11	11	11	10	11	8	7	7	11	10	11	10	11	10	9	10	9		14	14	14	14	14	13	11	10	8
836	CAI0394933.1	CAI0394933.1	unnamed protein product, partial [Linum tenue]	226502220			1	CAI0394933.1			0.00394391		1	1	1	1	1	1	1	1	1	1	1	1	1	1	1	1	1	1	1	1	1	1	1	1	1	1	1		1	1	1	1	1	1	1	1	1
2413	CAI0469729.1	CAI0469729.1	unnamed protein product [Linum tenue]	60676351			1	CAI0469729.1			0.000807102		6	6	6	5	5	6	4	2	0	6	6	6	6	6	5	3	4	2	6	6	6	6	6	5	3	3	4		6	6	6	5	5	6	4	2	0
2387	CAI0468427.1	CAI0468427.1	unnamed protein product [Linum tenue]	57453692			1	CAI0468427.1			0.000807102		4	4	3	4	4	4	3	3	3	4	3	4	3	4	4	3	3	3	3	4	4	4	3	4	4	3	4		5	5	4	5	5	5	3	3	3
1386	CAI0414726.1	CAI0414726.1	unnamed protein product [Linum tenue]	3.39402e+07			9	CAI0414726.1;CAI0414727.1;CAI0414728.1;CAI0417025.1;CAI0417026.1;CAI0417027.1;CAI0417028.1;CAI0417029.1;CAI0417030.1			0.000807102		0	0	0	0	0	0	0	0	0	0	0	0	0	0	0	0	0	0	0	0	0	0	0	0	0	0	0		10	10	10	10	10	9	4	4	1
998	CAI0400252.1	CAI0400252.1	unnamed protein product [Linum tenue]	15540304			1	CAI0400252.1			0.00241196		1	1	1	1	1	1	0	0	0	1	1	1	1	1	1	0	0	0	1	1	1	1	1	1	1	0	0		2	2	2	2	2	2	0	0	0
485	CAI0382263.1	CAI0382263.1	unnamed protein product [Linum tenue]	94517676			6	CAI0382263.1;CAI0382264.1;CAI0382349.1;CAI0435006.1;CAI0435418.1;CAI0435419.1			0.000807102		0	0	0	0	0	0	0	0	0	0	0	0	0	0	0	0	0	0	0	0	0	0	0	0	0	0	0		12	12	12	11	11	12	4	3	3
2867	CBD32184.1	CBD32184.1	unnamed protein product [Linum usitatissimum]	123744594			1	CBD32184.1			0.000807102		1	1	1	1	1	1	1	1	1	1	1	1	1	1	1	1	1	1	1	1	1	1	1	1	1	1	1		4	4	4	4	4	4	2	3	3
2389	CAI0468543.1	CAI0468543.1	unnamed protein product [Linum tenue]	323835800			1	CAI0468543.1			0.00177515		0	0	0	0	0	0	0	0	0	0	0	0	0	0	0	0	0	0	0	0	0	0	0	0	0	0	0		1	1	1	1	1	1	1	1	1
2621	CAI0547229.1	CAI0547229.1	unnamed protein product [Linum tenue]	6.60441e+07			2	CAI0547229.1;CAI0547230.1			0.000807102		0	0	0	0	0	0	0	0	0	0	0	0	0	0	0	0	0	0	0	0	0	0	0	0	0	0	0		7	7	7	7	7	7	0	2	1
2828	CAI0627960.1	CAI0627960.1	unnamed protein product [Linum tenue]	37058207			1	CAI0627960.1			0.00166389		0	0	0	0	0	0	0	0	0	0	0	0	0	0	0	0	0	0	0	0	0	0	0	0	0	0	0		1	1	1	1	1	1	1	1	1
379	CAI0378164.1	CAI0378164.1	unnamed protein product [Linum tenue]	129411530			3	CAI0378164.1;CAI0397159.1;CAI0436807.1			0.000807102		0	0	0	0	0	0	0	0	0	0	0	0	0	0	0	0	0	0	0	0	0	0	0	0	0	0	0		5	5	5	5	5	4	3	2	1
804	CAI0393639.1	CAI0393639.1	unnamed protein product [Linum tenue]	196484726			5	CAI0393639.1;CAI0540091.1;CAI0540092.1;CAI0626742.1;CAI0626743.1			0.000807102		0	0	0	0	0	0	0	0	0	0	0	0	0	0	0	0	0	0	0	0	0	0	0	0	0	0	0		3	2	3	3	2	3	2	2	1
624	CAI0387202.1	CAI0387202.1	unnamed protein product [Linum tenue]	7.06015e+07			3	CAI0387202.1;CAI0387204.1;CAI0628019.1			0.000807102		0	0	0	0	0	0	0	0	0	0	0	0	0	0	0	0	0	0	0	0	0	0	0	0	0	0	0		9	9	9	9	9	9	2	2	1
455	CAI0381129.1	CAI0381129.1	unnamed protein product [Linum tenue]	255147160			4	CAI0381129.1;CAI0381130.1;CAI0381202.1;CAI0627274.1			0.000807102		0	0	0	0	0	0	0	0	0	0	0	0	0	0	0	0	0	0	0	0	0	0	0	0	0	0	0		3	3	3	3	3	3	3	3	1
160	AJO00801.1	AJO00801.1	Sequence 10915 from patent US 8664475 [Unknown]	3.06204e+07			1	AJO00801.1			0.000807102		3	3	3	3	3	3	1	1	0	3	3	3	3	3	3	1	0	1	3	3	3	3	3	3	2	1	3		3	3	3	3	3	3	1	1	0
2872	CBD32503.1	CBD32503.1	unnamed protein product [Linum usitatissimum]	119025273			1	CBD32503.1			0.000807102		5	5	5	5	5	5	4	4	4	5	5	5	5	5	5	4	4	3	5	5	5	5	5	5	5	4	5		7	7	7	7	7	7	5	5	4
203	AVY09203.1	AVY09203.1	Sequence 3376 from patent US 9878004 [Unknown]	17645351			1	AVY09203.1			0.00177515		1	1	1	1	1	1	0	1	0	1	1	1	1	1	1	0	0	1	1	1	1	1	1	1	0	1	0		1	1	1	1	1	1	0	1	0
1955	CAI0446632.1	CAI0446632.1	unnamed protein product [Linum tenue]	5.9195e+07			2	CAI0446632.1;CAI0459676.1			0.000807102		0	0	0	0	0	0	0	0	0	0	0	0	0	0	0	0	0	0	0	0	0	0	0	0	0	0	0		1	1	1	1	1	1	1	0	0
2179	CAI0457331.1	CAI0457331.1	unnamed protein product [Linum tenue]	139801280			4	CAI0457331.1;CAI0457332.1;CAI0457333.1;CAI0552245.1			0.00120555		0	0	0	0	0	0	0	0	0	0	0	0	0	0	0	0	0	0	0	0	0	0	0	0	0	0	0		2	2	2	2	2	2	2	2	2
1465	CAI0419582.1	CAI0419582.1	unnamed protein product [Linum tenue]	95165340			2	CAI0419582.1;CAI0473399.1			0.000807102		0	0	0	0	0	0	0	0	0	0	0	0	0	0	0	0	0	0	0	0	0	0	0	0	0	0	0		5	5	5	5	5	5	2	3	2
835	CAI0394928.1	CAI0394928.1	unnamed protein product [Linum tenue]	180209060			1	CAI0394928.1			0.000807102		0	0	0	0	0	0	0	0	0	0	0	0	0	0	0	0	0	0	0	0	0	0	0	0	0	0	0		4	4	4	4	4	4	2	2	1
383	CAI0378178.1	CAI0378178.1	unnamed protein product [Linum tenue]	57142205			2	CAI0378178.1;CAI0380342.1			0.000807102		0	0	0	0	0	0	0	0	0	0	0	0	0	0	0	0	0	0	0	0	0	0	0	0	0	0	0		10	10	9	10	9	9	5	4	4
80	AFN53689.1	AFN53689.1	putative tubulin beta-1 chain protein [Linum usitatissimum]	3.36408e+07			1	AFN53689.1			0.000807102		1	1	1	1	1	1	0	0	0	1	1	1	1	1	1	0	0	0	1	1	1	1	1	1	0	0	1		6	5	6	6	6	6	0	0	0
2373	CAI0467522.1	CAI0467522.1	unnamed protein product [Linum tenue]	83877907			2	CAI0467522.1;CAI0467523.1			0.000807102		0	0	0	0	0	0	0	0	0	0	0	0	0	0	0	0	0	0	0	0	0	0	0	0	0	0	0		6	6	6	6	6	6	5	5	3
350	CAI0377411.1	CAI0377411.1	unnamed protein product [Linum tenue]	282345270			4	CAI0377411.1;CAI0377412.1;CAI0377413.1;CAI0377456.1			0.00120555		0	0	0	0	0	0	0	0	0	0	0	0	0	0	0	0	0	0	0	0	0	0	0	0	0	0	0		2	2	2	2	2	2	2	2	2
1161	CAI0407950.1	CAI0407950.1	unnamed protein product, partial [Linum tenue]	57267114			7	CAI0407950.1;CAI0468901.1;CAI0468902.1;CAI0468903.1;CAI0468904.1;CAI0468905.1;CAI0468906.1			0.000807102		0	0	0	0	0	0	0	0	0	0	0	0	0	0	0	0	0	0	0	0	0	0	0	0	0	0	0		11	11	11	11	10	10	5	4	4
325	CAI0376802.1	CAI0376802.1	unnamed protein product [Linum tenue]	294733520			8	CAI0376802.1;CAI0438498.1;CAI0438499.1;CAI0438500.1;CAI0438501.1;CAI0438502.1;CAI0628291.1;CAI0628292.1			0.00241196		0	0	0	0	0	0	0	0	0	0	0	0	0	0	0	0	0	0	0	0	0	0	0	0	0	0	0		2	2	2	2	2	2	2	2	2
608	CAI0386683.1	CAI0386683.1	unnamed protein product, partial [Linum tenue]	141179840			1	CAI0386683.1			0.000807102		3	3	3	3	3	3	3	2	2	3	3	3	3	3	3	2	2	3	3	3	3	3	3	3	3	3	3		3	3	3	3	3	3	3	2	2
837	CAI0394935.1	CAI0394935.1	unnamed protein product [Linum tenue]	208710198			2	CAI0394935.1;CAI0542488.1			0.000807102		0	0	0	0	0	0	0	0	0	0	0	0	0	0	0	0	0	0	0	0	0	0	0	0	0	0	0		2	2	2	2	2	2	1	1	1
1930	CAI0445763.1	CAI0445763.1	unnamed protein product [Linum tenue]	184074770			2	CAI0445763.1;CAI0445819.1			0.00219178		0	0	0	0	0	0	0	0	0	0	0	0	0	0	0	0	0	0	0	0	0	0	0	0	0	0	0		1	1	1	1	1	1	1	1	1
1771	CAI0436219.1	CAI0436219.1	unnamed protein product, partial [Linum tenue]	76046482			4	CAI0436219.1;CAI0436221.1;CAI0436222.1;CAI0436268.1			0.000807102		0	0	0	0	0	0	0	0	0	0	0	0	0	0	0	0	0	0	0	0	0	0	0	0	0	0	0		8	9	9	9	8	9	3	3	3
2398	CAI0468988.1	CAI0468988.1	unnamed protein product [Linum tenue]	147735230			1	CAI0468988.1			0.0031617		0	0	0	0	0	0	0	0	0	0	0	0	0	0	0	0	0	0	0	0	0	0	0	0	0	0	0		1	1	1	1	1	1	1	1	1
1986	CAI0447665.1	CAI0447665.1	unnamed protein product [Linum tenue]	104618122			1	CAI0447665.1			0.000807102		0	0	0	0	0	0	0	0	0	0	0	0	0	0	0	0	0	0	0	0	0	0	0	0	0	0	0		6	6	5	6	6	6	3	3	2
813	CAI0393944.1	CAI0393944.1	unnamed protein product [Linum tenue]	97405756			1	CAI0393944.1			0.00120555		1	1	1	1	1	1	1	1	0	1	1	0	1	1	1	1	1	1	1	1	1	1	1	1	0	0	0		2	3	3	3	3	3	1	1	0
2633	CAI0547985.1	CAI0547985.1	unnamed protein product [Linum tenue]	141431614			1	CAI0547985.1			0.000807102		2	2	2	2	2	2	2	2	2	2	2	2	2	2	2	2	2	2	2	2	2	2	2	2	2	2	2		7	7	7	7	7	7	5	5	4
2818	CAI0626684.1	CAI0626684.1	unnamed protein product [Linum tenue]	3.7097e+07			1	CAI0626684.1			0.000807102		0	0	0	0	0	0	0	0	0	0	0	0	0	0	0	0	0	0	0	0	0	0	0	0	0	0	0		2	2	2	2	2	2	2	1	1
376	CAI0378096.1	CAI0378096.1	unnamed protein product [Linum tenue]	9.90132e+07			6	CAI0378096.1;CAI0378099.1;CAI0415528.1;CAI0415530.1;CAI0416265.1;CAI0443910.1			0.000807102		0	0	0	0	0	0	0	0	0	0	0	0	0	0	0	0	0	0	0	0	0	0	0	0	0	0	0		9	9	9	10	9	9	0	0	0
1675	CAI0430868.1	CAI0430868.1	unnamed protein product [Linum tenue]	28164885			1	CAI0430868.1			0.000807102		0	0	0	0	0	0	0	0	0	0	0	0	0	0	0	0	0	0	0	0	0	0	0	0	0	0	0		5	5	5	5	5	5	0	1	0
737	CAI0391876.1	CAI0391876.1	unnamed protein product [Linum tenue]	9.43485e+07			3	CAI0391876.1;CAI0462229.1;CAI0540043.1			0.000807102		0	0	0	0	0	0	0	0	0	0	0	0	0	0	0	0	0	0	0	0	0	0	0	0	0	0	0		10	10	10	10	10	10	4	3	1
2785	CAI0560549.1	CAI0560549.1	unnamed protein product [Linum tenue]	264375400			3	CAI0560549.1;CAI0560550.1;CAI0560551.1			0.00120555		0	0	0	0	0	0	0	0	0	0	0	0	0	0	0	0	0	0	0	0	0	0	0	0	0	0	0		2	2	2	2	2	2	1	1	1
1803	CAI0438256.1	CAI0438256.1	unnamed protein product [Linum tenue]	8.03042e+07			1	CAI0438256.1			0.000807102		1	1	1	1	1	1	1	1	1	1	1	1	1	1	1	1	1	1	1	1	1	1	1	1	1	1	1		6	6	6	6	6	6	1	2	1
303	CAI0376276.1	CAI0376276.1	unnamed protein product [Linum tenue]	96474816			1	CAI0376276.1			0.000807102		3	3	3	3	3	3	2	2	2	3	3	3	3	3	3	2	2	2	3	3	3	3	3	3	2	2	2		6	6	6	6	6	6	5	5	5
1069	CAI0404107.1	CAI0404107.1	unnamed protein product [Linum tenue]	80820817			4	CAI0404107.1;CAI0404109.1;CAI0404184.1;CAI0404185.1			0.000807102		0	0	0	0	0	0	0	0	0	0	0	0	0	0	0	0	0	0	0	0	0	0	0	0	0	0	0		7	7	7	7	7	7	5	4	2
1341	CAI0413100.1	CAI0413100.1	unnamed protein product [Linum tenue]	59682256			2	CAI0413100.1;CAI0417953.1			0.00120555		0	0	0	0	0	0	0	0	0	0	0	0	0	0	0	0	0	0	0	0	0	0	0	0	0	0	0		2	3	2	2	2	3	0	0	0
2202	CAI0459066.1	CAI0459066.1	unnamed protein product [Linum tenue]	5.16301e+07			4	CAI0459066.1;CAI0459067.1;CAI0552468.1;CAI0552503.1			0.000807102		0	0	0	0	0	0	0	0	0	0	0	0	0	0	0	0	0	0	0	0	0	0	0	0	0	0	0		12	14	14	13	14	14	2	3	1
335	CAI0377003.1	CAI0377003.1	unnamed protein product, partial [Linum tenue]	124397406			1	CAI0377003.1			0.00177515		2	2	2	2	2	2	2	2	2	2	2	2	2	2	2	2	2	2	2	2	2	2	2	2	2	2	2		2	2	2	2	2	2	2	2	2
796	CAI0393400.1	CAI0393400.1	unnamed protein product [Linum tenue]	69889282			3	CAI0393400.1;CAI0393401.1;CAI0393402.1			0.000807102		0	0	0	0	0	0	0	0	0	0	0	0	0	0	0	0	0	0	0	0	0	0	0	0	0	0	0		6	7	6	6	6	7	2	2	2
2839	CAR80466.1	CAR80466.1	unnamed protein product [Linum usitatissimum]	70663320			1	CAR80466.1			0.000807102		2	2	2	2	2	2	2	2	2	2	2	2	2	2	2	2	2	2	2	2	2	2	2	2	2	2	2		8	8	8	7	8	8	6	8	7
1297	CAI0411435.1	CAI0411435.1	unnamed protein product, partial [Linum tenue]	1.55303e+06			3	CAI0411435.1;CAI0443046.1;CAI0443049.1			0.00166389		0	0	0	0	0	0	0	0	0	0	0	0	0	0	0	0	0	0	0	0	0	0	0	0	0	0	0		1	1	1	1	0	0	0	0	0
684	CAI0389899.1	CAI0389899.1	unnamed protein product [Linum tenue]	156110740			6	CAI0389899.1;CAI0628992.1;CAI0628993.1;CAI0628994.1;CAI0628995.1;CAI0628996.1			0.000807102		0	0	0	0	0	0	0	0	0	0	0	0	0	0	0	0	0	0	0	0	0	0	0	0	0	0	0		5	5	5	5	5	5	4	4	4
2952	YP_009443531.1	YP_009443531.1	ATP synthase CF1 beta subunit [Linum usitatissimum]	5.13964e+07			1	YP_009443531.1			0.000807102		0	0	0	0	0	0	0	0	0	0	0	0	0	0	0	0	0	0	0	0	0	0	0	0	0	0	0		12	12	12	12	11	12	3	5	2
346	CAI0377269.1	CAI0377269.1	unnamed protein product, partial [Linum tenue]	61434673			1	CAI0377269.1			0.000807102		0	0	0	0	0	0	0	0	0	0	0	0	0	0	0	0	0	0	0	0	0	0	0	0	0	0	0		13	14	13	13	13	14	2	5	1
2723	CAI0555757.1	CAI0555757.1	unnamed protein product [Linum tenue]	223969750			1	CAI0555757.1			0.00166389		1	1	1	1	1	1	1	1	1	1	1	1	1	1	1	1	1	1	1	1	1	1	1	1	1	1	1		2	2	2	2	2	2	2	2	2
1711	CAI0432487.1	CAI0432487.1	unnamed protein product [Linum tenue]	73251610			1	CAI0432487.1			0.000807102		1	1	1	1	1	0	1	1	1	0	0	1	1	1	0	1	1	1	1	1	1	1	0	1	1	0	1		5	5	5	5	5	4	5	5	4
869	CAI0396294.1	CAI0396294.1	unnamed protein product [Linum tenue]	6.3966e+07			2	CAI0396294.1;CAI0396295.1			0.000807102		0	0	0	0	0	0	0	0	0	0	0	0	0	0	0	0	0	0	0	0	0	0	0	0	0	0	0		8	8	8	8	8	8	2	3	2
2512	CAI0479896.1	CAI0479896.1	unnamed protein product [Linum tenue]	48974101			1	CAI0479896.1			0.000807102		0	0	0	0	0	0	0	0	0	0	0	0	0	0	0	0	0	0	0	0	0	0	0	0	0	0	0		3	2	2	3	3	2	2	2	2
146	AJN97895.1	AJN97895.1	Sequence 5249 from patent US 8664475 [Unknown]	46391385			1	AJN97895.1			0.000807102		10	10	10	10	10	9	2	2	1	10	10	10	10	10	10	1	1	3	10	10	10	10	9	10	3	2	3		11	11	11	11	11	10	2	2	1
683	CAI0389822.1	CAI0389822.1	unnamed protein product [Linum tenue]	71845951			3	CAI0389822.1;CAI0389824.1;CAI0389846.1			0.000807102		0	0	0	0	0	0	0	0	0	0	0	0	0	0	0	0	0	0	0	0	0	0	0	0	0	0	0		8	8	8	8	8	8	4	4	3
2347	CAI0466870.1	CAI0466870.1	unnamed protein product [Linum tenue]	5.06543e+07			3	CAI0466870.1;CAI0467310.1;CAI0467311.1			0.000807102		0	0	0	0	0	0	0	0	0	0	0	0	0	0	0	0	0	0	0	0	0	0	0	0	0	0	0		5	5	6	5	5	5	2	2	2
918	CAI0397679.1	CAI0397679.1	unnamed protein product [Linum tenue]	218066760			3	CAI0397679.1;CAI0397680.1;CAI0397681.1			0.00120555		0	0	0	0	0	0	0	0	0	0	0	0	0	0	0	0	0	0	0	0	0	0	0	0	0	0	0		1	1	1	1	1	1	1	1	1
1716	CAI0432753.1	CAI0432753.1	unnamed protein product [Linum tenue]	7.05392e+07			1	CAI0432753.1			0.000807102		1	1	1	1	1	1	1	1	0	1	1	1	1	1	1	0	0	0	1	1	1	1	1	1	1	1	1		12	12	12	11	12	12	5	4	3
1354	CAI0413582.1	CAI0413582.1	unnamed protein product [Linum tenue]	6.38875e+07			2	CAI0413582.1;CAI0413833.1			0.000807102		0	0	0	0	0	0	0	0	0	0	0	0	0	0	0	0	0	0	0	0	0	0	0	0	0	0	0		5	5	5	4	5	4	2	1	0
612	CAI0386806.1	CAI0386806.1	unnamed protein product [Linum tenue]	9.81447e+07			1	CAI0386806.1			0.000807102		0	0	0	0	0	0	0	0	0	0	0	0	0	0	0	0	0	0	0	0	0	0	0	0	0	0	0		7	7	7	7	7	7	4	5	2
2328	CAI0465977.1	CAI0465977.1	unnamed protein product [Linum tenue]	219831868			2	CAI0465977.1;CAI0465978.1			0.00120555		0	0	0	0	0	0	0	0	0	0	0	0	0	0	0	0	0	0	0	0	0	0	0	0	0	0	0		1	2	2	2	2	2	1	1	1
795	CAI0393397.1	CAI0393397.1	unnamed protein product [Linum tenue]	199732650			1	CAI0393397.1			0.000807102		2	2	2	2	2	2	1	1	1	2	2	2	2	2	2	1	1	1	2	2	2	2	2	2	1	2	2		2	2	2	2	2	2	1	1	1
1187	CAI0408424.1	CAI0408424.1	unnamed protein product [Linum tenue]	165725527			3	CAI0408424.1;CAI0409247.1;CAI0441087.1			0.000807102		0	0	0	0	0	0	0	0	0	0	0	0	0	0	0	0	0	0	0	0	0	0	0	0	0	0	0		3	3	3	3	3	3	3	2	2
1391	CAI0414995.1	CAI0414995.1	unnamed protein product [Linum tenue]	163633261			1	CAI0414995.1			0.000807102		3	3	3	3	3	3	3	3	3	3	3	3	3	3	3	3	3	3	3	3	3	3	3	3	3	3	3		4	4	4	4	4	4	4	3	3
1045	CAI0402729.1	CAI0402729.1	unnamed protein product [Linum tenue]	218066970			2	CAI0402729.1;CAI0406601.1			0.000807102		0	0	0	0	0	0	0	0	0	0	0	0	0	0	0	0	0	0	0	0	0	0	0	0	0	0	0		2	2	2	1	2	2	2	2	2
750	CAI0392239.1	CAI0392239.1	unnamed protein product [Linum tenue]	143879556			5	CAI0392239.1;CAI0392240.1;CAI0392241.1;CAI0392242.1;CAI0392243.1			0.000807102		0	0	0	0	0	0	0	0	0	0	0	0	0	0	0	0	0	0	0	0	0	0	0	0	0	0	0		5	5	5	5	5	5	2	1	1
1603	CAI0426423.1	CAI0426423.1	unnamed protein product, partial [Linum tenue]	9.24042e+07			2	CAI0426423.1;CAI0426424.1			0.000807102		0	0	0	0	0	0	0	0	0	0	0	0	0	0	0	0	0	0	0	0	0	0	0	0	0	0	0		6	6	6	6	5	6	3	3	2
2563	CAI0542977.1	CAI0542977.1	unnamed protein product [Linum tenue]	158052687			2	CAI0542977.1;XP_003549768.1			0.000807102		0	0	0	0	0	0	0	0	0	0	0	0	0	0	0	0	0	0	0	0	0	0	0	0	0	0	0		3	4	3	4	4	4	4	3	2
2112	CAI0453067.1	CAI0453067.1	unnamed protein product [Linum tenue]	96347304			1	CAI0453067.1			0.000807102		0	0	0	0	0	0	0	0	0	0	0	0	0	0	0	0	0	0	0	0	0	0	0	0	0	0	0		6	6	6	6	6	6	4	4	3
77	AFN53672.1	AFN53672.1	peptidyl-prolyl cis-trans isomerase [Linum usitatissimum]	55433422			1	AFN53672.1			0.000807102		4	4	4	4	4	4	3	3	3	4	4	4	4	4	4	3	3	3	4	4	4	4	4	4	3	3	4		4	4	4	4	4	4	3	3	3
871	CAI0396301.1	CAI0396301.1	unnamed protein product [Linum tenue]	16519340			2	CAI0396301.1;CAI0396302.1			0.000807102		0	0	0	0	0	0	0	0	0	0	0	0	0	0	0	0	0	0	0	0	0	0	0	0	0	0	0		5	6	5	5	5	5	0	0	0
1544	CAI0423774.1	CAI0423774.1	unnamed protein product [Linum tenue]	9.46566e+07			1	CAI0423774.1			0.000807102		6	6	6	5	5	4	1	2	1	6	6	6	5	4	5	0	1	2	6	6	6	5	5	4	2	2	4		6	6	6	5	5	4	1	2	1
1366	CAI0413757.1	CAI0413757.1	unnamed protein product [Linum tenue]	145568380			9	CAI0413757.1;CAI0413758.1;CAI0413759.1;CAI0413760.1;CAI0413761.1;CAI0413762.1;CAI0413763.1;CAI0413764.1;CAI0413765.1			0.00527597		0	0	0	0	0	0	0	0	0	0	0	0	0	0	0	0	0	0	0	0	0	0	0	0	0	0	0		1	1	1	1	1	1	1	1	1
1643	CAI0428559.1	CAI0428559.1	unnamed protein product [Linum tenue]	102797320			1	CAI0428559.1			0.000807102		2	2	2	2	2	2	2	2	2	2	2	2	2	2	2	2	2	2	2	2	2	2	2	2	2	2	2		5	5	5	5	5	5	3	3	3
389	CAI0378444.1	CAI0378444.1	unnamed protein product [Linum tenue]	61115734			1	CAI0378444.1			0.000807102		2	2	2	2	2	2	0	0	0	2	2	2	2	2	1	0	0	0	2	1	2	2	1	2	0	0	0		4	4	4	4	4	4	1	0	0
2046	CAI0450235.1	CAI0450235.1	unnamed protein product [Linum tenue]	138194307			1	CAI0450235.1			0.000807102		0	0	0	0	0	0	0	0	0	0	0	0	0	0	0	0	0	0	0	0	0	0	0	0	0	0	0		2	2	2	2	2	2	0	0	0
1056	CAI0402952.1	CAI0402952.1	unnamed protein product [Linum tenue]	3650225			1	CAI0402952.1			0.00120555		1	1	1	1	1	1	0	0	0	1	1	1	1	1	1	0	0	0	1	1	1	1	1	1	0	0	0		1	1	1	1	1	1	0	0	0
2875	CBD33255.1	CBD33255.1	unnamed protein product [Linum usitatissimum]	99057097			1	CBD33255.1			0.000807102		5	5	5	5	5	5	3	3	2	5	5	5	5	5	5	3	3	3	5	5	5	5	5	5	5	3	5		5	5	5	5	5	5	3	3	2
2572	CAI0543438.1	CAI0543438.1	unnamed protein product, partial [Linum tenue]	28025437			3	CAI0543438.1;CAI0543439.1;CAI0628733.1			0.000807102		0	0	0	0	0	0	0	0	0	0	0	0	0	0	0	0	0	0	0	0	0	0	0	0	0	0	0		3	3	3	2	3	2	1	1	1
708	CAI0390914.1	CAI0390914.1	unnamed protein product [Linum tenue]	109183290			1	CAI0390914.1			0.00120555		1	1	1	1	1	1	1	1	1	1	1	1	1	1	1	1	1	1	1	1	1	1	1	1	1	1	1		2	2	2	2	2	2	2	2	1
255	CAI0374789.1	CAI0374789.1	unnamed protein product [Linum tenue]	3.73659e+07			6	CAI0374789.1;CAI0439739.1;CAI0439740.1;CAI0439741.1;CAI0439743.1;CAI0439744.1			0.000807102		0	0	0	0	0	0	0	0	0	0	0	0	0	0	0	0	0	0	0	0	0	0	0	0	0	0	0		9	9	9	9	9	9	2	2	1
1855	CAI0440275.1	CAI0440275.1	unnamed protein product [Linum tenue]	196719760			1	CAI0440275.1			0.00166389		1	1	1	1	1	1	1	1	1	1	1	1	1	1	1	1	1	1	1	1	1	1	1	1	1	1	1		1	1	1	1	1	1	1	1	1
142	AJM55263.1	AJM55263.1	Sequence 2817 from patent US 8809059 [Unknown]	80138862			1	AJM55263.1			0.000807102		6	6	6	6	6	5	2	1	0	6	6	6	5	6	6	1	1	1	5	5	6	5	4	5	1	1	1		9	9	9	9	9	8	2	1	0
2114	CAI0453086.1	CAI0453086.1	unnamed protein product [Linum tenue]	106887180			2	CAI0453086.1;NP_001268169.2			0.000807102		0	0	0	0	0	0	0	0	0	0	0	0	0	0	0	0	0	0	0	0	0	0	0	0	0	0	0		4	4	4	4	4	4	4	4	4
1513	CAI0422434.1	CAI0422434.1	unnamed protein product [Linum tenue]	2.17487e+07			3	CAI0422434.1;CAI0474411.1;CAI0474538.1			0.000807102		0	0	0	0	0	0	0	0	0	0	0	0	0	0	0	0	0	0	0	0	0	0	0	0	0	0	0		22	24	23	22	23	23	0	0	0
1767	CAI0436133.1	CAI0436133.1	unnamed protein product [Linum tenue]	76106915			1	CAI0436133.1			0.000807102		3	3	3	3	3	3	2	1	1	3	3	3	3	3	3	1	1	1	3	3	3	3	3	3	3	1	2		4	4	4	4	4	4	2	1	1
2600	CAI0545535.1	CAI0545535.1	unnamed protein product [Linum tenue]	44811337			1	CAI0545535.1			0.00120555		2	1	2	2	2	1	0	1	1	2	2	2	2	1	2	0	1	1	2	2	2	2	1	2	1	1	1		2	1	2	2	2	1	0	1	1
1806	CAI0438525.1	CAI0438525.1	unnamed protein product [Linum tenue]	1.15868e+07			2	CAI0438525.1;CAI0438526.1			0.00396651		0	0	0	0	0	0	0	0	0	0	0	0	0	0	0	0	0	0	0	0	0	0	0	0	0	0	0		1	1	1	1	1	1	0	0	0
1407	CAI0415450.1	CAI0415450.1	unnamed protein product [Linum tenue]	6.18005e+07			2	CAI0415450.1;CAI0444134.1			0.000807102		0	0	0	0	0	0	0	0	0	0	0	0	0	0	0	0	0	0	0	0	0	0	0	0	0	0	0		7	7	8	7	7	8	2	1	1
2524	CAI0539691.1	CAI0539691.1	unnamed protein product [Linum tenue]	105666094			2	CAI0539691.1;CAI0539722.1			0.000807102		0	0	0	0	0	0	0	0	0	0	0	0	0	0	0	0	0	0	0	0	0	0	0	0	0	0	0		1	2	2	2	2	2	1	1	1
1814	CAI0438802.1	CAI0438802.1	unnamed protein product [Linum tenue]	5.59598e+07			1	CAI0438802.1			0.000807102		4	4	4	4	4	4	2	1	1	4	4	4	4	4	4	2	3	2	4	4	4	4	4	4	3	3	3		4	4	4	4	4	4	2	1	1
2140	CAI0454787.1	CAI0454787.1	unnamed protein product [Linum tenue]	4.73103e+07			3	CAI0454787.1;CAI0456383.1;CAI0456993.1			0.000807102		0	0	0	0	0	0	0	0	0	0	0	0	0	0	0	0	0	0	0	0	0	0	0	0	0	0	0		5	5	5	5	5	5	3	4	3
2893	DAC74036.1	DAC74036.1	cinnamyl-alcohol dehydrogenase [Linum usitatissimum]	4.32925e+07			1	DAC74036.1			0.000807102		3	3	3	3	3	3	0	0	0	3	3	3	3	3	3	0	0	0	3	3	2	3	3	2	2	1	1		11	11	11	11	11	11	3	1	1
1529	CAI0422913.1	CAI0422913.1	unnamed protein product [Linum tenue]	42599869			4	CAI0422913.1;CAI0422914.1;CAI0422915.1;CAI0422928.1			0.00120555		0	0	0	0	0	0	0	0	0	0	0	0	0	0	0	0	0	0	0	0	0	0	0	0	0	0	0		3	3	3	3	3	3	1	1	1
2607	CAI0545861.1	CAI0545861.1	unnamed protein product [Linum tenue]	155797700			7	CAI0545861.1;CAI0545862.1;CAI0545863.1;CAI0545864.1;CAI0545865.1;CAI0545866.1;CAI0545867.1			0.000807102		0	0	0	0	0	0	0	0	0	0	0	0	0	0	0	0	0	0	0	0	0	0	0	0	0	0	0		2	2	2	2	2	2	2	2	2
2410	CAI0469693.1	CAI0469693.1	unnamed protein product [Linum tenue]	53747546			2	CAI0469693.1;CAI0469695.1			0.00120555		0	0	0	0	0	0	0	0	0	0	0	0	0	0	0	0	0	0	0	0	0	0	0	0	0	0	0		1	1	1	1	1	1	1	1	1
719	CAI0391158.1	CAI0391158.1	unnamed protein product [Linum tenue]	195875770			6	CAI0391158.1;CAI0391159.1;CAI0391161.1;CAI0391162.1;CAI0391323.1;CAI0391324.1			0.00177515		0	0	0	0	0	0	0	0	0	0	0	0	0	0	0	0	0	0	0	0	0	0	0	0	0	0	0		1	1	1	1	1	1	1	1	1
856	CAI0395563.1	CAI0395563.1	unnamed protein product [Linum tenue]	90789884			1	CAI0395563.1			0.000807102		0	0	0	0	0	0	0	0	0	0	0	0	0	0	0	0	0	0	0	0	0	0	0	0	0	0	0		9	9	9	9	9	9	4	3	1
1719	CAI0432820.1	CAI0432820.1	unnamed protein product [Linum tenue]	192145600			1	CAI0432820.1			0.000807102		1	1	1	1	1	1	0	0	0	1	1	1	1	1	1	0	0	0	1	1	1	1	1	1	0	0	0		3	3	3	3	3	3	2	2	2
2221	CAI0459700.1	CAI0459700.1	unnamed protein product [Linum tenue]	3.73301e+07			1	CAI0459700.1			0.000807102		0	0	0	0	0	0	0	0	0	0	0	0	0	0	0	0	0	0	0	0	0	0	0	0	0	0	0		6	6	6	6	6	6	1	1	0
2289	CAI0463538.1	CAI0463538.1	unnamed protein product [Linum tenue]	45713467			9	CAI0463538.1;CAI0463539.1;CAI0463540.1;CAI0463541.1;CAI0463576.1;CAI0463577.1;CAI0463578.1;CAI0463579.1;CAI0463580.1			0.000807102		0	0	0	0	0	0	0	0	0	0	0	0	0	0	0	0	0	0	0	0	0	0	0	0	0	0	0		7	9	9	9	9	8	0	1	0
738	CAI0391883.1	CAI0391883.1	unnamed protein product [Linum tenue]	101147051			6	CAI0391883.1;CAI0391884.1;CAI0391885.1;CAI0540057.1;CAI0540058.1;CAI0540059.1			0.000807102		0	0	0	0	0	0	0	0	0	0	0	0	0	0	0	0	0	0	0	0	0	0	0	0	0	0	0		2	2	2	2	2	2	1	1	1
1692	CAI0431524.1	CAI0431524.1	unnamed protein product [Linum tenue]	5.28456e+07			5	CAI0431524.1;CAI0431525.1;CAI0431526.1;CAI0560501.1;CAI0560502.1			0.000807102		0	0	0	0	0	0	0	0	0	0	0	0	0	0	0	0	0	0	0	0	0	0	0	0	0	0	0		6	6	6	6	6	6	1	1	0
1790	CAI0437763.1	CAI0437763.1	unnamed protein product [Linum tenue]	133611740			1	CAI0437763.1			0.000807102		1	1	1	1	1	1	1	1	1	1	1	1	1	1	1	1	1	1	1	1	1	1	1	1	1	1	1		3	3	3	3	3	3	3	3	2
1080	CAI0404591.1	CAI0404591.1	unnamed protein product [Linum tenue]	70007913			4	CAI0404591.1;CAI0404592.1;CAI0404685.1;CAI0404686.1			0.000807102		0	0	0	0	0	0	0	0	0	0	0	0	0	0	0	0	0	0	0	0	0	0	0	0	0	0	0		5	5	5	5	5	5	2	2	2
1860	CAI0440599.1	CAI0440599.1	unnamed protein product [Linum tenue]	118964329			4	CAI0440599.1;CAI0440600.1;CAI0440601.1;CAI0440602.1			0.000807102		0	0	0	0	0	0	0	0	0	0	0	0	0	0	0	0	0	0	0	0	0	0	0	0	0	0	0		4	4	4	4	4	4	4	4	3
38	ADP03054.2	ADP03054.2	cytochrome P450 CYP74B16 [Linum usitatissimum]	3.56792e+07			1	ADP03054.2			0.000807102		12	12	12	11	10	9	0	0	0	12	12	12	12	12	12	0	0	1	11	11	12	9	9	10	2	0	1		12	12	12	11	10	9	0	0	0
781	CAI0393029.1	CAI0393029.1	unnamed protein product [Linum tenue]	52203043			1	CAI0393029.1			0.000807102		1	1	1	1	1	1	0	0	0	1	1	1	1	1	1	0	0	0	1	1	1	1	1	1	1	1	0		3	3	3	3	4	4	1	1	1
1109	CAI0405540.1	CAI0405540.1	unnamed protein product [Linum tenue]	110753874			2	CAI0405540.1;CAI0406366.1			0.00120555		0	0	0	0	0	0	0	0	0	0	0	0	0	0	0	0	0	0	0	0	0	0	0	0	0	0	0		3	3	3	3	3	3	3	3	3
2880	CBD33363.1	CBD33363.1	unnamed protein product [Linum usitatissimum]	5.3378e+07			1	CBD33363.1			0.000807102		8	8	8	7	8	8	2	1	1	8	8	8	8	8	8	0	1	1	8	8	8	8	8	8	2	3	4		12	12	12	11	12	12	3	3	2
2567	CAI0543194.1	CAI0543194.1	unnamed protein product [Linum tenue]	56404522			5	CAI0543194.1;CAI0543195.1;CAI0543196.1;CAI0628981.1;CAI0628982.1			0.000807102		0	0	0	0	0	0	0	0	0	0	0	0	0	0	0	0	0	0	0	0	0	0	0	0	0	0	0		10	10	10	10	9	9	3	3	2
585	CAI0385806.1	CAI0385806.1	unnamed protein product [Linum tenue]	80962894			1	CAI0385806.1			0.00177515		0	0	0	0	0	0	0	0	0	0	0	0	0	0	0	0	0	0	0	0	0	0	0	0	0	0	0		1	1	1	1	1	1	1	1	1
860	CAI0395845.1	CAI0395845.1	unnamed protein product [Linum tenue]	44655750			1	CAI0395845.1			0.000807102		6	6	6	6	6	6	3	1	0	6	6	5	6	6	5	0	0	2	6	6	6	6	6	6	5	3	4		7	7	6	7	6	7	3	1	0
2231	CAI0460101.1	CAI0460101.1	unnamed protein product [Linum tenue]	43417664			4	CAI0460101.1;CAI0460102.1;CAI0460103.1;CAI0460104.1			0.000807102		0	0	0	0	0	0	0	0	0	0	0	0	0	0	0	0	0	0	0	0	0	0	0	0	0	0	0		10	9	10	10	10	10	1	2	1
2037	CAI0449766.1	CAI0449766.1	unnamed protein product [Linum tenue]	4.61401e+07			1	CAI0449766.1			0.00177515		2	2	2	2	2	2	1	1	1	2	2	2	2	2	2	0	1	1	2	2	2	2	2	2	1	1	1		2	2	2	2	2	2	1	1	1
1007	CAI0400602.1	CAI0400602.1	unnamed protein product [Linum tenue]	3.19518e+07			1	CAI0400602.1			0.000807102		0	0	0	0	0	0	0	0	0	0	0	0	0	0	0	0	0	0	0	0	0	0	0	0	0	0	0		4	4	3	4	4	3	1	0	1
235	CAI0374243.1	CAI0374243.1	unnamed protein product [Linum tenue]	87602948			1	CAI0374243.1			0.000807102		3	3	3	3	3	3	2	2	2	3	3	3	3	3	3	2	2	2	3	3	3	3	3	3	3	2	2		4	4	4	4	4	4	3	2	2
1625	CAI0427529.1	CAI0427529.1	unnamed protein product, partial [Linum tenue]	51002583			3	CAI0427529.1;CAI0427530.1;CAI0427531.1			0.000807102		0	0	0	0	0	0	0	0	0	0	0	0	0	0	0	0	0	0	0	0	0	0	0	0	0	0	0		6	6	6	6	6	6	4	4	4
1066	CAI0403981.1	CAI0403981.1	unnamed protein product [Linum tenue]	141992062			3	CAI0403981.1;CAI0403982.1;CAI0421895.1			0.00120555		0	0	0	0	0	0	0	0	0	0	0	0	0	0	0	0	0	0	0	0	0	0	0	0	0	0	0		2	2	2	2	2	2	2	2	2
2830	CAI0627968.1	CAI0627968.1	unnamed protein product [Linum tenue]	101021045			1	CAI0627968.1			0.000807102		0	0	0	0	0	0	0	0	0	0	0	0	0	0	0	0	0	0	0	0	0	0	0	0	0	0	0		6	6	6	5	6	6	4	3	3
2095	CAI0452010.1	CAI0452010.1	unnamed protein product [Linum tenue]	7.10318e+07			1	CAI0452010.1			0.000807102		0	0	0	0	0	0	0	0	0	0	0	0	0	0	0	0	0	0	0	0	0	0	0	0	0	0	0		4	4	4	4	4	4	2	1	1
1750	CAI0434804.1	CAI0434804.1	unnamed protein product [Linum tenue]	3.9098e+07			1	CAI0434804.1			0.000807102		4	4	4	4	5	4	0	0	0	4	5	5	4	5	4	0	1	1	5	5	5	5	5	5	3	2	3		6	6	6	5	6	5	0	0	0
1745	CAI0434630.1	CAI0434630.1	unnamed protein product [Linum tenue]	6.17961e+07			1	CAI0434630.1			0.000807102		1	1	1	1	1	1	1	1	0	1	1	1	1	1	1	1	0	1	1	1	1	1	1	1	1	1	1		6	6	6	6	6	6	2	3	1
2298	CAI0464034.1	CAI0464034.1	unnamed protein product [Linum tenue]	2.24073e+07			1	CAI0464034.1			0.000807102		2	2	2	2	2	2	0	0	0	2	2	2	2	2	2	0	0	0	2	2	2	2	2	2	2	0	0		18	19	19	20	19	19	1	2	1
2825	CAI0627402.1	CAI0627402.1	unnamed protein product, partial [Linum tenue]	77572061			4	CAI0627402.1;CAI0627403.1;CAI0627404.1;CAI0627405.1			0.000807102		0	0	0	0	0	0	0	0	0	0	0	0	0	0	0	0	0	0	0	0	0	0	0	0	0	0	0		4	4	4	4	4	4	2	2	1
1495	CAI0421221.1	CAI0421221.1	unnamed protein product [Linum tenue]	81379720			3	CAI0421221.1;CAI0474019.1;CAI0548934.1			0.000807102		0	0	0	0	0	0	0	0	0	0	0	0	0	0	0	0	0	0	0	0	0	0	0	0	0	0	0		4	4	3	4	5	4	3	5	4
2268	CAI0461738.1	CAI0461738.1	unnamed protein product [Linum tenue]	52500404			3	CAI0461738.1;CAI0461739.1;CAI0461740.1			0.000807102		0	0	0	0	0	0	0	0	0	0	0	0	0	0	0	0	0	0	0	0	0	0	0	0	0	0	0		9	9	9	9	9	9	4	2	2
791	CAI0393190.1	CAI0393190.1	unnamed protein product [Linum tenue]	134382890			5	CAI0393190.1;CAI0393192.1;CAI0601219.1;CAI0601247.1;CAI0601334.1			0.000807102		0	0	0	0	0	0	0	0	0	0	0	0	0	0	0	0	0	0	0	0	0	0	0	0	0	0	0		4	4	4	4	4	4	4	4	4
1649	CAI0428810.1	CAI0428810.1	unnamed protein product [Linum tenue]	153110890			1	CAI0428810.1			0.00357302		1	1	1	1	1	1	1	1	1	1	1	1	1	1	1	1	1	1	1	1	1	1	1	1	1	1	1		1	1	1	1	1	1	1	1	1
728	CAI0391437.1	CAI0391437.1	unnamed protein product [Linum tenue]	65842317			2	CAI0391437.1;CAI0391438.1			0.000807102		0	0	0	0	0	0	0	0	0	0	0	0	0	0	0	0	0	0	0	0	0	0	0	0	0	0	0		4	4	4	4	4	4	3	3	2
2822	CAI0627180.1	CAI0627180.1	unnamed protein product [Linum tenue]	72508366			1	CAI0627180.1			0.000807102		0	0	0	0	0	0	0	0	0	0	0	0	0	0	0	0	0	0	0	0	0	0	0	0	0	0	0		9	10	10	10	10	10	3	4	3
2396	CAI0468821.1	CAI0468821.1	unnamed protein product [Linum tenue]	2.71106e+07			3	CAI0468821.1;CAI0468822.1;CAI0468824.1			0.000807102		0	0	0	0	0	0	0	0	0	0	0	0	0	0	0	0	0	0	0	0	0	0	0	0	0	0	0		3	3	3	3	3	3	1	2	2
236	CAI0374257.1	CAI0374257.1	unnamed protein product, partial [Linum tenue]	184255157			1	CAI0374257.1			0.00394391		1	1	1	1	1	1	1	1	1	1	1	1	1	1	1	1	1	1	1	1	1	1	1	1	1	1	1		1	1	1	1	1	1	1	1	1
506	CAI0383169.1	CAI0383169.1	unnamed protein product [Linum tenue]	191054370			1	CAI0383169.1			0.00596659		1	1	1	1	1	1	1	1	1	1	1	1	1	1	1	1	1	1	1	1	1	1	1	1	1	1	1		1	1	1	1	1	1	1	1	1
939	CAI0398245.1	CAI0398245.1	unnamed protein product [Linum tenue]	170817550			4	CAI0398245.1;CAI0398246.1;CAI0544241.1;CAI0544397.1			0.000807102		0	0	0	0	0	0	0	0	0	0	0	0	0	0	0	0	0	0	0	0	0	0	0	0	0	0	0		3	3	3	2	2	3	1	2	2
1977	CAI0447537.1	CAI0447537.1	unnamed protein product [Linum tenue]	62903937			3	CAI0447537.1;CAI0447538.1;CAI0447539.1			0.000807102		0	0	0	0	0	0	0	0	0	0	0	0	0	0	0	0	0	0	0	0	0	0	0	0	0	0	0		6	6	6	6	6	6	4	4	4
2895	DAC74041.1	DAC74041.1	cinnamyl-alcohol dehydrogenase [Linum usitatissimum]	33521904			1	DAC74041.1			0.00586295		0	0	0	0	0	0	0	0	0	0	0	0	0	0	0	0	0	0	0	0	0	0	0	0	0	0	0		1	1	1	1	1	1	0	0	0
2764	CAI0558491.1	CAI0558491.1	unnamed protein product [Linum tenue]	94125850			3	CAI0558491.1;CAI0558495.1;CAI0558496.1			0.00213675		0	0	0	0	0	0	0	0	0	0	0	0	0	0	0	0	0	0	0	0	0	0	0	0	0	0	0		1	1	1	1	1	1	1	1	1
501	CAI0383003.1	CAI0383003.1	unnamed protein product [Linum tenue]	143487042			1	CAI0383003.1			0.00166389		2	2	2	2	2	2	1	1	0	2	2	2	2	2	2	0	0	0	2	2	2	2	2	2	2	2	2		3	3	3	3	3	3	2	2	1
302	CAI0376213.1	CAI0376213.1	unnamed protein product [Linum tenue]	65559681			1	CAI0376213.1			0.000807102		5	5	5	5	4	4	2	0	0	5	5	5	5	4	5	0	1	1	5	5	5	4	4	4	4	2	4		5	5	5	5	4	4	2	0	0
1911	CAI0444239.1	CAI0444239.1	unnamed protein product [Linum tenue]	2.42104e+07			1	CAI0444239.1			0.00177515		0	0	0	0	0	0	0	0	0	0	0	0	0	0	0	0	0	0	0	0	0	0	0	0	0	0	0		1	1	1	1	1	1	0	0	0
2270	CAI0461829.1	CAI0461829.1	unnamed protein product [Linum tenue]	3.28545e+07			3	CAI0461829.1;CAI0461830.1;CAI0461831.1			0.000807102		0	0	0	0	0	0	0	0	0	0	0	0	0	0	0	0	0	0	0	0	0	0	0	0	0	0	0		8	8	8	8	8	8	3	2	1
2017	CAI0448633.1	CAI0448633.1	unnamed protein product [Linum tenue]	3.14064e+07			2	CAI0448633.1;CAI0448729.1			0.000807102		0	0	0	0	0	0	0	0	0	0	0	0	0	0	0	0	0	0	0	0	0	0	0	0	0	0	0		7	7	7	7	7	7	0	0	0
2461	CAI0472798.1	CAI0472798.1	unnamed protein product [Linum tenue]	88035242			3	CAI0472798.1;CAI0472799.1;CAI0472807.1			0.000807102		0	0	0	0	0	0	0	0	0	0	0	0	0	0	0	0	0	0	0	0	0	0	0	0	0	0	0		2	2	2	2	2	2	1	1	1
550	CAI0384710.1	CAI0384710.1	unnamed protein product [Linum tenue]	7.16971e+07			1	CAI0384710.1			0.000807102		0	0	0	0	0	0	0	0	0	0	0	0	0	0	0	0	0	0	0	0	0	0	0	0	0	0	0		2	2	2	2	2	2	1	1	1
1749	CAI0434746.1	CAI0434746.1	unnamed protein product [Linum tenue]	4.31387e+07			1	CAI0434746.1			0.000807102		1	1	1	1	1	1	0	0	0	1	1	1	1	0	0	0	0	0	1	1	1	1	1	0	0	0	0		9	9	9	9	9	9	2	2	1
2153	CAI0455400.1	CAI0455400.1	unnamed protein product [Linum tenue]	100587775			3	CAI0455400.1;CAI0455660.1;CAI0455895.1			0.000807102		0	0	0	0	0	0	0	0	0	0	0	0	0	0	0	0	0	0	0	0	0	0	0	0	0	0	0		6	6	6	6	6	6	2	2	1
2477	CAI0474463.1	CAI0474463.1	unnamed protein product [Linum tenue]	92408095			4	CAI0474463.1;CAI0474464.1;CAI0474469.1;CAI0549314.1			0.000807102		0	0	0	0	0	0	0	0	0	0	0	0	0	0	0	0	0	0	0	0	0	0	0	0	0	0	0		4	4	4	4	4	4	4	4	3
967	CAI0398978.1	CAI0398978.1	unnamed protein product [Linum tenue]	100156524			1	CAI0398978.1			0.00120555		1	1	1	1	1	1	1	1	1	1	1	1	1	1	1	1	1	1	1	1	1	1	1	1	1	1	1		3	3	3	3	3	3	2	2	2
1916	CAI0444991.1	CAI0444991.1	unnamed protein product [Linum tenue]	8.5673e+07			4	CAI0444991.1;CAI0444992.1;CAI0444993.1;CAI0445015.1			0.000807102		0	0	0	0	0	0	0	0	0	0	0	0	0	0	0	0	0	0	0	0	0	0	0	0	0	0	0		4	4	4	4	4	4	2	2	2
1885	CAI0442546.1	CAI0442546.1	unnamed protein product [Linum tenue]	172506850			1	CAI0442546.1			0.000807102		1	1	1	1	1	1	1	1	0	1	1	1	1	1	1	1	1	1	1	1	1	1	1	1	1	1	1		3	3	3	3	3	3	3	3	2
553	CAI0384768.1	CAI0384768.1	unnamed protein product, partial [Linum tenue]	85910252			1	CAI0384768.1			0.00166389		1	1	1	1	1	1	1	1	1	1	1	1	0	0	0	0	1	1	1	1	1	1	0	1	0	0	0		3	3	3	3	3	3	2	2	2
143	AJM55401.1	AJM55401.1	Sequence 3092 from patent US 8809059 [Unknown]	4.87829e+07			1	AJM55401.1			0.000807102		3	3	3	3	3	3	0	0	0	3	3	3	3	3	3	0	0	0	3	3	3	3	3	3	2	1	1		11	11	11	11	11	11	2	1	0
2277	CAI0462119.1	CAI0462119.1	unnamed protein product [Linum tenue]	65707021			2	CAI0462119.1;CAI0548099.1			0.000807102		0	0	0	0	0	0	0	0	0	0	0	0	0	0	0	0	0	0	0	0	0	0	0	0	0	0	0		4	4	4	4	4	4	3	4	4
1627	CAI0427782.1	CAI0427782.1	unnamed protein product [Linum tenue]	56895975			3	CAI0427782.1;CAI0427784.1;CAI0427785.1			0.000807102		0	0	0	0	0	0	0	0	0	0	0	0	0	0	0	0	0	0	0	0	0	0	0	0	0	0	0		4	4	4	4	4	4	2	2	2
1549	CAI0423979.1	CAI0423979.1	unnamed protein product [Linum tenue]	131530130			1	CAI0423979.1			0.00120555		3	3	3	3	3	3	3	3	2	3	3	3	3	3	3	3	1	2	3	3	3	3	3	3	3	3	3		3	3	3	3	3	3	3	3	2
2817	CAI0626572.1	CAI0626572.1	unnamed protein product [Linum tenue]	3.93451e+07			4	CAI0626572.1;CAI0626573.1;CAI0626574.1;CAI0626575.1			0.000807102		0	0	0	0	0	0	0	0	0	0	0	0	0	0	0	0	0	0	0	0	0	0	0	0	0	0	0		12	12	12	12	12	12	4	4	2
1829	CAI0439504.1	CAI0439504.1	unnamed protein product [Linum tenue]	65514741			1	CAI0439504.1			0.000807102		0	0	0	0	0	0	0	0	0	0	0	0	0	0	0	0	0	0	0	0	0	0	0	0	0	0	0		5	5	5	5	5	5	2	3	2
1232	CAI0409561.1	CAI0409561.1	unnamed protein product [Linum tenue]	140142530			3	CAI0409561.1;CAI0409562.1;CAI0409563.1			0.00120555		0	0	0	0	0	0	0	0	0	0	0	0	0	0	0	0	0	0	0	0	0	0	0	0	0	0	0		1	1	1	1	1	1	1	1	1
2449	CAI0471617.1	CAI0471617.1	unnamed protein product, partial [Linum tenue]	114044212			9	CAI0471617.1;CAI0471618.1;CAI0471619.1;CAI0471620.1;CAI0471621.1;CAI0471622.1;CAI0471623.1;CAI0471624.1;CAI0471626.1			0.00120555		0	0	0	0	0	0	0	0	0	0	0	0	0	0	0	0	0	0	0	0	0	0	0	0	0	0	0		2	2	2	2	2	2	1	1	1
189	AND01207.1	AND01207.1	putative transferase family protein [Linum usitatissimum]	5.30134e+07			1	AND01207.1			0.000807102		6	6	5	6	6	6	2	1	0	6	5	4	5	5	5	0	1	0	5	5	4	5	5	5	1	3	2		7	7	6	7	7	7	2	1	0
1184	CAI0408329.1	CAI0408329.1	unnamed protein product [Linum tenue]	6.55185e+07			1	CAI0408329.1			0.000807102		3	3	3	3	3	2	0	1	1	2	2	3	3	2	2	1	1	1	2	2	2	2	2	2	0	1	1		5	5	5	5	5	4	0	1	1
1839	CAI0439868.1	CAI0439868.1	unnamed protein product [Linum tenue]	97358691			2	CAI0439868.1;CAI0439869.1			0.000807102		0	0	0	0	0	0	0	0	0	0	0	0	0	0	0	0	0	0	0	0	0	0	0	0	0	0	0		4	4	4	4	4	4	2	2	2
1054	CAI0402924.1	CAI0402924.1	unnamed protein product [Linum tenue]	43349721			1	CAI0402924.1			0.000807102		2	3	3	3	3	3	0	0	0	3	3	1	2	3	3	1	1	0	3	3	3	3	3	3	0	0	2		8	9	9	9	9	9	4	4	3
960	CAI0398754.1	CAI0398754.1	unnamed protein product [Linum tenue]	80546278			4	CAI0398754.1;CAI0398755.1;CAI0398756.1;CAI0549603.1			0.000807102		0	0	0	0	0	0	0	0	0	0	0	0	0	0	0	0	0	0	0	0	0	0	0	0	0	0	0		4	4	4	4	4	4	3	3	3
2753	CAI0557787.1	CAI0557787.1	unnamed protein product [Linum tenue]	96346059			1	CAI0557787.1			0.000807102		1	1	1	1	1	1	1	0	1	1	1	1	1	1	1	0	0	0	1	1	1	1	1	1	0	0	0		4	4	4	4	4	4	3	2	3
1791	CAI0437799.1	CAI0437799.1	unnamed protein product [Linum tenue]	65213830			1	CAI0437799.1			0.000807102		0	0	0	0	0	0	0	0	0	0	0	0	0	0	0	0	0	0	0	0	0	0	0	0	0	0	0		2	2	2	2	2	2	2	2	2
1178	CAI0408164.1	CAI0408164.1	unnamed protein product [Linum tenue]	92236147			1	CAI0408164.1			0.000807102		1	1	1	1	1	1	0	0	0	1	1	1	1	1	1	0	0	0	1	1	1	1	1	1	0	0	0		2	2	2	2	2	2	1	1	1
1357	CAI0413635.1	CAI0413635.1	unnamed protein product [Linum tenue]	108999780			13	CAI0413635.1;CAI0413636.1;CAI0413637.1;CAI0413638.1;CAI0413639.1;CAI0413640.1;CAI0413641.1;CAI0413642.1;CAI0413643.1;CAI0413644.1;CAI0413645.1;CAI0413646.1;CAI0413648.1			0.00120555		0	0	0	0	0	0	0	0	0	0	0	0	0	0	0	0	0	0	0	0	0	0	0	0	0	0	0		1	1	1	1	1	1	1	1	1
1956	CAI0446640.1	CAI0446640.1	unnamed protein product [Linum tenue]	159361479			2	CAI0446640.1;CAI0551677.1			0.00177515		0	0	0	0	0	0	0	0	0	0	0	0	0	0	0	0	0	0	0	0	0	0	0	0	0	0	0		1	1	1	1	1	1	1	1	1
1841	CAI0439918.1	CAI0439918.1	unnamed protein product, partial [Linum tenue]	71950746			2	CAI0439918.1;CAI0439919.1			0.00120555		0	0	0	0	0	0	0	0	0	0	0	0	0	0	0	0	0	0	0	0	0	0	0	0	0	0	0		2	3	3	2	3	3	2	2	2
66	AFJ53098.1	AFJ53098.1	stearoyl ACP desaturase 1 [Linum usitatissimum]	3.33112e+07			2	AFJ53098.1;AFN53635.1			0.000807102		0	0	0	0	0	0	0	0	0	0	0	0	0	0	0	0	0	0	0	0	0	0	0	0	0	0	0		3	3	3	3	3	3	2	3	0
923	CAI0397797.1	CAI0397797.1	unnamed protein product [Linum tenue]	47980887			1	CAI0397797.1			0.000807102		1	1	1	1	1	1	1	0	1	1	1	1	1	1	1	0	0	0	1	1	1	1	1	1	1	1	1		8	8	8	8	7	8	5	4	5
831	CAI0394649.1	CAI0394649.1	unnamed protein product [Linum tenue]	5.52789e+07			3	CAI0394649.1;CAI0427575.1;CAI0427576.1			0.000807102		0	0	0	0	0	0	0	0	0	0	0	0	0	0	0	0	0	0	0	0	0	0	0	0	0	0	0		5	6	6	6	6	6	4	3	1
1314	CAI0411914.1	CAI0411914.1	unnamed protein product [Linum tenue]	4.67353e+07			1	CAI0411914.1			0.000807102		0	0	0	0	0	0	0	0	0	0	0	0	0	0	0	0	0	0	0	0	0	0	0	0	0	0	0		6	6	6	6	6	6	1	0	0
1948	CAI0446378.1	CAI0446378.1	unnamed protein product [Linum tenue]	4.24963e+07			16	CAI0446378.1;CAI0446379.1;CAI0446380.1;CAI0446381.1;CAI0446382.1;CAI0446383.1;CAI0446384.1;CAI0548166.1;CAI0548167.1;CAI0548168.1;CAI0548169.1;CAI0548170.1;CAI0548171.1;CAI0548172.1;CAI0548173.1;CAI0548174.1			0.000807102		0	0	0	0	0	0	0	0	0	0	0	0	0	0	0	0	0	0	0	0	0	0	0	0	0	0	0		9	9	9	9	9	9	0	0	0
2841	CAV24592.1	CAV24592.1	unnamed protein product [Linum usitatissimum]	19803434			1	CAV24592.1			0.00166389		1	1	1	1	1	1	0	0	0	1	0	0	1	1	1	0	0	0	0	1	1	1	1	1	1	0	0		2	2	2	2	2	2	1	0	0
2742	CAI0556887.1	CAI0556887.1	unnamed protein product [Linum tenue]	54856208			1	CAI0556887.1			0.000807102		1	1	1	1	1	1	0	0	0	1	1	1	1	1	1	0	0	0	1	1	1	1	1	1	1	1	1		6	6	6	6	6	6	5	3	4
2080	CAI0450926.1	CAI0450926.1	unnamed protein product [Linum tenue]	7.0975e+07			1	CAI0450926.1			0.000807102		6	6	6	6	6	6	3	1	2	6	6	6	6	6	6	3	2	2	6	6	6	6	6	6	3	4	3		6	6	6	6	6	6	3	1	2
1873	CAI0441717.1	CAI0441717.1	unnamed protein product [Linum tenue]	4.43074e+07			1	CAI0441717.1			0.000807102		2	2	2	2	2	2	1	1	0	2	2	2	2	2	2	2	0	0	2	2	2	2	2	2	2	2	0		7	7	7	7	7	7	3	2	2
621	CAI0387004.1	CAI0387004.1	unnamed protein product [Linum tenue]	39692179			8	CAI0387004.1;CAI0388266.1;CAI0388267.1;CAI0388268.1;CAI0388269.1;CAI0388270.1;CAI0388271.1;CAI0388272.1			0.000807102		0	0	0	0	0	0	0	0	0	0	0	0	0	0	0	0	0	0	0	0	0	0	0	0	0	0	0		9	11	10	10	10	11	3	1	0
338	CAI0377125.1	CAI0377125.1	unnamed protein product [Linum tenue]	2.66589e+07			1	CAI0377125.1			0.000807102		1	1	1	1	1	1	0	0	0	1	1	1	1	1	1	0	0	0	1	1	1	1	1	1	1	0	0		14	13	14	14	14	14	2	1	0
2853	CAX24101.1	CAX24101.1	unnamed protein product [Linum usitatissimum]	4.25076e+07			1	CAX24101.1			0.000807102		2	2	3	3	3	2	0	1	0	3	2	2	2	3	3	1	0	0	3	3	2	3	3	3	1	3	1		4	4	5	5	5	4	1	1	0
269	CAI0375092.1	CAI0375092.1	unnamed protein product [Linum tenue]	6.23525e+07			8	CAI0375092.1;CAI0375094.1;CAI0375096.1;CAI0375097.1;CAI0375099.1;CAI0375100.1;CAI0439545.1;CAI0439546.1			0.000807102		0	0	0	0	0	0	0	0	0	0	0	0	0	0	0	0	0	0	0	0	0	0	0	0	0	0	0		5	5	5	5	5	5	1	1	0
2937	Q40255.1	Q40255.1	Probable aldehyde dehydrogenase [Linum usitatissimum]	3.70208e+07			1	Q40255.1			0.000807102		8	8	8	8	8	8	1	1	1	8	8	8	8	8	8	1	0	1	8	8	8	7	6	8	1	1	1		11	11	11	11	11	10	1	1	1
2688	CAI0552890.1	CAI0552890.1	unnamed protein product [Linum tenue]	79723225			1	CAI0552890.1			0.000807102		1	1	1	1	1	1	1	0	1	1	1	1	1	1	1	1	0	1	1	1	1	1	1	1	1	1	1		3	3	3	3	3	3	3	2	3
848	CAI0395240.1	CAI0395240.1	unnamed protein product [Linum tenue]	1.02242e+08			2	CAI0395240.1;CAI0395241.1			0.000807102		0	0	0	0	0	0	0	0	0	0	0	0	0	0	0	0	0	0	0	0	0	0	0	0	0	0	0		5	5	5	5	5	5	3	2	1
1949	CAI0446394.1	CAI0446394.1	unnamed protein product [Linum tenue]	4.90678e+07			5	CAI0446394.1;CAI0446395.1;CAI0446396.1;CAI0446397.1;CAI0446398.1			0.000807102		0	0	0	0	0	0	0	0	0	0	0	0	0	0	0	0	0	0	0	0	0	0	0	0	0	0	0		6	6	6	6	6	6	1	0	0
207	AVY33407.1	AVY33407.1	Sequence 5003 from patent US 9890389 [Unknown]	47097036			1	AVY33407.1			0.000807102		1	1	1	1	1	1	1	1	1	1	1	1	1	1	1	1	1	1	1	1	1	1	1	1	1	1	1		7	7	7	7	7	7	4	5	4
2506	CAI0476703.1	CAI0476703.1	unnamed protein product [Linum tenue]	4.37094e+07			4	CAI0476703.1;CAI0476704.1;CAI0476705.1;CAI0476706.1			0.000807102		0	0	0	0	0	0	0	0	0	0	0	0	0	0	0	0	0	0	0	0	0	0	0	0	0	0	0		8	8	8	8	8	8	2	3	1
1859	CAI0440589.1	CAI0440589.1	unnamed protein product [Linum tenue]	5.53874e+07			3	CAI0440589.1;CAI0440591.1;CAI0440592.1			0.000807102		0	0	0	0	0	0	0	0	0	0	0	0	0	0	0	0	0	0	0	0	0	0	0	0	0	0	0		4	4	4	4	4	4	2	1	2
882	CAI0396930.1	CAI0396930.1	unnamed protein product [Linum tenue]	151351486			1	CAI0396930.1			0.00219178		0	0	0	0	0	0	0	0	0	0	0	0	0	0	0	0	0	0	0	0	0	0	0	0	0	0	0		1	1	1	1	1	1	1	1	1
2117	CAI0453217.1	CAI0453217.1	unnamed protein product, partial [Linum tenue]	56501800			2	CAI0453217.1;CAI0453218.1			0.000807102		0	0	0	0	0	0	0	0	0	0	0	0	0	0	0	0	0	0	0	0	0	0	0	0	0	0	0		4	4	4	4	4	4	4	4	4
35	ADD54609.1	ADD54609.1	formate dehydrogenase, partial [Linum usitatissimum]	80733575			1	ADD54609.1			0.000807102		3	3	3	3	3	3	2	1	0	3	3	3	3	3	3	3	0	2	3	3	3	3	3	3	3	2	3		3	3	3	3	3	3	2	1	0
1605	CAI0426620.1	CAI0426620.1	unnamed protein product [Linum tenue]	109207546			2	CAI0426620.1;CAI0426621.1			0.000807102		0	0	0	0	0	0	0	0	0	0	0	0	0	0	0	0	0	0	0	0	0	0	0	0	0	0	0		2	2	2	2	2	2	2	1	1
2776	CAI0559659.1	CAI0559659.1	unnamed protein product [Linum tenue]	3.85029e+07			3	CAI0559659.1;CAI0559660.1;CAI0559661.1			0.000807102		0	0	0	0	0	0	0	0	0	0	0	0	0	0	0	0	0	0	0	0	0	0	0	0	0	0	0		14	16	16	14	14	16	1	1	1
179	AND01150.1	AND01150.1	putative mitochondrial malate dehydrogenase [Linum usitatissimum]	4.33219e+07			1	AND01150.1			0.000807102		1	1	1	1	1	1	0	0	0	1	1	1	1	1	1	0	0	0	1	1	1	1	1	1	0	0	0		6	6	6	6	6	6	2	1	0
2228	CAI0459852.1	CAI0459852.1	unnamed protein product [Linum tenue]	5.13499e+07			9	CAI0459852.1;CAI0459853.1;CAI0459854.1;CAI0459855.1;CAI0459857.1;CAI0459858.1;CAI0459867.1;CAI0459871.1;CAI0459873.1			0.000807102		0	0	0	0	0	0	0	0	0	0	0	0	0	0	0	0	0	0	0	0	0	0	0	0	0	0	0		3	3	3	3	3	3	3	2	2
1610	CAI0426754.1	CAI0426754.1	unnamed protein product [Linum tenue]	68607569			3	CAI0426754.1;CAI0471745.1;CAI0472554.1			0.000807102		0	0	0	0	0	0	0	0	0	0	0	0	0	0	0	0	0	0	0	0	0	0	0	0	0	0	0		3	3	3	3	3	3	2	2	2
2262	CAI0461314.1	CAI0461314.1	unnamed protein product [Linum tenue]	112484432			5	CAI0461314.1;CAI0461315.1;CAI0461316.1;CAI0461317.1;CAI0461318.1			0.000807102		0	0	0	0	0	0	0	0	0	0	0	0	0	0	0	0	0	0	0	0	0	0	0	0	0	0	0		7	7	7	6	7	7	4	3	3
372	CAI0377961.1	CAI0377961.1	unnamed protein product [Linum tenue]	5.89342e+06			2	CAI0377961.1;CAI0377962.1			0.000807102		0	0	0	0	0	0	0	0	0	0	0	0	0	0	0	0	0	0	0	0	0	0	0	0	0	0	0		2	2	2	2	2	2	0	0	0
2517	CAI0520849.1	CAI0520849.1	unnamed protein product [Linum tenue]	1.12794e+07			3	CAI0520849.1;CAI0520957.1;CAI0521275.1			0.00177515		0	0	0	0	0	0	0	0	0	0	0	0	0	0	0	0	0	0	0	0	0	0	0	0	0	0	0		1	1	1	1	1	1	1	1	1
1100	CAI0405310.1	CAI0405310.1	unnamed protein product [Linum tenue]	47730052			1	CAI0405310.1			0.000807102		0	0	0	0	0	0	0	0	0	0	0	0	0	0	0	0	0	0	0	0	0	0	0	0	0	0	0		7	8	8	6	7	8	5	3	2
2100	CAI0452378.1	CAI0452378.1	unnamed protein product [Linum tenue]	4.04057e+07			1	CAI0452378.1			0.000807102		0	0	0	0	0	0	0	0	0	0	0	0	0	0	0	0	0	0	0	0	0	0	0	0	0	0	0		4	4	5	4	4	5	1	2	1
2452	CAI0471690.1	CAI0471690.1	unnamed protein product [Linum tenue]	38797882			1	CAI0471690.1			0.000807102		0	0	0	0	0	0	0	0	0	0	0	0	0	0	0	0	0	0	0	0	0	0	0	0	0	0	0		7	7	7	7	7	7	7	5	5
1370	CAI0414264.1	CAI0414264.1	unnamed protein product, partial [Linum tenue]	1.25244e+08			4	CAI0414264.1;CAI0414265.1;CAI0476412.1;CAI0476413.1			0.00120555		0	0	0	0	0	0	0	0	0	0	0	0	0	0	0	0	0	0	0	0	0	0	0	0	0	0	0		1	1	1	1	1	1	0	0	0
2106	CAI0452598.1	CAI0452598.1	unnamed protein product [Linum tenue]	72892789			2	CAI0452598.1;CAI0544691.1			0.000807102		0	0	0	0	0	0	0	0	0	0	0	0	0	0	0	0	0	0	0	0	0	0	0	0	0	0	0		3	3	3	3	3	3	1	1	1
817	CAI0394009.1	CAI0394009.1	unnamed protein product [Linum tenue]	1.71061e+06			1	CAI0394009.1			0.00166389		0	1	1	1	1	1	0	0	0	1	0	1	0	1	0	0	0	0	1	0	1	0	1	1	0	0	0		0	1	1	1	1	1	0	0	0
2824	CAI0627258.1	CAI0627258.1	unnamed protein product [Linum tenue]	3.00821e+07			1	CAI0627258.1			0.000807102		1	1	1	1	0	1	0	0	0	1	1	1	1	1	1	0	0	0	1	1	1	1	1	1	0	0	0		8	8	8	8	7	8	2	1	0
1085	CAI0404952.1	CAI0404952.1	unnamed protein product [Linum tenue]	25670123			3	CAI0404952.1;CAI0404953.1;CAI0404954.1			0.00266099		0	0	0	0	0	0	0	0	0	0	0	0	0	0	0	0	0	0	0	0	0	0	0	0	0	0	0		1	1	1	1	1	1	0	0	0
2500	CAI0476151.1	CAI0476151.1	unnamed protein product, partial [Linum tenue]	2.03976e+07			8	CAI0476151.1;CAI0476152.1;CAI0476153.1;CAI0476154.1;CAI0476155.1;CAI0476156.1;CAI0476157.1;CAI0476158.1			0.000807102		0	0	0	0	0	0	0	0	0	0	0	0	0	0	0	0	0	0	0	0	0	0	0	0	0	0	0		3	3	3	3	3	3	0	0	0
1044	CAI0402726.1	CAI0402726.1	unnamed protein product [Linum tenue]	3.62585e+07			2	CAI0402726.1;CAI0402727.1			0.00120555		0	0	0	0	0	0	0	0	0	0	0	0	0	0	0	0	0	0	0	0	0	0	0	0	0	0	0		2	2	2	1	1	1	2	2	2
901	CAI0397349.1	CAI0397349.1	unnamed protein product [Linum tenue]	25897720			1	CAI0397349.1			0.00266099		0	0	0	0	0	0	0	0	0	0	0	0	0	0	0	0	0	0	0	0	0	0	0	0	0	0	0		1	1	1	1	1	1	0	0	0
968	CAI0398981.1	CAI0398981.1	unnamed protein product [Linum tenue]	3.90552e+07			5	CAI0398981.1;CAI0398982.1;CAI0398983.1;CAI0398985.1;CAI0398987.1			0.000807102		0	0	0	0	0	0	0	0	0	0	0	0	0	0	0	0	0	0	0	0	0	0	0	0	0	0	0		4	4	4	4	4	4	2	2	1
2654	CAI0548618.1	CAI0548618.1	unnamed protein product, partial [Linum tenue]	61825491			3	CAI0548618.1;CAI0548619.1;CAI0548620.1			0.00120555		0	0	0	0	0	0	0	0	0	0	0	0	0	0	0	0	0	0	0	0	0	0	0	0	0	0	0		1	1	1	1	1	1	1	1	1
2573	CAI0543614.1	CAI0543614.1	unnamed protein product [Linum tenue]	60856089			2	CAI0543614.1;CAI0628561.1			0.000807102		0	0	0	0	0	0	0	0	0	0	0	0	0	0	0	0	0	0	0	0	0	0	0	0	0	0	0		5	6	6	6	6	6	3	2	1
2709	CAI0554822.1	CAI0554822.1	unnamed protein product [Linum tenue]	54866284			2	CAI0554822.1;CAI0554959.1			0.000807102		0	0	0	0	0	0	0	0	0	0	0	0	0	0	0	0	0	0	0	0	0	0	0	0	0	0	0		5	5	4	6	6	6	2	2	2
1950	CAI0446425.1	CAI0446425.1	unnamed protein product [Linum tenue]	33548728			2	CAI0446425.1;CAI0446427.1			0.00120555		0	0	0	0	0	0	0	0	0	0	0	0	0	0	0	0	0	0	0	0	0	0	0	0	0	0	0		1	1	1	1	1	1	1	1	1
117	AGX94168.1	AGX94168.1	Sequence 68608 from patent US 8541208 [Unknown]	6.64227e+07			1	AGX94168.1			0.000807102		1	1	1	1	1	1	0	0	0	1	1	1	1	1	1	0	0	0	1	1	1	1	1	1	0	0	1		3	3	3	3	3	3	0	0	0
974	CAI0399293.1	CAI0399293.1	unnamed protein product [Linum tenue]	36011369			1	CAI0399293.1			0.000807102		0	0	0	0	0	0	0	0	0	0	0	0	0	0	0	0	0	0	0	0	0	0	0	0	0	0	0		6	6	6	6	6	6	5	5	3
2887	CBD34859.1	CBD34859.1	unnamed protein product [Linum usitatissimum]	1.71398e+07			1	CBD34859.1			0.000807102		10	9	10	10	10	10	4	2	2	10	10	10	10	10	10	4	2	1	10	10	10	10	9	10	7	7	5		12	11	12	12	12	12	5	3	3
318	CAI0376566.1	CAI0376566.1	unnamed protein product [Linum tenue]	5.12479e+07			5	CAI0376566.1;CAI0376676.1;CAI0376677.1;CAI0438608.1;CAI0438609.1			0.000807102		0	0	0	0	0	0	0	0	0	0	0	0	0	0	0	0	0	0	0	0	0	0	0	0	0	0	0		9	9	9	9	9	9	3	2	1
2465	CAI0473544.1	CAI0473544.1	unnamed protein product, partial [Linum tenue]	27073237			3	CAI0473544.1;CAI0473545.1;CAI0473546.1			0.000807102		0	0	0	0	0	0	0	0	0	0	0	0	0	0	0	0	0	0	0	0	0	0	0	0	0	0	0		5	5	5	5	5	5	4	3	2
2721	CAI0555724.1	CAI0555724.1	unnamed protein product [Linum tenue]	27645308			4	CAI0555724.1;CAI0555725.1;CAI0555727.1;CAI0555729.1			0.000807102		0	0	0	0	0	0	0	0	0	0	0	0	0	0	0	0	0	0	0	0	0	0	0	0	0	0	0		8	8	8	8	8	8	5	4	3
2015	CAI0448567.1	CAI0448567.1	unnamed protein product [Linum tenue]	51786365			3	CAI0448567.1;CAI0448568.1;CAI0448571.1			0.000807102		0	0	0	0	0	0	0	0	0	0	0	0	0	0	0	0	0	0	0	0	0	0	0	0	0	0	0		6	6	6	6	6	6	2	3	0
1757	CAI0435191.1	CAI0435191.1	unnamed protein product [Linum tenue]	80764981			2	CAI0435191.1;CAI0435643.1			0.000807102		0	0	0	0	0	0	0	0	0	0	0	0	0	0	0	0	0	0	0	0	0	0	0	0	0	0	0		3	3	3	3	3	3	3	3	1
568	CAI0385474.1	CAI0385474.1	unnamed protein product [Linum tenue]	13356791			2	CAI0385474.1;CAI0385475.1			0.00241196		0	0	0	0	0	0	0	0	0	0	0	0	0	0	0	0	0	0	0	0	0	0	0	0	0	0	0		2	2	2	2	2	2	0	0	0
2457	CAI0471786.1	CAI0471786.1	unnamed protein product [Linum tenue]	42094944			2	CAI0471786.1;CAI0472680.1			0.000807102		0	0	0	0	0	0	0	0	0	0	0	0	0	0	0	0	0	0	0	0	0	0	0	0	0	0	0		11	10	11	10	11	11	1	0	0
1881	CAI0442339.1	CAI0442339.1	unnamed protein product, partial [Linum tenue]	18890820			2	CAI0442339.1;CAI0442340.1			0.000807102		0	0	0	0	0	0	0	0	0	0	0	0	0	0	0	0	0	0	0	0	0	0	0	0	0	0	0		5	5	5	5	4	5	1	0	0
1469	CAI0419612.1	CAI0419612.1	unnamed protein product [Linum tenue]	2.2103e+07			4	CAI0419612.1;CAI0419613.1;CAI0419614.1;CAI0419615.1			0.000807102		0	0	0	0	0	0	0	0	0	0	0	0	0	0	0	0	0	0	0	0	0	0	0	0	0	0	0		3	3	3	3	3	2	1	1	0
1059	CAI0403374.1	CAI0403374.1	unnamed protein product [Linum tenue]	107563530			6	CAI0403374.1;CAI0403375.1;CAI0403378.1;CAI0403379.1;CAI0403526.1;CAI0403527.1			0.000807102		0	0	0	0	0	0	0	0	0	0	0	0	0	0	0	0	0	0	0	0	0	0	0	0	0	0	0		2	2	2	2	2	2	2	2	2
116	AGX94117.1	AGX94117.1	Sequence 68506 from patent US 8541208 [Unknown]	39363541			1	AGX94117.1			0.000807102		8	8	8	8	8	8	5	5	5	8	8	8	7	8	7	5	5	6	8	8	8	7	8	8	5	5	6		8	8	8	8	8	8	5	5	5
739	CAI0391887.1	CAI0391887.1	unnamed protein product [Linum tenue]	4.97505e+07			1	CAI0391887.1			0.000807102		1	1	1	1	1	1	1	1	1	1	1	1	1	1	1	1	1	1	1	1	1	1	1	1	1	1	1		3	3	3	3	3	3	2	2	1
801	CAI0393577.1	CAI0393577.1	unnamed protein product [Linum tenue]	5.03016e+07			3	CAI0393577.1;CAI0393579.1;CAI0393581.1			0.000807102		0	0	0	0	0	0	0	0	0	0	0	0	0	0	0	0	0	0	0	0	0	0	0	0	0	0	0		7	7	7	7	7	7	1	1	0
151	AJO00089.1	AJO00089.1	Sequence 9504 from patent US 8664475 [Unknown]	2.16476e+07			1	AJO00089.1			0.000807102		4	4	4	4	4	4	0	1	0	4	4	4	4	4	4	1	0	1	4	4	4	4	4	4	2	1	2		8	10	9	11	11	10	2	1	0
905	CAI0397469.1	CAI0397469.1	unnamed protein product [Linum tenue]	8154823			1	CAI0397469.1			0.000807102		1	1	1	1	1	1	0	0	0	0	1	1	1	1	1	0	0	0	1	1	1	1	0	0	1	1	1		2	2	2	2	2	2	0	0	0
2097	CAI0452198.1	CAI0452198.1	unnamed protein product [Linum tenue]	45300653			1	CAI0452198.1			0.00177515		0	0	0	0	0	0	0	0	0	0	0	0	0	0	0	0	0	0	0	0	0	0	0	0	0	0	0		1	1	1	1	1	1	1	1	1
1921	CAI0445241.1	CAI0445241.1	unnamed protein product [Linum tenue]	79259095			5	CAI0445241.1;CAI0445266.1;CAI0557751.1;CAI0557752.1;CAI0557753.1			0.000807102		0	0	0	0	0	0	0	0	0	0	0	0	0	0	0	0	0	0	0	0	0	0	0	0	0	0	0		4	4	4	3	4	4	2	2	2
1837	CAI0439835.1	CAI0439835.1	unnamed protein product [Linum tenue]	44764783			1	CAI0439835.1			0.000807102		1	1	1	1	1	1	1	0	0	1	1	1	1	1	1	1	0	0	1	1	1	1	1	1	1	0	1		5	5	5	5	5	5	3	0	2
1708	CAI0432349.1	CAI0432349.1	unnamed protein product [Linum tenue]	5.75786e+07			6	CAI0432349.1;CAI0432350.1;CAI0432351.1;CAI0432353.1;CAI0432354.1;CAI0432355.1			0.000807102		0	0	0	0	0	0	0	0	0	0	0	0	0	0	0	0	0	0	0	0	0	0	0	0	0	0	0		4	4	4	4	3	3	1	2	2
1533	CAI0423134.1	CAI0423134.1	unnamed protein product [Linum tenue]	4.31123e+07			3	CAI0423134.1;CAI0423135.1;CAI0423136.1			0.000807102		0	0	0	0	0	0	0	0	0	0	0	0	0	0	0	0	0	0	0	0	0	0	0	0	0	0	0		6	6	6	6	6	6	3	4	1
2762	CAI0558257.1	CAI0558257.1	unnamed protein product [Linum tenue]	3.86869e+07			6	CAI0558257.1;CAI0558258.1;CAI0558259.1;CAI0558443.1;CAI0558444.1;CAI0558445.1			0.000807102		0	0	0	0	0	0	0	0	0	0	0	0	0	0	0	0	0	0	0	0	0	0	0	0	0	0	0		6	6	6	6	6	6	2	0	1
573	CAI0385510.1	CAI0385510.1	unnamed protein product [Linum tenue]	84792427			3	CAI0385510.1;CAI0400977.1;CAI0400978.1			0.000807102		0	0	0	0	0	0	0	0	0	0	0	0	0	0	0	0	0	0	0	0	0	0	0	0	0	0	0		3	3	3	3	3	3	2	2	2
1901	CAI0443430.1	CAI0443430.1	unnamed protein product [Linum tenue]	86863833			3	CAI0443430.1;CAI0443431.1;CAI0447382.1			0.00177515		0	0	0	0	0	0	0	0	0	0	0	0	0	0	0	0	0	0	0	0	0	0	0	0	0	0	0		1	1	1	1	1	1	1	1	1
1265	CAI0410578.1	CAI0410578.1	unnamed protein product [Linum tenue]	31021775			1	CAI0410578.1			0.00120555		0	0	0	0	0	0	0	0	0	0	0	0	0	0	0	0	0	0	0	0	0	0	0	0	0	0	0		2	2	2	2	2	2	0	0	0
2212	CAI0459263.1	CAI0459263.1	unnamed protein product [Linum tenue]	51268289			3	CAI0459263.1;CAI0459264.1;CAI0459265.1			0.00120555		0	0	0	0	0	0	0	0	0	0	0	0	0	0	0	0	0	0	0	0	0	0	0	0	0	0	0		2	2	2	2	2	2	2	2	1
2132	CAI0454486.1	CAI0454486.1	unnamed protein product [Linum tenue]	2.84297e+07			2	CAI0454486.1;CAI0553212.1			0.000807102		0	0	0	0	0	0	0	0	0	0	0	0	0	0	0	0	0	0	0	0	0	0	0	0	0	0	0		3	3	3	3	3	3	2	2	1
2479	CAI0474706.1	CAI0474706.1	unnamed protein product [Linum tenue]	52162818			1	CAI0474706.1			0.000807102		1	1	1	1	1	1	0	0	0	1	1	1	1	1	1	0	0	0	1	1	1	1	1	1	0	1	0		4	4	4	4	4	4	3	3	2
73	AFN53656.1	AFN53656.1	putative serine-threonine protein kinase [Linum usitatissimum]	49992544			1	AFN53656.1			0.000807102		4	4	4	4	4	4	4	4	3	4	4	4	4	4	4	3	2	3	4	4	4	3	3	4	2	2	4		5	5	5	5	5	5	5	5	4
1737	CAI0434263.1	CAI0434263.1	unnamed protein product, partial [Linum tenue]	64689383			1	CAI0434263.1			0.000807102		1	1	1	1	1	1	1	1	1	1	1	1	1	1	1	1	1	1	1	1	1	1	1	1	1	0	1		6	6	6	6	6	6	6	6	6
1785	CAI0436796.1	CAI0436796.1	unnamed protein product [Linum tenue]	6.0331e+07			1	CAI0436796.1			0.000807102		2	1	1	1	1	1	1	0	1	1	2	1	1	2	1	1	1	1	1	1	1	1	1	1	1	1	1		7	6	6	6	5	6	3	0	1
2486	CAI0475088.1	CAI0475088.1	unnamed protein product [Linum tenue]	3.71522e+07			3	CAI0475088.1;CAI0475089.1;CAI0475091.1			0.000807102		0	0	0	0	0	0	0	0	0	0	0	0	0	0	0	0	0	0	0	0	0	0	0	0	0	0	0		9	9	9	9	9	9	5	4	3
1717	CAI0432761.1	CAI0432761.1	unnamed protein product [Linum tenue]	5.54141e+07			1	CAI0432761.1			0.000807102		0	1	1	1	1	1	0	0	0	1	1	1	1	1	1	0	0	0	1	1	1	1	1	1	0	0	0		4	5	5	5	5	5	1	2	1
627	CAI0387264.1	CAI0387264.1	unnamed protein product [Linum tenue]	68931660			2	CAI0387264.1;CAI0387984.1			0.000807102		0	0	0	0	0	0	0	0	0	0	0	0	0	0	0	0	0	0	0	0	0	0	0	0	0	0	0		4	5	5	4	4	5	5	5	5
2154	CAI0455528.1	CAI0455528.1	unnamed protein product [Linum tenue]	55450799			3	CAI0455528.1;CAI0455529.1;CAI0455530.1			0.000807102		0	0	0	0	0	0	0	0	0	0	0	0	0	0	0	0	0	0	0	0	0	0	0	0	0	0	0		2	2	2	2	2	2	2	2	2
2248	CAI0460953.1	CAI0460953.1	unnamed protein product, partial [Linum tenue]	5.49221e+07			2	CAI0460953.1;CAI0461001.1			0.000807102		0	0	0	0	0	0	0	0	0	0	0	0	0	0	0	0	0	0	0	0	0	0	0	0	0	0	0		5	5	5	6	6	5	2	2	0
541	CAI0384100.1	CAI0384100.1	unnamed protein product [Linum tenue]	5.51284e+07			5	CAI0384100.1;CAI0384101.1;CAI0384102.1;CAI0432517.1;CAI0432518.1			0.000807102		0	0	0	0	0	0	0	0	0	0	0	0	0	0	0	0	0	0	0	0	0	0	0	0	0	0	0		7	7	7	7	7	7	2	3	2
222	CAI0373995.1	CAI0373995.1	unnamed protein product [Linum tenue]	87973254			3	CAI0373995.1;CAI0379125.1;CAI0437394.1			0.000807102		0	0	0	0	0	0	0	0	0	0	0	0	0	0	0	0	0	0	0	0	0	0	0	0	0	0	0		3	3	3	3	3	3	3	3	3
2873	CBD32895.1	CBD32895.1	unnamed protein product [Linum usitatissimum]	4.55823e+07			1	CBD32895.1			0.000807102		7	7	7	7	7	7	1	0	0	7	7	7	7	7	7	2	0	1	7	7	7	7	7	7	2	2	3		11	12	12	11	12	12	1	0	0
2358	CAI0467049.1	CAI0467049.1	unnamed protein product [Linum tenue]	125284610			1	CAI0467049.1			0.0031617		1	1	1	1	1	1	0	0	0	1	1	1	1	1	1	0	1	0	1	1	1	1	1	1	1	1	1		1	1	1	1	1	1	0	0	0
308	CAI0376316.1	CAI0376316.1	unnamed protein product [Linum tenue]	8.90735e+07			1	CAI0376316.1			0.00177515		2	2	2	2	2	2	1	1	1	2	2	2	2	2	2	1	0	1	2	2	2	2	2	2	1	1	1		2	2	2	2	2	2	1	1	1
2556	CAI0542357.1	CAI0542357.1	unnamed protein product [Linum tenue]	5.00683e+07			1	CAI0542357.1			0.000807102		2	2	2	2	2	2	1	1	0	2	2	2	2	2	2	0	0	1	2	2	2	2	2	2	2	1	2		4	4	4	4	4	4	1	1	0
2757	CAI0558050.1	CAI0558050.1	unnamed protein product [Linum tenue]	66032034			1	CAI0558050.1			0.00120555		0	0	0	0	0	0	0	0	0	0	0	0	0	0	0	0	0	0	0	0	0	0	0	0	0	0	0		2	2	2	2	2	2	1	1	1
1882	CAI0442342.1	CAI0442342.1	unnamed protein product [Linum tenue]	54140676			1	CAI0442342.1			0.000807102		3	3	3	3	3	3	2	2	1	3	3	3	3	3	3	2	2	2	3	3	3	3	3	3	3	3	3		7	7	7	7	7	7	5	4	3
1725	CAI0433678.1	CAI0433678.1	unnamed protein product [Linum tenue]	18378964			1	CAI0433678.1			0.000807102		0	0	0	0	0	0	0	0	0	0	0	0	0	0	0	0	0	0	0	0	0	0	0	0	0	0	0		19	20	20	18	19	20	1	1	0
2198	CAI0458988.1	CAI0458988.1	unnamed protein product [Linum tenue]	107267250			1	CAI0458988.1			0.00166389		1	1	1	1	1	1	1	1	1	1	1	1	1	1	1	1	1	1	1	1	1	1	1	1	1	1	1		1	1	1	1	1	1	1	1	1
2181	CAI0457418.1	CAI0457418.1	unnamed protein product [Linum tenue]	40618120			2	CAI0457418.1;CAI0457420.1			0.000807102		0	0	0	0	0	0	0	0	0	0	0	0	0	0	0	0	0	0	0	0	0	0	0	0	0	0	0		5	6	6	6	6	6	0	0	0
1710	CAI0432451.1	CAI0432451.1	unnamed protein product [Linum tenue]	24104542			5	CAI0432451.1;CAI0432452.1;CAI0432583.1;CAI0432584.1;CAI0432586.1			0.000807102		0	0	0	0	0	0	0	0	0	0	0	0	0	0	0	0	0	0	0	0	0	0	0	0	0	0	0		9	10	10	10	10	10	5	4	2
1111	CAI0405580.1	CAI0405580.1	unnamed protein product [Linum tenue]	82646019			5	CAI0405580.1;CAI0405581.1;CAI0405582.1;CAI0406327.1;CAI0406328.1			0.000807102		0	0	0	0	0	0	0	0	0	0	0	0	0	0	0	0	0	0	0	0	0	0	0	0	0	0	0		4	4	4	4	4	4	3	3	2
2168	CAI0456783.1	CAI0456783.1	unnamed protein product [Linum tenue]	78116896			3	CAI0456783.1;CAI0456785.1;CAI0457267.1			0.000807102		0	0	0	0	0	0	0	0	0	0	0	0	0	0	0	0	0	0	0	0	0	0	0	0	0	0	0		4	4	4	4	4	4	3	2	2
2092	CAI0451938.1	CAI0451938.1	unnamed protein product [Linum tenue]	24242215			1	CAI0451938.1			0.000807102		0	0	0	0	0	0	0	0	0	0	0	0	0	0	0	0	0	0	0	0	0	0	0	0	0	0	0		4	4	4	4	4	4	1	0	1
2285	CAI0463151.1	CAI0463151.1	unnamed protein product [Linum tenue]	2.45152e+07			4	CAI0463151.1;CAI0463152.1;CAI0463154.1;CAI0463155.1			0.000807102		0	0	0	0	0	0	0	0	0	0	0	0	0	0	0	0	0	0	0	0	0	0	0	0	0	0	0		10	10	10	9	8	8	6	5	5
1027	CAI0401848.1	CAI0401848.1	unnamed protein product [Linum tenue]	93586726			1	CAI0401848.1			0.00120555		1	1	1	1	1	1	0	0	0	1	1	1	1	1	1	0	0	0	1	1	1	1	1	1	0	1	0		2	2	2	2	2	2	0	0	0
24	ACN38876.1	ACN38876.1	isopentenyl diphosphate isomerase, partial [Linum usitatissimum]	45245102			1	ACN38876.1			0.000807102		5	5	5	5	5	5	2	1	0	5	5	5	5	5	5	2	2	3	5	5	5	5	5	5	3	3	3		6	6	6	6	6	6	3	2	1
1041	CAI0402565.1	CAI0402565.1	unnamed protein product, partial [Linum tenue]	2.7186e+07			1	CAI0402565.1			0.000807102		0	0	0	0	0	0	0	0	0	0	0	0	0	0	0	0	0	0	0	0	0	0	0	0	0	0	0		4	4	4	4	4	4	0	1	0
2802	CAI0589393.1	CAI0589393.1	unnamed protein product [Linum tenue]	67080090			1	CAI0589393.1			0.000807102		1	1	1	1	1	1	1	1	1	1	1	1	1	1	1	1	1	1	1	1	1	1	1	1	1	1	1		2	2	2	2	2	2	2	2	2
1893	CAI0443007.1	CAI0443007.1	unnamed protein product [Linum tenue]	28055073			1	CAI0443007.1			0.000807102		0	0	0	0	0	0	0	0	0	0	0	0	0	0	0	0	0	0	0	0	0	0	0	0	0	0	0		12	12	12	12	12	12	6	4	3
2655	CAI0548645.1	CAI0548645.1	unnamed protein product [Linum tenue]	63283485			2	CAI0548645.1;CAI0548758.1			0.00177515		0	0	0	0	0	0	0	0	0	0	0	0	0	0	0	0	0	0	0	0	0	0	0	0	0	0	0		1	1	1	1	1	1	1	1	1
466	CAI0381538.1	CAI0381538.1	unnamed protein product [Linum tenue]	1.96425e+07			3	CAI0381538.1;CAI0381539.1;CAI0381544.1			0.000807102		0	0	0	0	0	0	0	0	0	0	0	0	0	0	0	0	0	0	0	0	0	0	0	0	0	0	0		15	17	18	18	17	18	0	0	0
487	CAI0382455.1	CAI0382455.1	unnamed protein product [Linum tenue]	69083148			5	CAI0382455.1;CAI0435091.1;CAI0435092.1;CAI0435093.1;CAI0435510.1			0.000807102		0	0	0	0	0	0	0	0	0	0	0	0	0	0	0	0	0	0	0	0	0	0	0	0	0	0	0		3	3	3	3	4	3	4	3	3
454	CAI0381106.1	CAI0381106.1	unnamed protein product [Linum tenue]	66981920			2	CAI0381106.1;CAI0627269.1			0.000807102		0	0	0	0	0	0	0	0	0	0	0	0	0	0	0	0	0	0	0	0	0	0	0	0	0	0	0		4	4	4	4	4	4	3	3	3
2013	CAI0448544.1	CAI0448544.1	unnamed protein product [Linum tenue]	86294823			2	CAI0448544.1;CAI0448546.1			0.000807102		0	0	0	0	0	0	0	0	0	0	0	0	0	0	0	0	0	0	0	0	0	0	0	0	0	0	0		4	4	4	4	4	4	3	2	2
2799	CAI0573867.1	CAI0573867.1	unnamed protein product [Linum tenue]	45636081			4	CAI0573867.1;CAI0573999.1;CAI0594346.1;CAI0594428.1			0.000807102		0	0	0	0	0	0	0	0	0	0	0	0	0	0	0	0	0	0	0	0	0	0	0	0	0	0	0		8	8	8	8	8	8	7	7	5
655	CAI0388782.1	CAI0388782.1	unnamed protein product [Linum tenue]	49861942			3	CAI0388782.1;CAI0405537.1;CAI0542655.1			0.00166389		0	0	0	0	0	0	0	0	0	0	0	0	0	0	0	0	0	0	0	0	0	0	0	0	0	0	0		1	1	1	1	1	1	1	1	1
2634	CAI0547988.1	CAI0547988.1	unnamed protein product [Linum tenue]	48582814			1	CAI0547988.1			0.00461216		1	1	1	1	1	1	0	0	0	1	1	1	1	1	1	0	0	0	1	1	1	1	1	1	1	1	1		1	1	1	1	1	1	0	0	0
773	CAI0392896.1	CAI0392896.1	unnamed protein product [Linum tenue]	106652140			6	CAI0392896.1;CAI0392897.1;CAI0392898.1;CAI0392899.1;CAI0392900.1;CAI0392901.1			0.00120555		0	0	0	0	0	0	0	0	0	0	0	0	0	0	0	0	0	0	0	0	0	0	0	0	0	0	0		2	2	2	2	2	2	2	2	2
2523	CAI0539690.1	CAI0539690.1	unnamed protein product, partial [Linum tenue]	28191685			2	CAI0539690.1;CAI0539717.1			0.000807102		0	0	0	0	0	0	0	0	0	0	0	0	0	0	0	0	0	0	0	0	0	0	0	0	0	0	0		2	2	2	2	2	2	1	1	1
164	AJO03764.1	AJO03764.1	Sequence 16670 from patent US 8664475 [Unknown]	35700297			1	AJO03764.1			0.000807102		7	7	8	8	8	8	4	2	2	8	8	7	8	8	8	3	3	2	8	8	8	8	8	8	4	4	4		9	9	10	10	10	10	5	3	3
1150	CAI0407484.1	CAI0407484.1	unnamed protein product [Linum tenue]	4.67798e+07			1	CAI0407484.1			0.000807102		1	1	1	1	1	1	0	0	0	1	1	1	1	1	1	0	0	0	1	1	1	1	1	1	0	0	1		6	6	6	6	6	6	2	1	0
1705	CAI0432109.1	CAI0432109.1	unnamed protein product [Linum tenue]	43139467			1	CAI0432109.1			0.00120555		1	1	1	1	1	1	1	1	1	1	1	1	1	1	1	1	0	0	1	1	1	1	1	1	1	0	1		2	2	2	2	2	2	2	2	2
460	CAI0381308.1	CAI0381308.1	unnamed protein product, partial [Linum tenue]	2.72171e+07			3	CAI0381308.1;CAI0392742.1;CAI0461965.1			0.000807102		0	0	0	0	0	0	0	0	0	0	0	0	0	0	0	0	0	0	0	0	0	0	0	0	0	0	0		9	9	9	9	9	9	2	2	1
672	CAI0389465.1	CAI0389465.1	unnamed protein product [Linum tenue]	52611840			2	CAI0389465.1;CAI0542986.1			0.000807102		0	0	0	0	0	0	0	0	0	0	0	0	0	0	0	0	0	0	0	0	0	0	0	0	0	0	0		4	4	4	4	4	4	4	4	4
439	CAI0380460.1	CAI0380460.1	unnamed protein product [Linum tenue]	3.40272e+07			9	CAI0380460.1;CAI0380462.1;CAI0380465.1;CAI0380466.1;CAI0400255.1;CAI0400256.1;CAI0400260.1;CAI0400261.1;CAI0400263.1			0.000807102		0	0	0	0	0	0	0	0	0	0	0	0	0	0	0	0	0	0	0	0	0	0	0	0	0	0	0		8	9	9	8	8	9	4	4	3
2078	CAI0450887.1	CAI0450887.1	unnamed protein product [Linum tenue]	45067281			3	CAI0450887.1;CAI0450888.1;CAI0450889.1			0.000807102		0	0	0	0	0	0	0	0	0	0	0	0	0	0	0	0	0	0	0	0	0	0	0	0	0	0	0		7	7	7	7	7	7	0	0	0
2165	CAI0456702.1	CAI0456702.1	unnamed protein product [Linum tenue]	94920330			1	CAI0456702.1			0.00120555		2	2	2	2	2	2	2	2	2	2	2	2	2	2	2	2	2	2	2	2	2	2	2	2	2	2	2		3	3	2	3	3	2	3	3	3
1861	CAI0440605.1	CAI0440605.1	unnamed protein product [Linum tenue]	2.7366e+07			2	CAI0440605.1;CAI0440606.1			0.000807102		0	0	0	0	0	0	0	0	0	0	0	0	0	0	0	0	0	0	0	0	0	0	0	0	0	0	0		13	13	12	13	13	13	2	2	0
2629	CAI0547478.1	CAI0547478.1	unnamed protein product [Linum tenue]	54434161			1	CAI0547478.1			0.00120555		1	1	1	1	1	1	1	1	1	1	1	1	1	1	1	1	1	1	1	1	1	1	1	1	1	1	1		3	3	3	3	3	3	3	2	3
1252	CAI0410179.1	CAI0410179.1	unnamed protein product [Linum tenue]	2.81584e+07			1	CAI0410179.1			0.000807102		1	1	1	1	1	1	0	0	0	1	1	1	1	1	1	0	0	0	0	1	1	1	0	1	0	0	0		9	9	8	9	9	9	2	2	1
2194	CAI0458812.1	CAI0458812.1	unnamed protein product [Linum tenue]	7.08077e+07			1	CAI0458812.1			0.000807102		2	2	2	2	2	2	1	1	1	2	2	2	2	2	2	1	1	2	2	2	2	2	2	2	2	1	1		3	3	3	3	3	3	1	1	1
2481	CAI0474737.1	CAI0474737.1	unnamed protein product [Linum tenue]	34580445			1	CAI0474737.1			0.00461216		0	0	0	0	0	0	0	0	0	0	0	0	0	0	0	0	0	0	0	0	0	0	0	0	0	0	0		1	1	1	1	1	1	0	0	0
1798	CAI0438123.1	CAI0438123.1	unnamed protein product [Linum tenue]	3.12978e+07			1	CAI0438123.1			0.000807102		1	1	1	1	1	1	0	1	0	1	1	1	1	1	1	1	0	0	1	1	1	1	1	1	0	0	0		7	7	7	6	7	7	1	1	0
885	CAI0396959.1	CAI0396959.1	unnamed protein product [Linum tenue]	37042862			2	CAI0396959.1;CAI0396960.1			0.000807102		0	0	0	0	0	0	0	0	0	0	0	0	0	0	0	0	0	0	0	0	0	0	0	0	0	0	0		7	7	8	7	7	7	7	5	4
400	CAI0379170.1	CAI0379170.1	unnamed protein product [Linum tenue]	2.84352e+07			6	CAI0379170.1;CAI0379171.1;CAI0379172.1;CAI0379173.1;CAI0476775.1;CAI0476776.1			0.000807102		0	0	0	0	0	0	0	0	0	0	0	0	0	0	0	0	0	0	0	0	0	0	0	0	0	0	0		7	7	7	7	7	7	1	3	1
1078	CAI0404554.1	CAI0404554.1	unnamed protein product [Linum tenue]	9.34909e+07			2	CAI0404554.1;CAI0404555.1			0.00177515		0	0	0	0	0	0	0	0	0	0	0	0	0	0	0	0	0	0	0	0	0	0	0	0	0	0	0		2	2	2	2	2	2	1	1	1
2850	CAW56407.1	CAW56407.1	unnamed protein product [Linum usitatissimum]	8.98761e+07			1	CAW56407.1			0.000807102		2	3	3	3	3	3	3	3	1	3	3	2	3	2	3	2	3	1	3	3	3	3	3	3	3	3	3		5	6	6	6	6	6	4	5	1
2503	CAI0476558.1	CAI0476558.1	unnamed protein product [Linum tenue]	34978370			1	CAI0476558.1			0.000807102		0	0	0	0	0	0	0	0	0	0	0	0	0	0	0	0	0	0	0	0	0	0	0	0	0	0	0		3	3	3	3	3	3	0	1	0
2884	CBD33894.1	CBD33894.1	unnamed protein product [Linum usitatissimum]	34555671			1	CBD33894.1			0.00120555		1	1	1	1	1	1	0	1	0	1	1	1	1	1	1	1	0	0	1	1	1	1	1	1	1	1	1		2	2	1	2	2	1	0	1	0
1096	CAI0405291.1	CAI0405291.1	unnamed protein product [Linum tenue]	3.59149e+07			1	CAI0405291.1			0.00120555		0	0	0	0	0	0	0	0	0	0	0	0	0	0	0	0	0	0	0	0	0	0	0	0	0	0	0		3	3	3	3	3	3	0	0	0
1097	CAI0405295.1	CAI0405295.1	unnamed protein product [Linum tenue]	110179490			1	CAI0405295.1			0.00120555		1	1	1	1	1	1	1	1	1	1	1	1	1	1	1	1	1	1	1	1	1	1	1	1	1	1	1		1	1	1	1	1	1	1	1	1
648	CAI0388610.1	CAI0388610.1	unnamed protein product [Linum tenue]	30153977			6	CAI0388610.1;CAI0389064.1;CAI0542723.1;CAI0542724.1;CAI0629410.1;CAI0629411.1			0.000807102		0	0	0	0	0	0	0	0	0	0	0	0	0	0	0	0	0	0	0	0	0	0	0	0	0	0	0		3	3	3	3	3	3	1	0	1
152	AJO00797.1	AJO00797.1	Sequence 10907 from patent US 8664475 [Unknown]	2.30374e+07			1	AJO00797.1			0.000807102		1	1	1	1	1	1	0	1	1	1	1	1	1	1	1	0	0	0	1	1	1	1	1	1	0	0	0		3	3	3	3	3	3	1	2	2
1363	CAI0413673.1	CAI0413673.1	unnamed protein product [Linum tenue]	5.81858e+07			4	CAI0413673.1;CAI0413739.1;CAI0413740.1;CAI0413741.1			0.00120555		0	0	0	0	0	0	0	0	0	0	0	0	0	0	0	0	0	0	0	0	0	0	0	0	0	0	0		2	2	2	1	1	1	0	0	0
2708	CAI0554720.1	CAI0554720.1	unnamed protein product [Linum tenue]	3.01993e+07			3	CAI0554720.1;CAI0554721.1;CAI0554726.1			0.000807102		0	0	0	0	0	0	0	0	0	0	0	0	0	0	0	0	0	0	0	0	0	0	0	0	0	0	0		9	9	9	9	9	9	2	1	0
913	CAI0397584.1	CAI0397584.1	unnamed protein product [Linum tenue]	32708264			7	CAI0397584.1;CAI0453270.1;CAI0453271.1;CAI0453272.1;CAI0453273.1;CAI0453274.1;CAI0453275.1			0.000807102		0	0	0	0	0	0	0	0	0	0	0	0	0	0	0	0	0	0	0	0	0	0	0	0	0	0	0		7	7	6	7	7	6	4	3	2
931	CAI0397979.1	CAI0397979.1	unnamed protein product [Linum tenue]	68321573			1	CAI0397979.1			0.000807102		0	0	0	0	0	0	0	0	0	0	0	0	0	0	0	0	0	0	0	0	0	0	0	0	0	0	0		7	7	7	7	7	7	6	7	7
1569	CAI0424973.1	CAI0424973.1	unnamed protein product [Linum tenue]	4.35523e+07			1	CAI0424973.1			0.00241196		2	1	2	1	1	1	1	1	0	1	1	1	1	1	1	1	1	0	1	1	1	1	1	2	0	1	2		2	1	2	1	1	1	1	1	0
1061	CAI0403406.1	CAI0403406.1	unnamed protein product [Linum tenue]	106586225			3	CAI0403406.1;CAI0403558.1;CAI0546908.1			0.00120555		0	0	0	0	0	0	0	0	0	0	0	0	0	0	0	0	0	0	0	0	0	0	0	0	0	0	0		2	2	2	2	2	2	1	1	1
917	CAI0397657.1	CAI0397657.1	unnamed protein product [Linum tenue]	20870768			2	CAI0397657.1;CAI0453174.1			0.000807102		0	0	0	0	0	0	0	0	0	0	0	0	0	0	0	0	0	0	0	0	0	0	0	0	0	0	0		7	7	7	7	7	7	2	1	1
2494	CAI0475705.1	CAI0475705.1	unnamed protein product [Linum tenue]	3.4181e+07			2	CAI0475705.1;CAI0475727.1			0.000807102		0	0	0	0	0	0	0	0	0	0	0	0	0	0	0	0	0	0	0	0	0	0	0	0	0	0	0		6	6	5	6	6	6	2	2	1
2550	CAI0542216.1	CAI0542216.1	unnamed protein product [Linum tenue]	74757633			4	CAI0542216.1;CAI0542217.1;CAI0542218.1;CAI0542219.1			0.00266099		0	0	0	0	0	0	0	0	0	0	0	0	0	0	0	0	0	0	0	0	0	0	0	0	0	0	0		1	1	1	1	1	1	1	1	1
2057	CAI0450400.1	CAI0450400.1	unnamed protein product [Linum tenue]	34052468			2	CAI0450400.1;CAI0450401.1			0.000807102		0	0	0	0	0	0	0	0	0	0	0	0	0	0	0	0	0	0	0	0	0	0	0	0	0	0	0		4	4	4	4	4	4	1	1	0
1925	CAI0445458.1	CAI0445458.1	unnamed protein product [Linum tenue]	2.6561e+07			2	CAI0445458.1;CAI0445650.1			0.000807102		0	0	0	0	0	0	0	0	0	0	0	0	0	0	0	0	0	0	0	0	0	0	0	0	0	0	0		5	5	5	5	5	5	2	1	1
1316	CAI0412261.1	CAI0412261.1	unnamed protein product [Linum tenue]	3.41143e+07			2	CAI0412261.1;CAI0443533.1			0.000807102		0	0	0	0	0	0	0	0	0	0	0	0	0	0	0	0	0	0	0	0	0	0	0	0	0	0	0		4	4	4	4	4	4	3	3	2
2215	CAI0459397.1	CAI0459397.1	unnamed protein product [Linum tenue]	2.34514e+07			1	CAI0459397.1			0.000807102		2	2	2	2	2	2	0	0	0	2	2	2	2	2	2	0	0	0	2	2	2	2	2	2	0	0	0		8	8	8	8	8	8	1	1	0
1985	CAI0447657.1	CAI0447657.1	unnamed protein product [Linum tenue]	102106138			2	CAI0447657.1;CAI0447658.1			0.00596659		0	0	0	0	0	0	0	0	0	0	0	0	0	0	0	0	0	0	0	0	0	0	0	0	0	0	0		1	1	1	1	1	1	1	1	1
2587	CAI0544592.1	CAI0544592.1	unnamed protein product [Linum tenue]	4.57535e+06			1	CAI0544592.1			0.000807102		0	0	0	0	0	0	0	0	0	0	0	0	0	0	0	0	0	0	0	0	0	0	0	0	0	0	0		2	2	2	2	2	2	0	0	0
1205	CAI0408714.1	CAI0408714.1	unnamed protein product [Linum tenue]	42654445			1	CAI0408714.1			0.000807102		0	0	0	0	0	0	0	0	0	0	0	0	0	0	0	0	0	0	0	0	0	0	0	0	0	0	0		4	4	4	4	4	4	2	3	0
113	AGX94050.1	AGX94050.1	Sequence 68372 from patent US 8541208 [Unknown]	36626231			2	AGX94050.1;QMT30267.1			0.000807102		0	0	0	0	0	0	0	0	0	0	0	0	0	0	0	0	0	0	0	0	0	0	0	0	0	0	0		6	6	6	6	6	6	3	3	2
518	CAI0383360.1	CAI0383360.1	unnamed protein product [Linum tenue]	3.2523e+07			2	CAI0383360.1;CAI0383361.1			0.00177515		0	0	0	0	0	0	0	0	0	0	0	0	0	0	0	0	0	0	0	0	0	0	0	0	0	0	0		2	2	2	2	2	2	1	1	0
1236	CAI0409755.1	CAI0409755.1	unnamed protein product [Linum tenue]	2.23233e+07			1	CAI0409755.1			0.000807102		1	1	1	1	1	1	0	0	0	1	1	1	1	1	1	0	0	0	1	1	1	1	1	1	0	0	0		4	4	4	3	3	3	1	1	1
2244	CAI0460681.1	CAI0460681.1	unnamed protein product [Linum tenue]	4349935			3	CAI0460681.1;CAI0460682.1;CAI0460683.1			0.00241196		0	0	0	0	0	0	0	0	0	0	0	0	0	0	0	0	0	0	0	0	0	0	0	0	0	0	0		1	1	1	1	1	1	0	0	0
2227	CAI0459797.1	CAI0459797.1	unnamed protein product [Linum tenue]	33404995			2	CAI0459797.1;CAI0462037.1			0.000807102		0	0	0	0	0	0	0	0	0	0	0	0	0	0	0	0	0	0	0	0	0	0	0	0	0	0	0		4	4	4	4	4	4	4	3	3
2183	CAI0457625.1	CAI0457625.1	unnamed protein product [Linum tenue]	47595064			2	CAI0457625.1;CAI0457721.1			0.000807102		0	0	0	0	0	0	0	0	0	0	0	0	0	0	0	0	0	0	0	0	0	0	0	0	0	0	0		5	6	6	6	6	6	2	1	1
895	CAI0397250.1	CAI0397250.1	unnamed protein product [Linum tenue]	29714922			1	CAI0397250.1			0.000807102		1	1	1	1	1	1	0	0	0	1	1	1	1	1	1	0	0	0	1	1	1	1	1	1	0	0	1		9	9	9	9	9	9	0	0	0
2426	CAI0470178.1	CAI0470178.1	unnamed protein product [Linum tenue]	70893287			1	CAI0470178.1			0.00558036		1	1	1	1	1	1	1	1	1	1	1	1	1	1	1	1	1	1	1	1	1	1	1	1	1	1	1		1	1	1	1	1	1	1	1	1
330	CAI0376920.1	CAI0376920.1	unnamed protein product, partial [Linum tenue]	64349210			2	CAI0376920.1;CAI0376921.1			0.000807102		0	0	0	0	0	0	0	0	0	0	0	0	0	0	0	0	0	0	0	0	0	0	0	0	0	0	0		2	2	2	2	2	2	0	0	0
1002	CAI0400397.1	CAI0400397.1	unnamed protein product [Linum tenue]	10412601			2	CAI0400397.1;CAI0400398.1			0.000807102		0	0	0	0	0	0	0	0	0	0	0	0	0	0	0	0	0	0	0	0	0	0	0	0	0	0	0		3	3	3	3	3	3	0	0	0
1423	CAI0417102.1	CAI0417102.1	unnamed protein product [Linum tenue]	14557280			1	CAI0417102.1			0.000807102		0	0	0	0	0	0	0	0	0	0	0	0	0	0	0	0	0	0	0	0	0	0	0	0	0	0	0		5	8	7	7	5	7	0	0	0
2400	CAI0469500.1	CAI0469500.1	unnamed protein product [Linum tenue]	104835530			3	CAI0469500.1;CAI0469501.1;CAI0469504.1			0.00120555		0	0	0	0	0	0	0	0	0	0	0	0	0	0	0	0	0	0	0	0	0	0	0	0	0	0	0		2	1	1	1	1	1	1	1	1
1165	CAI0407989.1	CAI0407989.1	unnamed protein product [Linum tenue]	21872547			1	CAI0407989.1			0.00241196		0	0	0	0	0	0	0	0	0	0	0	0	0	0	0	0	0	0	0	0	0	0	0	0	0	0	0		1	1	1	1	1	1	0	0	0
653	CAI0388738.1	CAI0388738.1	unnamed protein product [Linum tenue]	53362254			11	CAI0388738.1;CAI0388739.1;CAI0388740.1;CAI0388741.1;CAI0388914.1;CAI0388915.1;CAI0388916.1;CAI0388917.1;CAI0388918.1;CAI0388919.1;CAI0388920.1			0.00241196		0	0	0	0	0	0	0	0	0	0	0	0	0	0	0	0	0	0	0	0	0	0	0	0	0	0	0		2	2	2	1	1	2	0	0	0
349	CAI0377402.1	CAI0377402.1	unnamed protein product [Linum tenue]	64280472			6	CAI0377402.1;CAI0377403.1;CAI0377404.1;CAI0377460.1;CAI0377461.1;CAI0438035.1			0.000807102		0	0	0	0	0	0	0	0	0	0	0	0	0	0	0	0	0	0	0	0	0	0	0	0	0	0	0		5	5	5	5	5	5	2	3	2
1584	CAI0425679.1	CAI0425679.1	unnamed protein product [Linum tenue]	49103436			4	CAI0425679.1;CAI0425680.1;CAI0628512.1;CAI0628513.1			0.000807102		0	0	0	0	0	0	0	0	0	0	0	0	0	0	0	0	0	0	0	0	0	0	0	0	0	0	0		3	3	3	3	3	3	1	1	0
706	CAI0390838.1	CAI0390838.1	unnamed protein product [Linum tenue]	3.58783e+07			1	CAI0390838.1			0.000807102		0	0	0	0	0	0	0	0	0	0	0	0	0	0	0	0	0	0	0	0	0	0	0	0	0	0	0		6	6	6	6	6	6	3	2	1
2793	CAI0561169.1	CAI0561169.1	unnamed protein product [Linum tenue]	3.7124e+07			2	CAI0561169.1;CAI0561170.1			0.000807102		0	0	0	0	0	0	0	0	0	0	0	0	0	0	0	0	0	0	0	0	0	0	0	0	0	0	0		6	6	6	6	6	6	2	1	2
2314	CAI0465569.1	CAI0465569.1	unnamed protein product [Linum tenue]	18262372			2	CAI0465569.1;CAI0465570.1			0.000807102		0	0	0	0	0	0	0	0	0	0	0	0	0	0	0	0	0	0	0	0	0	0	0	0	0	0	0		2	2	1	1	1	1	0	0	0
2577	CAI0543776.1	CAI0543776.1	unnamed protein product [Linum tenue]	4.31965e+07			2	CAI0543776.1;CAI0628421.1			0.00120555		0	0	0	0	0	0	0	0	0	0	0	0	0	0	0	0	0	0	0	0	0	0	0	0	0	0	0		3	3	3	3	3	3	1	1	1
606	CAI0386543.1	CAI0386543.1	unnamed protein product [Linum tenue]	2.29063e+07			2	CAI0386543.1;CAI0386544.1			0.000807102		0	0	0	0	0	0	0	0	0	0	0	0	0	0	0	0	0	0	0	0	0	0	0	0	0	0	0		7	7	7	7	7	7	1	1	0
1382	CAI0414575.1	CAI0414575.1	unnamed protein product [Linum tenue]	1.51161e+07			2	CAI0414575.1;CAI0417199.1			0.000807102		0	0	0	0	0	0	0	0	0	0	0	0	0	0	0	0	0	0	0	0	0	0	0	0	0	0	0		14	13	12	14	14	13	0	0	0
461	CAI0381323.1	CAI0381323.1	unnamed protein product [Linum tenue]	84134292			1	CAI0381323.1			0.00177515		1	1	1	1	1	1	1	1	1	1	1	1	1	1	1	1	1	1	1	1	1	1	1	1	1	1	1		1	1	1	1	1	1	1	1	1
594	CAI0385999.1	CAI0385999.1	unnamed protein product, partial [Linum tenue]	52930986			7	CAI0385999.1;CAI0386000.1;CAI0386327.1;CAI0386328.1;CAI0386329.1;CAI0386330.1;CAI0386331.1			0.000807102		0	0	0	0	0	0	0	0	0	0	0	0	0	0	0	0	0	0	0	0	0	0	0	0	0	0	0		5	5	5	5	5	5	4	4	3
1153	CAI0407549.1	CAI0407549.1	unnamed protein product, partial [Linum tenue]	7.18264e+07			8	CAI0407549.1;CAI0407550.1;CAI0407551.1;CAI0407552.1;CAI0469289.1;CAI0469290.1;CAI0469291.1;CAI0469292.1			0.000807102		0	0	0	0	0	0	0	0	0	0	0	0	0	0	0	0	0	0	0	0	0	0	0	0	0	0	0		4	4	4	4	4	4	1	1	1
128	AIU47274.1	AIU47274.1	amaranthin-like lectin [Linum usitatissimum]	20214314			1	AIU47274.1			0.000807102		5	5	5	5	5	5	0	0	0	2	4	4	5	4	4	0	0	0	5	5	5	5	5	5	0	0	0		7	7	7	7	7	7	0	0	0
1477	CAI0420161.1	CAI0420161.1	unnamed protein product [Linum tenue]	1.94624e+07			5	CAI0420161.1;CAI0420162.1;CAI0473469.1;CAI0473524.1;CAI0473525.1			0.000807102		0	0	0	0	0	0	0	0	0	0	0	0	0	0	0	0	0	0	0	0	0	0	0	0	0	0	0		8	8	8	8	8	6	0	0	0
2297	CAI0464006.1	CAI0464006.1	unnamed protein product [Linum tenue]	32381499			1	CAI0464006.1			0.000807102		1	1	1	1	1	1	0	0	0	1	1	1	1	1	1	0	0	0	1	1	1	1	1	1	0	0	0		9	9	9	8	8	9	4	2	4
90	AFN53706.1	AFN53706.1	putative dead box ATP-dependent RNA helicase [Linum usitatissimum]	2.65245e+07			1	AFN53706.1			0.000807102		2	2	1	2	2	1	0	0	0	1	2	2	2	1	2	0	0	0	2	2	2	2	2	2	0	1	0		8	7	6	8	6	7	0	0	0
37	ADD54612.1	ADD54612.1	putative serpin family protein, partial [Linum usitatissimum]	81891178			1	ADD54612.1			0.000807102		2	2	2	2	2	2	1	2	1	2	2	2	2	2	2	2	2	2	2	2	2	2	2	2	2	2	2		2	2	2	2	2	2	1	2	1
2028	CAI0449448.1	CAI0449448.1	unnamed protein product, partial [Linum tenue]	20753369			1	CAI0449448.1			0.00241196		0	0	0	0	0	0	0	0	0	0	0	0	0	0	0	0	0	0	0	0	0	0	0	0	0	0	0		2	2	2	2	2	2	0	0	0
1742	CAI0434470.1	CAI0434470.1	unnamed protein product [Linum tenue]	48249020			3	CAI0434470.1;CAI0434471.1;CAI0434472.1			0.000807102		0	0	0	0	0	0	0	0	0	0	0	0	0	0	0	0	0	0	0	0	0	0	0	0	0	0	0		3	3	3	3	3	3	2	1	1
2152	CAI0455382.1	CAI0455382.1	unnamed protein product [Linum tenue]	87070206			3	CAI0455382.1;CAI0455385.1;CAI0455904.1			0.00241196		0	0	0	0	0	0	0	0	0	0	0	0	0	0	0	0	0	0	0	0	0	0	0	0	0	0	0		2	2	2	2	2	1	1	0	1
1835	CAI0439812.1	CAI0439812.1	unnamed protein product [Linum tenue]	53274340			1	CAI0439812.1			0.00120555		0	1	1	1	1	1	0	1	0	1	1	1	0	1	1	1	1	0	1	1	1	1	1	1	0	0	1		2	3	3	3	3	3	2	3	2
348	CAI0377321.1	CAI0377321.1	unnamed protein product [Linum tenue]	56577581			11	CAI0377321.1;CAI0377322.1;CAI0377323.1;CAI0377325.1;CAI0377326.1;CAI0377327.1;CAI0377328.1;CAI0377329.1;CAI0377330.1;CAI0377331.1;CAI0377332.1			0.000807102		0	0	0	0	0	0	0	0	0	0	0	0	0	0	0	0	0	0	0	0	0	0	0	0	0	0	0		3	3	3	2	1	1	1	1	1
2714	CAI0555426.1	CAI0555426.1	unnamed protein product [Linum tenue]	2.64315e+07			2	CAI0555426.1;CAI0555428.1			0.000807102		0	0	0	0	0	0	0	0	0	0	0	0	0	0	0	0	0	0	0	0	0	0	0	0	0	0	0		8	8	8	8	8	8	3	1	0
1836	CAI0439815.1	CAI0439815.1	unnamed protein product, partial [Linum tenue]	1.96354e+07			1	CAI0439815.1			0.00177515		0	0	0	0	0	0	0	0	0	0	0	0	0	0	0	0	0	0	0	0	0	0	0	0	0	0	0		1	1	1	1	1	1	1	0	0
2514	CAI0515971.1	CAI0515971.1	unnamed protein product [Linum tenue]	5.01268e+07			1	CAI0515971.1			0.00120555		1	1	1	1	1	1	1	1	0	1	1	1	1	1	1	1	0	0	1	1	1	1	1	1	1	1	1		1	2	2	2	2	2	2	2	0
2641	CAI0548195.1	CAI0548195.1	unnamed protein product [Linum tenue]	3.04153e+07			1	CAI0548195.1			0.000807102		1	1	1	1	1	1	0	0	0	1	1	1	1	1	1	0	1	0	1	1	1	1	1	1	0	0	0		4	4	4	3	3	4	2	2	3
1200	CAI0408566.1	CAI0408566.1	unnamed protein product [Linum tenue]	64780091			10	CAI0408566.1;CAI0408567.1;CAI0441264.1;CAI0441265.1;CAI0441266.1;CAI0441267.1;CAI0441561.1;CAI0441565.1;CAI0441566.1;CAI0441567.1			0.000807102		0	0	0	0	0	0	0	0	0	0	0	0	0	0	0	0	0	0	0	0	0	0	0	0	0	0	0		4	3	3	4	4	3	2	1	0
1201	CAI0408582.1	CAI0408582.1	unnamed protein product [Linum tenue]	6.95005e+07			21	CAI0408582.1;CAI0408585.1;CAI0408586.1;CAI0408587.1;CAI0408589.1;CAI0408590.1;CAI0408591.1;CAI0423702.1;CAI0423703.1;CAI0441245.1;CAI0441247.1;CAI0441248.1;CAI0441249.1;CAI0441573.1;CAI0441579.1;CAI0443741.1;CAI0443742.1;CAI0449836.1;CAI0449837.1;CAI0546345.1;CAV28201.1			0.00120555		0	0	0	0	0	0	0	0	0	0	0	0	0	0	0	0	0	0	0	0	0	0	0	0	0	0	0		2	2	2	2	2	2	1	2	0
2489	CAI0475181.1	CAI0475181.1	unnamed protein product, partial [Linum tenue]	82835239			2	CAI0475181.1;CAI0475182.1			0.00120555		0	0	0	0	0	0	0	0	0	0	0	0	0	0	0	0	0	0	0	0	0	0	0	0	0	0	0		1	1	1	1	1	1	1	1	1
432	CAI0380295.1	CAI0380295.1	unnamed protein product, partial [Linum tenue]	25463987			4	CAI0380295.1;CAI0380296.1;CAI0380298.1;CAI0380299.1			0.000807102		0	0	0	0	0	0	0	0	0	0	0	0	0	0	0	0	0	0	0	0	0	0	0	0	0	0	0		6	6	6	6	6	6	3	3	3
1211	CAI0408777.1	CAI0408777.1	unnamed protein product [Linum tenue]	46146611			2	CAI0408777.1;CAI0408778.1			0.00120555		0	0	0	0	0	0	0	0	0	0	0	0	0	0	0	0	0	0	0	0	0	0	0	0	0	0	0		3	3	3	3	3	3	1	0	0
417	CAI0379684.1	CAI0379684.1	unnamed protein product, partial [Linum tenue]	3.31996e+07			11	CAI0379684.1;CAI0379685.1;CAI0379686.1;CAI0463099.1;CAI0463100.1;CAI0463101.1;CAI0463105.1;CAI0463107.1;CAI0627488.1;CAI0627489.1;CAI0627490.1			0.000807102		0	0	0	0	0	0	0	0	0	0	0	0	0	0	0	0	0	0	0	0	0	0	0	0	0	0	0		6	6	6	6	6	6	3	3	1
1317	CAI0412302.1	CAI0412302.1	unnamed protein product, partial [Linum tenue]	9.05018e+07			5	CAI0412302.1;CAI0412763.1;CAI0412764.1;CAI0412765.1;CAI0412766.1			0.00166389		0	0	0	0	0	0	0	0	0	0	0	0	0	0	0	0	0	0	0	0	0	0	0	0	0	0	0		1	1	1	1	1	1	1	0	0
1766	CAI0436120.1	CAI0436120.1	unnamed protein product [Linum tenue]	72434823			1	CAI0436120.1			0.00120555		2	2	2	2	2	2	2	2	1	2	2	2	2	2	2	2	2	2	2	2	2	2	2	2	2	2	1		2	2	2	2	2	2	2	2	1
2527	CAI0539889.1	CAI0539889.1	unnamed protein product [Linum tenue]	18776619			1	CAI0539889.1			0.000807102		2	2	2	2	2	2	0	0	0	2	2	2	2	2	2	0	0	0	1	1	2	2	1	2	0	0	0		9	9	9	9	8	9	0	0	0
2814	CAI0626401.1	CAI0626401.1	unnamed protein product [Linum tenue]	70473551			2	CAI0626401.1;CAI0626402.1			0.000807102		0	0	0	0	0	0	0	0	0	0	0	0	0	0	0	0	0	0	0	0	0	0	0	0	0	0	0		3	3	3	3	3	3	1	0	0
2520	CAI0538881.1	CAI0538881.1	unnamed protein product [Linum tenue]	17991598			2	CAI0538881.1;CAI0538916.1			0.000807102		0	0	0	0	0	0	0	0	0	0	0	0	0	0	0	0	0	0	0	0	0	0	0	0	0	0	0		9	9	9	9	9	9	2	2	1
2804	CAI0606359.1	CAI0606359.1	unnamed protein product [Linum tenue]	3.39432e+07			3	CAI0606359.1;CAI0606440.1;CAI0606540.1			0.000807102		0	0	0	0	0	0	0	0	0	0	0	0	0	0	0	0	0	0	0	0	0	0	0	0	0	0	0		5	5	5	5	5	5	0	1	0
2502	CAI0476283.1	CAI0476283.1	unnamed protein product [Linum tenue]	20355541			1	CAI0476283.1			0.00120555		1	1	1	1	1	1	0	0	0	1	1	1	1	1	1	0	0	0	1	1	1	1	1	1	1	0	0		2	2	2	1	1	2	0	0	0
2255	CAI0461158.1	CAI0461158.1	unnamed protein product [Linum tenue]	95926254			5	CAI0461158.1;CAI0461160.1;CAI0461161.1;CAI0461162.1;CAI0461163.1			0.00266099		0	0	0	0	0	0	0	0	0	0	0	0	0	0	0	0	0	0	0	0	0	0	0	0	0	0	0		1	1	1	1	1	1	1	1	0
1086	CAI0404976.1	CAI0404976.1	unnamed protein product [Linum tenue]	70998033			7	CAI0404976.1;CAI0404977.1;CAI0404978.1;CAI0404980.1;CAI0459808.1;CAI0459809.1;CAI0459810.1			0.00120555		0	0	0	0	0	0	0	0	0	0	0	0	0	0	0	0	0	0	0	0	0	0	0	0	0	0	0		2	2	2	2	2	2	1	1	1
2284	CAI0463126.1	CAI0463126.1	unnamed protein product [Linum tenue]	2.58807e+07			2	CAI0463126.1;CAI0463150.1			0.000807102		0	0	0	0	0	0	0	0	0	0	0	0	0	0	0	0	0	0	0	0	0	0	0	0	0	0	0		6	6	6	6	6	6	1	1	1
2844	CAV24948.1	CAV24948.1	unnamed protein product [Linum usitatissimum]	48248021			1	CAV24948.1			0.000807102		5	4	4	4	5	5	5	4	4	4	5	5	4	4	4	4	4	4	4	4	5	5	5	5	4	3	5		5	4	4	4	5	5	5	4	4
238	CAI0374258.1	CAI0374258.1	unnamed protein product, partial [Linum tenue]	91130706			1	CAI0374258.1			0.000807102		2	2	2	2	2	2	2	2	2	2	2	2	2	2	2	2	1	2	2	2	2	2	2	2	2	2	2		2	2	2	2	2	2	2	2	2
2552	CAI0542254.1	CAI0542254.1	unnamed protein product [Linum tenue]	5.6214e+07			1	CAI0542254.1			0.00166389		0	0	0	0	0	0	0	0	0	0	0	0	0	0	0	0	0	0	0	0	0	0	0	0	0	0	0		1	1	1	1	1	1	1	1	1
785	CAI0393115.1	CAI0393115.1	unnamed protein product [Linum tenue]	3.94511e+07			5	CAI0393115.1;CAI0393116.1;CAI0393117.1;CAI0393118.1;CAI0393120.1			0.000807102		0	0	0	0	0	0	0	0	0	0	0	0	0	0	0	0	0	0	0	0	0	0	0	0	0	0	0		4	5	5	4	5	5	0	1	0
456	CAI0381140.1	CAI0381140.1	unnamed protein product [Linum tenue]	26427662			2	CAI0381140.1;CAI0381211.1			0.000807102		0	0	0	0	0	0	0	0	0	0	0	0	0	0	0	0	0	0	0	0	0	0	0	0	0	0	0		4	4	4	4	4	4	2	1	1
2728	CAI0555916.1	CAI0555916.1	unnamed protein product [Linum tenue]	18358704			20	CAI0555916.1;CAI0555917.1;CAI0555918.1;CAI0555919.1;CAI0555920.1;CAI0555921.1;CAI0555923.1;CAI0555924.1;CAI0556011.1;CAI0556012.1;CAI0556013.1;CAI0556014.1;CAI0556015.1;CAI0556016.1;CAI0556018.1;CAI0556019.1;CAI0556207.1;CAI0556209.1;CAI0556210.1;CAI0556211.1			0.000807102		0	0	0	0	0	0	0	0	0	0	0	0	0	0	0	0	0	0	0	0	0	0	0	0	0	0	0		9	9	9	9	9	8	3	0	0
1573	CAI0425143.1	CAI0425143.1	unnamed protein product [Linum tenue]	89364336			3	CAI0425143.1;CAI0555634.1;CAI0555635.1			0.00120555		0	0	0	0	0	0	0	0	0	0	0	0	0	0	0	0	0	0	0	0	0	0	0	0	0	0	0		1	1	1	1	1	1	1	1	1
581	CAI0385782.1	CAI0385782.1	unnamed protein product [Linum tenue]	51029409			2	CAI0385782.1;CAI0386149.1			0.00177515		0	0	0	0	0	0	0	0	0	0	0	0	0	0	0	0	0	0	0	0	0	0	0	0	0	0	0		2	2	2	2	2	2	2	2	2
334	CAI0376980.1	CAI0376980.1	unnamed protein product [Linum tenue]	38863541			2	CAI0376980.1;CAI0376981.1			0.000807102		0	0	0	0	0	0	0	0	0	0	0	0	0	0	0	0	0	0	0	0	0	0	0	0	0	0	0		6	6	6	6	6	5	2	3	3
1810	CAI0438730.1	CAI0438730.1	unnamed protein product [Linum tenue]	9.47948e+06			1	CAI0438730.1			0.000807102		0	0	0	0	0	0	0	0	0	0	0	0	0	0	0	0	0	0	0	0	0	0	0	0	0	0	0		3	4	4	4	3	4	0	0	0
442	CAI0380534.1	CAI0380534.1	unnamed protein product [Linum tenue]	14151059			2	CAI0380534.1;CAI0380535.1			0.00596659		0	0	0	0	0	0	0	0	0	0	0	0	0	0	0	0	0	0	0	0	0	0	0	0	0	0	0		1	1	1	1	1	1	0	0	0
937	CAI0398219.1	CAI0398219.1	unnamed protein product [Linum tenue]	94995105			1	CAI0398219.1			0.00120555		1	1	1	1	1	1	1	1	1	1	1	1	1	1	1	1	1	1	1	1	1	1	1	1	1	1	1		1	1	1	1	1	1	1	1	1
62	AFJ53009.1	AFJ53009.1	UDP-glycosyltransferase 1 [Linum usitatissimum]	2.5388e+07			1	AFJ53009.1			0.000807102		4	4	5	4	4	5	1	0	0	5	5	4	5	4	4	0	0	0	5	5	4	5	5	4	2	0	2		7	6	8	7	7	8	1	1	0
2957	YP_009443564.1	YP_009443564.1	ribosomal protein S19 [Linum usitatissimum]	57865826			2	YP_009443564.1;YP_010213176.1			0.00166389		0	0	0	0	0	0	0	0	0	0	0	0	0	0	0	0	0	0	0	0	0	0	0	0	0	0	0		0	1	1	2	2	2	1	1	1
904	CAI0397462.1	CAI0397462.1	unnamed protein product [Linum tenue]	24646441			4	CAI0397462.1;CAI0397463.1;CAI0397464.1;CAI0397465.1			0.000807102		0	0	0	0	0	0	0	0	0	0	0	0	0	0	0	0	0	0	0	0	0	0	0	0	0	0	0		6	6	6	6	6	6	2	0	1
1145	CAI0407296.1	CAI0407296.1	unnamed protein product [Linum tenue]	4.94924e+07			1	CAI0407296.1			0.000807102		1	1	0	1	1	1	0	0	0	1	1	1	1	1	1	0	0	0	1	1	1	1	1	1	1	0	0		4	4	2	4	4	4	1	1	1
1482	CAI0420210.1	CAI0420210.1	unnamed protein product [Linum tenue]	33364529			10	CAI0420210.1;CAI0420211.1;CAI0420212.1;CAI0420213.1;CAI0420214.1;CAI0420215.1;CAI0420216.1;CAI0420217.1;CAI0420218.1;CAI0420219.1			0.000807102		0	0	0	0	0	0	0	0	0	0	0	0	0	0	0	0	0	0	0	0	0	0	0	0	0	0	0		6	6	6	6	6	6	4	2	1
1815	CAI0438936.1	CAI0438936.1	unnamed protein product [Linum tenue]	20272745			2	CAI0438936.1;CAI0438937.1			0.000807102		0	0	0	0	0	0	0	0	0	0	0	0	0	0	0	0	0	0	0	0	0	0	0	0	0	0	0		6	6	6	6	6	6	3	0	0
71	AFN53653.1	AFN53653.1	putative G-patch domain protein [Linum usitatissimum]	2.70473e+07			1	AFN53653.1			0.000807102		3	3	3	3	3	3	2	0	0	3	3	3	3	3	3	1	0	0	3	3	3	3	3	3	3	1	2		5	5	5	5	5	5	3	1	0
2060	CAI0450427.1	CAI0450427.1	unnamed protein product [Linum tenue]	34840875			5	CAI0450427.1;CAI0450429.1;CAI0450430.1;CAI0450431.1;CAI0450433.1			0.000807102		0	0	0	0	0	0	0	0	0	0	0	0	0	0	0	0	0	0	0	0	0	0	0	0	0	0	0		4	4	4	4	4	4	1	1	1
40	AEA38529.1	AEA38529.1	glutathione-dependent formaldehyde dehydrogenase, partial [Linum usitatissimum]	5.87699e+07			1	AEA38529.1			0.000807102		2	3	3	3	3	3	0	0	0	3	3	3	3	3	3	0	0	0	3	3	3	3	3	3	0	1	1		3	4	4	4	4	4	1	0	0
893	CAI0397210.1	CAI0397210.1	unnamed protein product [Linum tenue]	3.92078e+07			2	CAI0397210.1;CAI0541238.1			0.000807102		0	0	0	0	0	0	0	0	0	0	0	0	0	0	0	0	0	0	0	0	0	0	0	0	0	0	0		4	4	4	4	4	4	3	3	1
120	AGY10076.1	AGY10076.1	Sequence 100253 from patent US 8541208 [Unknown]	39310980			1	AGY10076.1			0.000807102		6	6	6	6	6	6	1	0	0	4	4	4	3	5	5	0	0	0	5	5	5	5	5	5	2	2	2		6	6	6	6	6	6	1	0	0
685	CAI0389917.1	CAI0389917.1	unnamed protein product [Linum tenue]	1.39292e+07			2	CAI0389917.1;CAI0389918.1			0.000807102		0	0	0	0	0	0	0	0	0	0	0	0	0	0	0	0	0	0	0	0	0	0	0	0	0	0	0		4	4	4	4	4	4	3	2	0
23	ACA60729.1	ACA60729.1	phenylcoumaran benzylic ether reductase 1 [Linum corymbulosum]	33317815			1	ACA60729.1			0.00120555		0	0	0	0	0	0	0	0	0	0	0	0	0	0	0	0	0	0	0	0	0	0	0	0	0	0	0		2	2	2	2	2	2	1	1	0
2380	CAI0467814.1	CAI0467814.1	unnamed protein product [Linum tenue]	90897428			5	CAI0467814.1;CAI0467815.1;CAI0467816.1;CAI0467817.1;CAI0467818.1			0.00394391		0	0	0	0	0	0	0	0	0	0	0	0	0	0	0	0	0	0	0	0	0	0	0	0	0	0	0		1	1	1	1	1	1	1	1	1
846	CAI0395239.1	CAI0395239.1	unnamed protein product [Linum tenue]	2.29692e+07			1	CAI0395239.1			0.000807102		5	5	5	5	5	5	0	1	0	5	5	5	5	5	5	1	0	0	5	5	5	5	5	5	4	3	2		7	7	7	7	7	7	0	1	0
689	CAI0389966.1	CAI0389966.1	unnamed protein product [Linum tenue]	48027517			3	CAI0389966.1;CAI0628920.1;CAI0628921.1			0.00586295		0	0	0	0	0	0	0	0	0	0	0	0	0	0	0	0	0	0	0	0	0	0	0	0	0	0	0		1	1	1	1	1	1	1	1	1
2090	CAI0451883.1	CAI0451883.1	unnamed protein product [Linum tenue]	53763297			28	CAI0451883.1;CAI0451884.1;CAI0451885.1;CAI0451886.1;CAI0451887.1;CAI0451888.1;CAI0451889.1;CAI0451890.1;CAI0451893.1;CAI0451894.1;CAI0451895.1;CAI0452072.1;CAI0452073.1;CAI0452074.1;CAI0452075.1;CAI0452076.1;CAI0452077.1;CAI0452078.1;CAI0452079.1;CAI0475029.1;CAI0475030.1;CAI0475031.1;CAI0475032.1;CAI0475145.1;CAI0475146.1;CAI0475147.1;CAI0475148.1;CAI0475149.1			0.000807102		0	0	0	0	0	0	0	0	0	0	0	0	0	0	0	0	0	0	0	0	0	0	0	0	0	0	0		3	3	3	3	3	3	3	3	3
2166	CAI0456731.1	CAI0456731.1	unnamed protein product, partial [Linum tenue]	68366371			2	CAI0456731.1;CAI0456732.1			0.000807102		0	0	0	0	0	0	0	0	0	0	0	0	0	0	0	0	0	0	0	0	0	0	0	0	0	0	0		4	4	4	4	4	4	3	3	2
1996	CAI0447951.1	CAI0447951.1	unnamed protein product [Linum tenue]	2.89664e+07			3	CAI0447951.1;CAI0447952.1;CAI0467737.1			0.000807102		0	0	0	0	0	0	0	0	0	0	0	0	0	0	0	0	0	0	0	0	0	0	0	0	0	0	0		6	6	7	6	6	7	2	0	1
2186	CAI0457770.1	CAI0457770.1	unnamed protein product [Linum tenue]	78995963			3	CAI0457770.1;CAI0457771.1;CAI0457772.1			0.00177515		0	0	0	0	0	0	0	0	0	0	0	0	0	0	0	0	0	0	0	0	0	0	0	0	0	0	0		1	1	1	1	1	1	1	1	1
1728	CAI0433934.1	CAI0433934.1	unnamed protein product [Linum tenue]	92574320			9	CAI0433934.1;CAI0433935.1;CAI0433936.1;CAI0433937.1;CAI0433938.1;CAI0433939.1;CAI0433940.1;CAI0433941.1;CAI0559594.1			0.00120555		0	0	0	0	0	0	0	0	0	0	0	0	0	0	0	0	0	0	0	0	0	0	0	0	0	0	0		1	1	1	1	1	1	1	1	1
2677	CAI0551279.1	CAI0551279.1	unnamed protein product [Linum tenue]	2.17428e+07			4	CAI0551279.1;CAI0551281.1;CAI0551376.1;CAI0551377.1			0.000807102		0	0	0	0	0	0	0	0	0	0	0	0	0	0	0	0	0	0	0	0	0	0	0	0	0	0	0		7	7	7	7	7	7	1	2	0
2436	CAI0470904.1	CAI0470904.1	unnamed protein product, partial [Linum tenue]	3.86892e+07			1	CAI0470904.1			0.000807102		0	0	0	0	0	0	0	0	0	0	0	0	0	0	0	0	0	0	0	0	0	0	0	0	0	0	0		6	6	6	5	6	6	3	4	3
1299	CAI0411445.1	CAI0411445.1	unnamed protein product [Linum tenue]	4.24224e+07			3	CAI0411445.1;CAI0443035.1;CAI0443036.1			0.000807102		0	0	0	0	0	0	0	0	0	0	0	0	0	0	0	0	0	0	0	0	0	0	0	0	0	0	0		3	3	3	3	3	3	3	2	1
1713	CAI0432499.1	CAI0432499.1	unnamed protein product, partial [Linum tenue]	51362425			5	CAI0432499.1;CAI0432501.1;CAI0432502.1;CAI0432632.1;CAI0432633.1			0.000807102		0	0	0	0	0	0	0	0	0	0	0	0	0	0	0	0	0	0	0	0	0	0	0	0	0	0	0		3	3	3	3	3	3	1	1	1
1897	CAI0443158.1	CAI0443158.1	unnamed protein product [Linum tenue]	4.34815e+07			2	CAI0443158.1;CAI0474879.1			0.00120555		0	0	0	0	0	0	0	0	0	0	0	0	0	0	0	0	0	0	0	0	0	0	0	0	0	0	0		1	1	1	1	1	1	1	1	1
392	CAI0378466.1	CAI0378466.1	unnamed protein product [Linum tenue]	1.57829e+07			1	CAI0378466.1			0.00177515		2	2	2	2	2	2	0	0	1	2	2	2	2	2	2	1	0	1	2	2	2	2	2	2	2	1	1		2	2	2	2	2	2	0	0	1
2581	CAI0544115.1	CAI0544115.1	unnamed protein product [Linum tenue]	9834711			1	CAI0544115.1			0.00357302		0	0	0	0	0	0	0	0	0	0	0	0	0	0	0	0	0	0	0	0	0	0	0	0	0	0	0		1	1	1	1	1	1	1	1	0
767	CAI0392758.1	CAI0392758.1	unnamed protein product [Linum tenue]	2.88985e+07			2	CAI0392758.1;CAI0392783.1			0.000807102		0	0	0	0	0	0	0	0	0	0	0	0	0	0	0	0	0	0	0	0	0	0	0	0	0	0	0		3	3	3	3	3	3	1	0	1
1703	CAI0432004.1	CAI0432004.1	unnamed protein product [Linum tenue]	2.28974e+07			3	CAI0432004.1;CAI0432005.1;CAI0432006.1			0.00166389		0	0	0	0	0	0	0	0	0	0	0	0	0	0	0	0	0	0	0	0	0	0	0	0	0	0	0		2	2	2	2	2	2	0	0	0
1900	CAI0443338.1	CAI0443338.1	unnamed protein product [Linum tenue]	2.73161e+07			5	CAI0443338.1;CAI0443339.1;CAI0443340.1;CAI0443341.1;CAI0443342.1			0.000807102		0	0	0	0	0	0	0	0	0	0	0	0	0	0	0	0	0	0	0	0	0	0	0	0	0	0	0		8	8	8	8	8	8	0	1	0
1285	CAI0411044.1	CAI0411044.1	unnamed protein product [Linum tenue]	3.28066e+07			1	CAI0411044.1			0.000807102		1	1	1	1	1	0	0	0	0	1	1	1	1	1	1	0	0	0	1	1	1	1	1	0	0	0	0		7	8	8	8	8	7	0	0	0
1947	CAI0446366.1	CAI0446366.1	unnamed protein product [Linum tenue]	52653105			2	CAI0446366.1;CAI0446367.1			0.000807102		0	0	0	0	0	0	0	0	0	0	0	0	0	0	0	0	0	0	0	0	0	0	0	0	0	0	0		3	3	3	3	3	3	3	3	3
1238	CAI0409865.1	CAI0409865.1	unnamed protein product [Linum tenue]	3.62357e+07			1	CAI0409865.1			0.000807102		1	1	1	1	1	1	0	0	0	1	1	1	1	1	1	0	0	0	1	1	1	1	1	1	1	1	1		5	6	6	5	5	6	2	1	0
1960	CAI0446831.1	CAI0446831.1	unnamed protein product [Linum tenue]	46290971			1	CAI0446831.1			0.000807102		0	0	0	0	0	0	0	0	0	0	0	0	0	0	0	0	0	0	0	0	0	0	0	0	0	0	0		2	2	2	2	2	2	2	2	2
1001	CAI0400395.1	CAI0400395.1	unnamed protein product [Linum tenue]	3.53113e+07			1	CAI0400395.1			0.00120555		1	1	1	1	1	1	1	1	1	1	1	1	1	1	1	0	1	1	1	1	1	1	1	1	1	1	1		2	2	2	2	2	2	2	2	2
2427	CAI0470220.1	CAI0470220.1	unnamed protein product [Linum tenue]	44663848			1	CAI0470220.1			0.000807102		1	1	1	1	1	1	1	0	0	1	1	1	1	1	1	0	0	0	1	1	1	1	1	1	1	0	0		2	3	3	3	3	3	1	0	0
1052	CAI0402882.1	CAI0402882.1	unnamed protein product, partial [Linum tenue]	14635368			1	CAI0402882.1			0.000807102		5	5	5	4	5	4	0	0	0	4	3	3	3	3	3	1	0	0	4	4	4	4	4	4	1	2	2		5	5	5	4	5	4	0	0	0
1194	CAI0408507.1	CAI0408507.1	unnamed protein product [Linum tenue]	3.3444e+07			4	CAI0408507.1;CAI0441343.1;CAI0441344.1;CAI0441481.1			0.000807102		0	0	0	0	0	0	0	0	0	0	0	0	0	0	0	0	0	0	0	0	0	0	0	0	0	0	0		6	6	6	6	6	6	1	1	1
209	AYH81307.1	AYH81307.1	Sequence 11631 from patent US 10006042 [Unknown]	68131326			2	AYH81307.1;AYH81350.1			0.000807102		0	0	0	0	0	0	0	0	0	0	0	0	0	0	0	0	0	0	0	0	0	0	0	0	0	0	0		2	2	2	2	2	2	2	1	1
763	CAI0392597.1	CAI0392597.1	unnamed protein product [Linum tenue]	2.80556e+07			4	CAI0392597.1;CAI0392598.1;CAI0392699.1;CAI0392701.1			0.000807102		0	0	0	0	0	0	0	0	0	0	0	0	0	0	0	0	0	0	0	0	0	0	0	0	0	0	0		4	5	4	4	5	5	2	3	2
1884	CAI0442533.1	CAI0442533.1	unnamed protein product [Linum tenue]	47574246			1	CAI0442533.1			0.000807102		1	1	1	1	1	1	0	0	0	1	1	1	1	1	1	0	0	0	1	1	1	1	1	1	0	0	0		3	3	3	3	3	3	2	1	1
1889	CAI0442757.1	CAI0442757.1	unnamed protein product [Linum tenue]	1.94125e+07			1	CAI0442757.1			0.000807102		1	1	1	1	1	1	1	1	1	1	1	1	1	1	1	1	1	1	1	1	1	1	1	1	1	1	1		4	5	5	5	4	5	2	1	1
2526	CAI0539879.1	CAI0539879.1	unnamed protein product [Linum tenue]	22532557			1	CAI0539879.1			0.000807102		1	2	1	2	2	2	1	1	1	2	1	2	1	2	2	1	1	1	2	1	2	2	2	1	1	1	1		6	7	6	7	7	7	4	4	3
522	CAI0383402.1	CAI0383402.1	unnamed protein product [Linum tenue]	5.21089e+07			3	CAI0383402.1;CAI0383403.1;CAI0383449.1			0.000807102		0	0	0	0	0	0	0	0	0	0	0	0	0	0	0	0	0	0	0	0	0	0	0	0	0	0	0		3	3	3	3	3	3	1	1	0
2528	CAI0540019.1	CAI0540019.1	unnamed protein product [Linum tenue]	53058376			1	CAI0540019.1			0.000807102		0	0	0	0	0	0	0	0	0	0	0	0	0	0	0	0	0	0	0	0	0	0	0	0	0	0	0		3	3	3	3	3	3	1	1	1
1601	CAI0426383.1	CAI0426383.1	unnamed protein product [Linum tenue]	74556104			4	CAI0426383.1;CAI0426385.1;CAI0426435.1;CAI0561166.1			0.00120555		0	0	0	0	0	0	0	0	0	0	0	0	0	0	0	0	0	0	0	0	0	0	0	0	0	0	0		2	2	2	2	2	2	2	2	2
2440	CAI0471199.1	CAI0471199.1	unnamed protein product [Linum tenue]	65599873			2	CAI0471199.1;CAI0471200.1			0.00120555		0	0	0	0	0	0	0	0	0	0	0	0	0	0	0	0	0	0	0	0	0	0	0	0	0	0	0		2	2	1	2	2	1	1	1	1
1410	CAI0415506.1	CAI0415506.1	unnamed protein product [Linum tenue]	5.20803e+07			11	CAI0415506.1;CAI0415507.1;CAI0415509.1;CAI0415511.1;CAI0415516.1;CAI0416274.1;CAI0416275.1;CAI0416277.1;CAI0416280.1;CAI0416284.1;CAI0416285.1			0.000807102		0	0	0	0	0	0	0	0	0	0	0	0	0	0	0	0	0	0	0	0	0	0	0	0	0	0	0		2	2	2	2	2	2	1	0	1
2453	CAI0471691.1	CAI0471691.1	unnamed protein product [Linum tenue]	1.51723e+07			1	CAI0471691.1			0.00177515		0	0	0	0	0	0	0	0	0	0	0	0	0	0	0	0	0	0	0	0	0	0	0	0	0	0	0		1	1	1	1	1	1	1	1	1
2138	CAI0454726.1	CAI0454726.1	unnamed protein product [Linum tenue]	72129860			5	CAI0454726.1;CAI0454727.1;CAI0456449.1;CAI0457064.1;CAI0457065.1			0.00120555		0	0	0	0	0	0	0	0	0	0	0	0	0	0	0	0	0	0	0	0	0	0	0	0	0	0	0		2	2	2	2	2	2	1	1	1
2616	CAI0546906.1	CAI0546906.1	unnamed protein product [Linum tenue]	2.39103e+07			2	CAI0546906.1;CAI0546907.1			0.00120555		0	0	0	0	0	0	0	0	0	0	0	0	0	0	0	0	0	0	0	0	0	0	0	0	0	0	0		4	4	4	4	4	4	0	0	0
2167	CAI0456765.1	CAI0456765.1	unnamed protein product [Linum tenue]	2.77634e+07			7	CAI0456765.1;CAI0456766.1;CAI0456768.1;CAI0457269.1;CAI0457276.1;CAI0457277.1;CAI0457278.1			0.000807102		0	0	0	0	0	0	0	0	0	0	0	0	0	0	0	0	0	0	0	0	0	0	0	0	0	0	0		7	7	7	7	7	7	1	0	0
965	CAI0398968.1	CAI0398968.1	unnamed protein product, partial [Linum tenue]	4.95684e+06			3	CAI0398968.1;CAI0398969.1;CAI0398970.1			0.000807102		0	0	0	0	0	0	0	0	0	0	0	0	0	0	0	0	0	0	0	0	0	0	0	0	0	0	0		3	3	3	0	0	2	0	0	0
1245	CAI0410020.1	CAI0410020.1	unnamed protein product [Linum tenue]	22694597			3	CAI0410020.1;CAI0410022.1;CAI0410023.1			0.000807102		0	0	0	0	0	0	0	0	0	0	0	0	0	0	0	0	0	0	0	0	0	0	0	0	0	0	0		4	4	4	4	4	4	0	0	0
1038	CAI0402468.1	CAI0402468.1	unnamed protein product [Linum tenue]	2.25e+07			1	CAI0402468.1			0.000807102		3	3	2	3	3	3	0	0	0	3	3	3	3	3	2	0	0	0	3	3	3	3	3	3	0	0	0		6	6	5	6	6	6	0	0	0
2649	CAI0548448.1	CAI0548448.1	unnamed protein product [Linum tenue]	1.30751e+07			1	CAI0548448.1			0.00120555		2	2	2	2	2	2	0	0	0	2	2	2	2	2	2	0	0	1	2	2	2	2	2	2	1	0	1		2	2	2	2	2	2	0	0	0
778	CAI0392984.1	CAI0392984.1	unnamed protein product, partial [Linum tenue]	2.51607e+07			3	CAI0392984.1;CAI0392986.1;CAI0475507.1			0.000807102		0	0	0	0	0	0	0	0	0	0	0	0	0	0	0	0	0	0	0	0	0	0	0	0	0	0	0		6	6	6	6	6	6	1	1	0
2522	CAI0539518.1	CAI0539518.1	unnamed protein product [Linum tenue]	37461812			5	CAI0539518.1;CAI0539529.1;CAI0539538.1;CAI0539546.1;CAI0539554.1			0.000807102		0	0	0	0	0	0	0	0	0	0	0	0	0	0	0	0	0	0	0	0	0	0	0	0	0	0	0		2	1	1	2	3	3	1	1	1
4	AAK69696.1	AAK69696.1	putative pectin methylesterase LuPME5 [Linum usitatissimum]	2.96135e+07			1	AAK69696.1			0.000807102		7	7	6	8	8	8	1	2	1	7	7	7	8	8	8	5	4	3	7	8	8	8	8	8	4	5	7		7	7	6	8	8	8	1	2	1
2101	CAI0452419.1	CAI0452419.1	unnamed protein product [Linum tenue]	59313959			3	CAI0452419.1;CAI0452420.1;CAI0452421.1			0.000807102		0	0	0	0	0	0	0	0	0	0	0	0	0	0	0	0	0	0	0	0	0	0	0	0	0	0	0		3	3	3	3	3	3	3	2	2
815	CAI0393948.1	CAI0393948.1	unnamed protein product [Linum tenue]	41386242			4	CAI0393948.1;CAI0393950.1;CAI0426644.1;CAI0426645.1			0.000807102		0	0	0	0	0	0	0	0	0	0	0	0	0	0	0	0	0	0	0	0	0	0	0	0	0	0	0		3	3	3	3	2	3	2	1	1
2304	CAI0464629.1	CAI0464629.1	unnamed protein product [Linum tenue]	3.79684e+07			1	CAI0464629.1			0.000807102		1	1	1	1	1	1	0	0	0	1	1	1	1	1	1	0	0	0	1	1	1	1	1	1	0	0	0		4	5	5	5	4	5	2	2	1
1260	CAI0410462.1	CAI0410462.1	unnamed protein product [Linum tenue]	41907782			1	CAI0410462.1			0.000807102		0	1	1	0	0	1	0	0	0	1	1	1	1	1	1	0	0	0	1	1	1	1	1	1	0	0	0		2	3	3	2	2	3	2	1	1
1622	CAI0427299.1	CAI0427299.1	unnamed protein product [Linum tenue]	70345990			8	CAI0427299.1;CAI0427300.1;CAI0427301.1;CAI0427302.1;CAI0427303.1;CAI0427304.1;CAI0427305.1;CAI0427306.1			0.000807102		0	0	0	0	0	0	0	0	0	0	0	0	0	0	0	0	0	0	0	0	0	0	0	0	0	0	0		1	2	2	2	2	2	0	1	0
69	AFN53630.1	AFN53630.1	putative aquaporin PIP2-8 [Linum usitatissimum]	41014624			1	AFN53630.1			0.000807102		0	0	0	0	0	0	0	0	0	0	0	0	0	0	0	0	0	0	0	0	0	0	0	0	0	0	0		3	4	4	4	4	4	0	1	0
1510	CAI0421989.1	CAI0421989.1	unnamed protein product, partial [Linum tenue]	3.91256e+07			1	CAI0421989.1			0.000807102		0	0	0	0	0	0	0	0	0	0	0	0	0	0	0	0	0	0	0	0	0	0	0	0	0	0	0		3	3	3	3	3	3	2	1	0
2220	CAI0459653.1	CAI0459653.1	unnamed protein product [Linum tenue]	2.01448e+07			2	CAI0459653.1;CAI0459654.1			0.000807102		0	0	0	0	0	0	0	0	0	0	0	0	0	0	0	0	0	0	0	0	0	0	0	0	0	0	0		9	9	9	8	8	9	1	0	0
2056	CAI0450368.1	CAI0450368.1	unnamed protein product [Linum tenue]	4.92337e+07			1	CAI0450368.1			0.000807102		2	2	2	2	2	2	1	1	1	2	2	2	2	2	2	1	0	1	2	2	2	2	2	2	1	1	2		2	2	2	2	2	2	1	1	1
2557	CAI0542374.1	CAI0542374.1	unnamed protein product [Linum tenue]	37625142			2	CAI0542374.1;CAI0542385.1			0.00120555		0	0	0	0	0	0	0	0	0	0	0	0	0	0	0	0	0	0	0	0	0	0	0	0	0	0	0		3	3	3	3	3	3	1	1	1
230	CAI0374154.1	CAI0374154.1	unnamed protein product [Linum tenue]	47376388			2	CAI0374154.1;CAI0374156.1			0.00177515		0	0	0	0	0	0	0	0	0	0	0	0	0	0	0	0	0	0	0	0	0	0	0	0	0	0	0		2	2	2	1	1	1	0	0	0
958	CAI0398729.1	CAI0398729.1	unnamed protein product [Linum tenue]	72380728			3	CAI0398729.1;CAI0398730.1;CAI0398889.1			0.00812721		0	0	0	0	0	0	0	0	0	0	0	0	0	0	0	0	0	0	0	0	0	0	0	0	0	0	0		1	1	1	1	1	1	1	1	0
1325	CAI0412403.1	CAI0412403.1	unnamed protein product [Linum tenue]	8768924			2	CAI0412403.1;CAI0412653.1			0.00213675		0	0	0	0	0	0	0	0	0	0	0	0	0	0	0	0	0	0	0	0	0	0	0	0	0	0	0		1	1	1	1	1	1	0	0	0
8	ABA42787.1	ABA42787.1	stearoyl-acyl carrier protein desaturase, partial [Linum usitatissimum]	2.35955e+07			1	ABA42787.1			0.00120555		0	0	0	0	0	0	0	0	0	0	0	0	0	0	0	0	0	0	0	0	0	0	0	0	0	0	0		2	2	2	2	2	2	0	0	0
1147	CAI0407431.1	CAI0407431.1	unnamed protein product [Linum tenue]	4.64509e+07			1	CAI0407431.1			0.000807102		1	1	1	1	1	1	0	0	0	1	1	1	0	1	1	1	0	0	1	1	1	1	1	1	1	0	0		4	4	4	4	4	4	0	1	0
1684	CAI0431308.1	CAI0431308.1	unnamed protein product [Linum tenue]	2.44574e+07			1	CAI0431308.1			0.000807102		6	5	6	6	5	6	1	0	0	5	6	5	5	4	5	1	0	0	6	6	6	6	5	6	4	2	3		6	5	6	6	5	6	1	0	0
2308	CAI0465084.1	CAI0465084.1	unnamed protein product [Linum tenue]	1.96232e+07			3	CAI0465084.1;CAI0465085.1;CAI0465086.1			0.00120555		0	0	0	0	0	0	0	0	0	0	0	0	0	0	0	0	0	0	0	0	0	0	0	0	0	0	0		1	1	1	1	1	1	1	0	0
267	CAI0375053.1	CAI0375053.1	unnamed protein product [Linum tenue]	4.40299e+07			1	CAI0375053.1			0.00120555		1	2	2	2	2	1	1	1	1	2	2	2	2	2	2	1	0	1	2	2	2	2	2	2	0	1	0		2	3	3	3	3	2	1	2	1
2618	CAI0547055.1	CAI0547055.1	unnamed protein product [Linum tenue]	2.84567e+07			1	CAI0547055.1			0.000807102		0	0	0	0	0	0	0	0	0	0	0	0	0	0	0	0	0	0	0	0	0	0	0	0	0	0	0		4	4	5	4	5	5	1	1	1
1668	CAI0430472.1	CAI0430472.1	unnamed protein product [Linum tenue]	1.51618e+07			1	CAI0430472.1			0.000807102		0	0	0	0	0	0	0	0	0	0	0	0	0	0	0	0	0	0	0	0	0	0	0	0	0	0	0		2	2	2	3	3	3	1	3	1
2059	CAI0450414.1	CAI0450414.1	unnamed protein product [Linum tenue]	3.32528e+07			2	CAI0450414.1;CAI0450415.1			0.000807102		0	0	0	0	0	0	0	0	0	0	0	0	0	0	0	0	0	0	0	0	0	0	0	0	0	0	0		3	3	3	3	3	3	2	1	1
1010	CAI0400723.1	CAI0400723.1	unnamed protein product [Linum tenue]	41141420			3	CAI0400723.1;CAI0448886.1;CAI0449389.1			0.000807102		0	0	0	0	0	0	0	0	0	0	0	0	0	0	0	0	0	0	0	0	0	0	0	0	0	0	0		4	4	4	4	4	4	2	3	2
991	CAI0400050.1	CAI0400050.1	unnamed protein product [Linum tenue]	3.35029e+07			7	CAI0400050.1;CAI0400051.1;CAI0400052.1;CAI0472815.1;CAI0472816.1;CAI0472817.1;CAI0472818.1			0.000807102		0	0	0	0	0	0	0	0	0	0	0	0	0	0	0	0	0	0	0	0	0	0	0	0	0	0	0		4	4	4	4	4	4	1	1	0
2845	CAV28178.1	CAV28178.1	unnamed protein product [Linum usitatissimum]	2.46365e+07			1	CAV28178.1			0.000807102		1	1	1	1	1	1	0	0	0	2	2	2	2	2	2	0	0	0	2	2	2	2	2	2	1	1	1		6	6	6	6	6	6	0	1	0
2592	CAI0545038.1	CAI0545038.1	unnamed protein product [Linum tenue]	73270630			2	CAI0545038.1;CAI0545039.1			0.00357302		0	0	0	0	0	0	0	0	0	0	0	0	0	0	0	0	0	0	0	0	0	0	0	0	0	0	0		1	1	1	1	1	1	1	0	0
897	CAI0397295.1	CAI0397295.1	unnamed protein product [Linum tenue]	42105489			3	CAI0397295.1;CAI0397296.1;CAI0397297.1			0.00177515		0	0	0	0	0	0	0	0	0	0	0	0	0	0	0	0	0	0	0	0	0	0	0	0	0	0	0		1	1	1	1	1	1	1	1	1
1583	CAI0425653.1	CAI0425653.1	unnamed protein product [Linum tenue]	38698289			4	CAI0425653.1;CAI0425654.1;CAI0426173.1;CAI0426174.1			0.00331126		0	0	0	0	0	0	0	0	0	0	0	0	0	0	0	0	0	0	0	0	0	0	0	0	0	0	0		1	1	1	1	1	1	1	1	1
1020	CAI0401353.1	CAI0401353.1	unnamed protein product [Linum tenue]	31239928			1	CAI0401353.1			0.000807102		5	5	5	5	5	5	3	4	3	5	5	5	5	5	5	3	4	3	5	5	5	5	5	5	4	2	4		5	5	5	5	5	5	3	4	3
2462	CAI0472834.1	CAI0472834.1	unnamed protein product [Linum tenue]	1.82508e+07			2	CAI0472834.1;CAI0472835.1			0.000807102		0	0	0	0	0	0	0	0	0	0	0	0	0	0	0	0	0	0	0	0	0	0	0	0	0	0	0		4	4	4	3	4	4	1	1	1
1558	CAI0424396.1	CAI0424396.1	unnamed protein product [Linum tenue]	2.0838e+07			1	CAI0424396.1			0.000807102		6	6	6	6	6	6	0	0	0	6	6	6	6	6	6	0	0	0	6	6	6	6	6	5	1	1	0		6	6	6	6	6	6	0	0	0
605	CAI0386542.1	CAI0386542.1	unnamed protein product [Linum tenue]	41910870			2	CAI0386542.1;CAI0389831.1			0.000807102		0	0	0	0	0	0	0	0	0	0	0	0	0	0	0	0	0	0	0	0	0	0	0	0	0	0	0		3	3	3	3	3	3	2	1	1
2883	CBD33893.1	CBD33893.1	unnamed protein product [Linum usitatissimum]	60197963			1	CBD33893.1			0.000807102		0	0	0	0	0	0	0	0	0	0	0	0	0	0	0	0	0	0	0	0	0	0	0	0	0	0	0		2	2	2	2	2	2	1	1	2
2602	CAI0545562.1	CAI0545562.1	unnamed protein product [Linum tenue]	2.32096e+07			4	CAI0545562.1;CAI0545563.1;CAI0545564.1;CAI0545566.1			0.000807102		0	0	0	0	0	0	0	0	0	0	0	0	0	0	0	0	0	0	0	0	0	0	0	0	0	0	0		6	6	6	6	3	4	0	0	0
1858	CAI0440537.1	CAI0440537.1	unnamed protein product [Linum tenue]	2.88106e+07			1	CAI0440537.1			0.000807102		0	0	0	0	0	0	0	0	0	0	0	0	0	0	0	0	0	0	0	0	0	0	0	0	0	0	0		4	4	4	4	4	4	1	0	1
1924	CAI0445366.1	CAI0445366.1	unnamed protein product [Linum tenue]	1.38106e+07			2	CAI0445366.1;CAI0445369.1			0.000807102		0	0	0	0	0	0	0	0	0	0	0	0	0	0	0	0	0	0	0	0	0	0	0	0	0	0	0		6	6	6	6	6	6	0	0	0
910	CAI0397539.1	CAI0397539.1	unnamed protein product [Linum tenue]	31225436			1	CAI0397539.1			0.000807102		2	2	2	2	2	2	2	2	2	2	2	2	2	2	2	2	2	2	2	2	2	2	2	2	2	2	2		4	4	4	4	4	4	3	4	3
1393	CAI0415001.1	CAI0415001.1	unnamed protein product, partial [Linum tenue]	11481770			4	CAI0415001.1;CAI0416742.1;CAI0416743.1;CAI0416744.1			0.00120555		0	0	0	0	0	0	0	0	0	0	0	0	0	0	0	0	0	0	0	0	0	0	0	0	0	0	0		0	0	0	0	0	0	1	0	1
2243	CAI0460667.1	CAI0460667.1	unnamed protein product [Linum tenue]	66131700			1	CAI0460667.1			0.00219178		1	1	1	1	1	1	1	1	1	1	1	1	1	1	1	1	1	1	1	1	1	1	1	1	1	1	1		1	1	1	1	1	1	1	1	1
28	ADD54589.1	ADD54589.1	putative chaperone clpb, partial [Linum usitatissimum]	20902623			1	ADD54589.1			0.000807102		1	1	1	1	1	1	0	0	0	1	1	1	1	1	1	0	0	0	1	1	1	1	1	1	0	0	0		4	5	5	5	5	5	2	2	2
1581	CAI0425600.1	CAI0425600.1	unnamed protein product [Linum tenue]	2.61592e+07			1	CAI0425600.1			0.000807102		0	0	0	0	0	0	0	0	0	0	0	0	0	0	0	0	0	0	0	0	0	0	0	0	0	0	0		5	5	5	5	5	5	0	0	0
1521	CAI0422637.1	CAI0422637.1	unnamed protein product, partial [Linum tenue]	1.25677e+07			8	CAI0422637.1;CAI0422638.1;CAI0422639.1;CAI0422640.1;CAI0422641.1;CAI0422643.1;CAI0422644.1;CAI0422645.1			0.000807102		0	0	0	0	0	0	0	0	0	0	0	0	0	0	0	0	0	0	0	0	0	0	0	0	0	0	0		9	11	11	11	11	9	0	1	1
748	CAI0392217.1	CAI0392217.1	unnamed protein product [Linum tenue]	68896283			1	CAI0392217.1			0.00120555		2	2	2	1	1	1	1	1	1	2	2	2	1	2	1	1	1	1	2	2	2	2	2	2	1	1	1		3	3	3	1	1	1	1	1	1
2594	CAI0545130.1	CAI0545130.1	unnamed protein product [Linum tenue]	50321205			2	CAI0545130.1;CAI0548519.1			0.000807102		0	0	0	0	0	0	0	0	0	0	0	0	0	0	0	0	0	0	0	0	0	0	0	0	0	0	0		2	2	2	2	2	2	1	1	1
2726	CAI0555832.1	CAI0555832.1	unnamed protein product [Linum tenue]	44893447			7	CAI0555832.1;CAI0555833.1;CAI0555834.1;CAI0555835.1;CAI0555836.1;CAI0555837.1;CAI0555838.1			0.000807102		0	0	0	0	0	0	0	0	0	0	0	0	0	0	0	0	0	0	0	0	0	0	0	0	0	0	0		4	4	4	4	4	4	1	1	1
428	CAI0380182.1	CAI0380182.1	unnamed protein product [Linum tenue]	5.82824e+07			7	CAI0380182.1;CAI0436573.1;CAI0436574.1;CAI0471576.1;CAI0472445.1;XP_021843459.1;XP_021863431.1			0.00120555		0	0	0	0	0	0	0	0	0	0	0	0	0	0	0	0	0	0	0	0	0	0	0	0	0	0	0		1	1	1	1	1	1	0	1	1
2108	CAI0452812.1	CAI0452812.1	unnamed protein product [Linum tenue]	33618980			2	CAI0452812.1;CAI0452814.1			0.000807102		0	0	0	0	0	0	0	0	0	0	0	0	0	0	0	0	0	0	0	0	0	0	0	0	0	0	0		4	4	4	3	3	3	1	1	1
1016	CAI0401107.1	CAI0401107.1	unnamed protein product [Linum tenue]	1.77188e+07			1	CAI0401107.1			0.000807102		7	5	6	7	6	5	3	1	0	7	7	7	5	5	7	3	2	2	6	6	7	6	6	7	3	2	4		7	5	6	7	6	5	3	1	0
1826	CAI0439402.1	CAI0439402.1	unnamed protein product, partial [Linum tenue]	8503865			4	CAI0439402.1;CAI0439403.1;CAI0439404.1;CAI0439405.1			0.00241196		0	0	0	0	0	0	0	0	0	0	0	0	0	0	0	0	0	0	0	0	0	0	0	0	0	0	0		3	3	3	3	3	3	0	0	0
1303	CAI0411521.1	CAI0411521.1	unnamed protein product [Linum tenue]	23204496			1	CAI0411521.1			0.00241196		0	0	0	0	0	0	0	0	0	0	0	0	0	0	0	0	0	0	0	0	0	0	0	0	0	0	0		2	2	2	2	2	2	0	0	0
1313	CAI0411900.1	CAI0411900.1	unnamed protein product [Linum tenue]	1.13924e+07			4	CAI0411900.1;CAI0411901.1;CAI0442712.1;CAI0442713.1			0.00120555		0	0	0	0	0	0	0	0	0	0	0	0	0	0	0	0	0	0	0	0	0	0	0	0	0	0	0		1	1	1	1	1	1	0	0	0
820	CAI0394050.1	CAI0394050.1	unnamed protein product [Linum tenue]	57815868			2	CAI0394050.1;CAI0394051.1			0.00120555		0	0	0	0	0	0	0	0	0	0	0	0	0	0	0	0	0	0	0	0	0	0	0	0	0	0	0		1	2	2	1	2	2	2	2	3
1693	CAI0431569.1	CAI0431569.1	unnamed protein product [Linum tenue]	3.9425e+07			6	CAI0431569.1;CAI0431570.1;CAI0560448.1;CAI0560449.1;CAI0560451.1;CAI0560453.1			0.000807102		0	0	0	0	0	0	0	0	0	0	0	0	0	0	0	0	0	0	0	0	0	0	0	0	0	0	0		2	3	3	3	2	3	0	0	0
1929	CAI0445755.1	CAI0445755.1	unnamed protein product [Linum tenue]	32597717			2	CAI0445755.1;CAI0445811.1			0.000807102		0	0	0	0	0	0	0	0	0	0	0	0	0	0	0	0	0	0	0	0	0	0	0	0	0	0	0		2	3	3	3	3	3	3	3	3
166	AKL87247.1	AKL87247.1	mitogen-activated protein kinase 10 [Linum usitatissimum]	2.59836e+07			1	AKL87247.1			0.000807102		1	1	1	1	1	1	0	0	0	1	1	1	1	1	1	0	0	0	1	1	1	1	1	1	1	1	1		4	4	3	4	4	3	1	0	1
284	CAI0375466.1	CAI0375466.1	unnamed protein product [Linum tenue]	2.51813e+07			2	CAI0375466.1;CAI0375823.1			0.000807102		0	0	0	0	0	0	0	0	0	0	0	0	0	0	0	0	0	0	0	0	0	0	0	0	0	0	0		4	4	4	4	4	4	2	2	0
251	CAI0374640.1	CAI0374640.1	unnamed protein product [Linum tenue]	17694389			1	CAI0374640.1			0.000807102		1	1	1	1	1	1	0	0	0	1	1	1	1	1	1	0	0	0	1	1	1	1	1	1	1	1	1		8	8	7	8	7	7	0	0	0
1123	CAI0406565.1	CAI0406565.1	unnamed protein product [Linum tenue]	2.82611e+07			2	CAI0406565.1;CAI0406566.1			0.000807102		0	0	0	0	0	0	0	0	0	0	0	0	0	0	0	0	0	0	0	0	0	0	0	0	0	0	0		5	5	5	5	5	4	1	0	0
2509	CAI0476832.1	CAI0476832.1	unnamed protein product [Linum tenue]	53521480			11	CAI0476832.1;CAI0476834.1;CAI0476835.1;CAI0476836.1;CAI0476837.1;CAI0476838.1;CAI0476839.1;CAI0541245.1;CAI0541298.1;CAI0551519.1;CAI0551520.1			0.00241196		0	0	0	0	0	0	0	0	0	0	0	0	0	0	0	0	0	0	0	0	0	0	0	0	0	0	0		0	1	1	0	0	1	1	1	1
1688	CAI0431463.1	CAI0431463.1	unnamed protein product, partial [Linum tenue]	79007159			4	CAI0431463.1;CAI0431464.1;CAI0560552.1;CAI0560553.1			0.00120555		0	0	0	0	0	0	0	0	0	0	0	0	0	0	0	0	0	0	0	0	0	0	0	0	0	0	0		1	1	1	1	1	1	1	1	1
2052	CAI0450313.1	CAI0450313.1	unnamed protein product [Linum tenue]	2.36466e+07			3	CAI0450313.1;CAI0450314.1;CAI0450315.1			0.000807102		0	0	0	0	0	0	0	0	0	0	0	0	0	0	0	0	0	0	0	0	0	0	0	0	0	0	0		6	5	6	6	5	5	2	1	1
2805	CAI0611006.1	CAI0611006.1	unnamed protein product, partial [Linum tenue]	3.19289e+07			3	CAI0611006.1;CAI0612973.1;CAI0613062.1			0.000807102		0	0	0	0	0	0	0	0	0	0	0	0	0	0	0	0	0	0	0	0	0	0	0	0	0	0	0		4	4	4	4	4	4	0	1	0
1062	CAI0403410.1	CAI0403410.1	unnamed protein product, partial [Linum tenue]	4.5086e+07			4	CAI0403410.1;CAI0403563.1;CAI0403564.1;CAI0403566.1			0.00166389		0	0	0	0	0	0	0	0	0	0	0	0	0	0	0	0	0	0	0	0	0	0	0	0	0	0	0		2	2	2	2	2	2	1	1	1
771	CAI0392874.1	CAI0392874.1	unnamed protein product [Linum tenue]	2.3873e+07			1	CAI0392874.1			0.000807102		1	1	1	1	1	1	0	0	0	1	1	1	1	1	1	0	0	0	1	1	1	1	1	1	0	0	0		6	5	6	6	6	6	1	1	1
1101	CAI0405369.1	CAI0405369.1	unnamed protein product [Linum tenue]	2.59445e+07			1	CAI0405369.1			0.00357302		0	0	0	0	0	0	0	0	0	0	0	0	0	0	0	0	0	0	0	0	0	0	0	0	0	0	0		1	1	1	1	1	1	1	1	0
64	AFJ53024.1	AFJ53024.1	UDP-glycosyltransferase 1 [Linum usitatissimum]	1.61553e+07			1	AFJ53024.1			0.000807102		9	9	8	9	9	9	2	1	0	8	9	8	8	8	8	1	0	2	8	8	9	9	8	9	2	2	2		9	9	8	9	9	9	2	1	0
2628	CAI0547461.1	CAI0547461.1	unnamed protein product [Linum tenue]	2.67921e+07			2	CAI0547461.1;CAI0547462.1			0.000807102		0	0	0	0	0	0	0	0	0	0	0	0	0	0	0	0	0	0	0	0	0	0	0	0	0	0	0		2	2	2	2	2	2	0	0	0
60	AFJ53001.1	AFJ53001.1	UDP-glycosyltransferase 1 [Linum usitatissimum]	2.10754e+07			1	AFJ53001.1			0.000807102		5	5	5	5	5	5	1	0	0	5	5	5	5	5	5	1	0	0	6	6	6	6	6	6	0	2	2		5	5	5	5	5	5	1	0	0
2739	CAI0556756.1	CAI0556756.1	unnamed protein product [Linum tenue]	5.66339e+07			1	CAI0556756.1			0.000807102		2	2	2	2	2	2	1	0	1	2	2	2	2	2	2	0	0	1	2	2	2	2	2	2	1	1	1		4	4	4	4	4	4	1	0	1
2299	CAI0464096.1	CAI0464096.1	unnamed protein product [Linum tenue]	2.1613e+07			3	CAI0464096.1;CAI0548421.1;CAI0548422.1			0.000807102		0	0	0	0	0	0	0	0	0	0	0	0	0	0	0	0	0	0	0	0	0	0	0	0	0	0	0		5	6	6	5	5	6	3	1	0
945	CAI0398325.1	CAI0398325.1	unnamed protein product [Linum tenue]	21731177			1	CAI0398325.1			0.000807102		0	0	0	0	0	0	0	0	0	0	0	0	0	0	0	0	0	0	0	0	0	0	0	0	0	0	0		5	4	4	5	5	4	2	2	2
670	CAI0389257.1	CAI0389257.1	unnamed protein product [Linum tenue]	16802394			7	CAI0389257.1;CAI0469987.1;CAI0469988.1;CAI0542826.1;CAI0542827.1;CAI0629307.1;CAI0629309.1			0.000807102		0	0	0	0	0	0	0	0	0	0	0	0	0	0	0	0	0	0	0	0	0	0	0	0	0	0	0		3	3	3	3	3	3	1	1	0
2731	CAI0556145.1	CAI0556145.1	unnamed protein product [Linum tenue]	2.38481e+07			3	CAI0556145.1;CAI0556304.1;CAI0556358.1			0.000807102		0	0	0	0	0	0	0	0	0	0	0	0	0	0	0	0	0	0	0	0	0	0	0	0	0	0	0		5	5	5	5	5	5	3	2	1
1585	CAI0425683.1	CAI0425683.1	unnamed protein product [Linum tenue]	2.04501e+07			3	CAI0425683.1;CAI0425685.1;CAI0426141.1			0.000807102		0	0	0	0	0	0	0	0	0	0	0	0	0	0	0	0	0	0	0	0	0	0	0	0	0	0	0		6	7	7	6	5	6	1	1	1
2495	CAI0475706.1	CAI0475706.1	unnamed protein product [Linum tenue]	3.60482e+07			4	CAI0475706.1;CAI0560687.1;CAI0560688.1;CAI0560857.1			0.000807102		0	0	0	0	0	0	0	0	0	0	0	0	0	0	0	0	0	0	0	0	0	0	0	0	0	0	0		3	3	3	3	3	3	1	0	0
22	ABS10743.1	ABS10743.1	apocytochrome b, partial [Linum arboreum]	61785901			1	ABS10743.1			0.00166389		2	2	2	2	2	2	1	1	0	2	2	2	2	2	2	1	1	1	2	2	2	2	2	2	2	2	2		2	2	2	2	2	2	1	1	0
18	ABF48494.1	ABF48494.1	putative GDP-mannose pyrophosphorylase [Linum usitatissimum]	1.51973e+07			1	ABF48494.1			0.000807102		3	3	3	3	2	2	0	1	0	2	3	3	3	2	3	0	0	1	2	3	3	3	3	2	0	1	0		8	7	8	8	6	7	0	1	0
1724	CAI0433546.1	CAI0433546.1	unnamed protein product [Linum tenue]	2.08295e+07			1	CAI0433546.1			0.000807102		6	6	6	6	6	6	3	0	0	6	6	6	6	6	6	0	1	1	6	6	6	6	6	6	2	4	2		6	6	6	6	6	6	3	0	0
1972	CAI0447503.1	CAI0447503.1	unnamed protein product [Linum tenue]	3.2637e+07			2	CAI0447503.1;CAI0447504.1			0.00120555		0	0	0	0	0	0	0	0	0	0	0	0	0	0	0	0	0	0	0	0	0	0	0	0	0	0	0		1	1	1	1	1	1	1	1	1
1107	CAI0405522.1	CAI0405522.1	unnamed protein product, partial [Linum tenue]	55550575			7	CAI0405522.1;CAI0405523.1;CAI0406380.1;CAI0406381.1;CAI0430679.1;CAI0430680.1;CAI0464535.1			0.00177515		0	0	0	0	0	0	0	0	0	0	0	0	0	0	0	0	0	0	0	0	0	0	0	0	0	0	0		1	1	1	1	1	1	1	1	1
1013	CAI0401016.1	CAI0401016.1	unnamed protein product [Linum tenue]	69159612			1	CAI0401016.1			0.00357302		1	1	1	1	1	1	1	1	1	1	1	1	1	1	1	1	1	1	1	1	1	1	1	1	1	1	1		1	1	1	1	1	1	1	1	1
1770	CAI0436193.1	CAI0436193.1	unnamed protein product [Linum tenue]	1.91761e+07			2	CAI0436193.1;CAI0436195.1			0.000807102		0	0	0	0	0	0	0	0	0	0	0	0	0	0	0	0	0	0	0	0	0	0	0	0	0	0	0		4	4	4	4	4	4	2	1	0
2787	CAI0560619.1	CAI0560619.1	unnamed protein product [Linum tenue]	20070274			1	CAI0560619.1			0.000807102		0	0	0	0	0	0	0	0	0	0	0	0	0	0	0	0	0	0	0	0	0	0	0	0	0	0	0		6	6	6	6	6	6	3	2	1
404	CAI0379353.1	CAI0379353.1	unnamed protein product [Linum tenue]	26970052			1	CAI0379353.1			0.000807102		1	1	1	1	1	1	1	0	1	1	1	1	1	1	1	1	1	1	1	1	1	1	1	1	0	0	1		4	4	4	4	4	4	3	2	3
2644	CAI0548293.1	CAI0548293.1	unnamed protein product [Linum tenue]	37280350			4	CAI0548293.1;CAI0548294.1;CAI0548319.1;CAI0548320.1			0.000807102		0	0	0	0	0	0	0	0	0	0	0	0	0	0	0	0	0	0	0	0	0	0	0	0	0	0	0		4	4	4	4	4	4	3	4	4
2755	CAI0557903.1	CAI0557903.1	unnamed protein product [Linum tenue]	52309925			2	CAI0557903.1;CAI0557905.1			0.000807102		0	0	0	0	0	0	0	0	0	0	0	0	0	0	0	0	0	0	0	0	0	0	0	0	0	0	0		4	3	4	3	3	3	3	2	2
293	CAI0376043.1	CAI0376043.1	unnamed protein product [Linum tenue]	4.94114e+07			1	CAI0376043.1			0.00120555		2	2	2	2	2	2	2	2	1	2	2	2	2	2	2	0	0	0	2	2	2	2	2	2	2	2	1		2	2	2	2	2	2	2	2	1
1425	CAI0417552.1	CAI0417552.1	unnamed protein product [Linum tenue]	1.50447e+07			4	CAI0417552.1;CAI0417553.1;CAI0417554.1;CAI0417555.1			0.000807102		0	0	0	0	0	0	0	0	0	0	0	0	0	0	0	0	0	0	0	0	0	0	0	0	0	0	0		6	6	6	6	6	5	0	0	0
2813	CAI0626333.1	CAI0626333.1	unnamed protein product [Linum tenue]	30946364			1	CAI0626333.1			0.000807102		0	0	0	0	0	0	0	0	0	0	0	0	0	0	0	0	0	0	0	0	0	0	0	0	0	0	0		1	1	1	1	1	1	1	1	1
557	CAI0384858.1	CAI0384858.1	unnamed protein product [Linum tenue]	25449370			1	CAI0384858.1			0.00120555		1	1	1	1	1	1	0	0	0	1	1	1	1	1	1	0	0	0	1	1	1	1	1	1	0	0	0		3	3	3	3	2	2	1	0	1
2432	CAI0470503.1	CAI0470503.1	unnamed protein product [Linum tenue]	21448543			7	CAI0470503.1;CAI0470504.1;CAI0470505.1;CAI0470507.1;CAI0470508.1;CAI0470509.1;CAI0472030.1			0.000807102		0	0	0	0	0	0	0	0	0	0	0	0	0	0	0	0	0	0	0	0	0	0	0	0	0	0	0		3	3	3	3	3	3	0	0	0
2319	CAI0465700.1	CAI0465700.1	unnamed protein product [Linum tenue]	63268011			4	CAI0465700.1;CAI0465744.1;CAI0469700.1;CAI0559385.1			0.00120555		0	0	0	0	0	0	0	0	0	0	0	0	0	0	0	0	0	0	0	0	0	0	0	0	0	0	0		2	2	2	2	2	2	2	2	2
1355	CAI0413589.1	CAI0413589.1	unnamed protein product [Linum tenue]	31508473			18	CAI0413589.1;CAI0413590.1;CAI0413591.1;CAI0413592.1;CAI0413593.1;CAI0413594.1;CAI0413595.1;CAI0413596.1;CAI0413597.1;CAI0413598.1;CAI0413600.1;CAI0413602.1;CAI0413825.1;CAI0413826.1;CAI0413827.1;CAI0413828.1;CAI0413829.1;CAI0413830.1			0.00120555		0	0	0	0	0	0	0	0	0	0	0	0	0	0	0	0	0	0	0	0	0	0	0	0	0	0	0		1	1	1	1	1	1	0	0	1
2590	CAI0544992.1	CAI0544992.1	unnamed protein product [Linum tenue]	49604735			1	CAI0544992.1			0.000807102		4	4	4	4	4	4	1	1	1	5	4	4	4	4	5	1	1	1	4	5	4	5	5	5	0	2	1		4	4	4	4	4	4	1	1	1
641	CAI0387566.1	CAI0387566.1	unnamed protein product [Linum tenue]	35500211			2	CAI0387566.1;CAI0627791.1			0.000807102		0	0	0	0	0	0	0	0	0	0	0	0	0	0	0	0	0	0	0	0	0	0	0	0	0	0	0		2	2	2	2	2	2	0	0	0
2754	CAI0557870.1	CAI0557870.1	unnamed protein product [Linum tenue]	2.08034e+07			1	CAI0557870.1			0.000807102		0	0	0	0	0	0	0	0	0	0	0	0	0	0	0	0	0	0	0	0	0	0	0	0	0	0	0		3	5	5	3	3	5	0	0	0
2823	CAI0627199.1	CAI0627199.1	unnamed protein product [Linum tenue]	3.80131e+07			1	CAI0627199.1			0.00219178		1	1	1	1	1	1	1	1	0	1	1	1	1	1	1	0	0	1	1	1	1	1	1	1	0	0	0		2	2	2	2	2	2	2	2	1
1862	CAI0440612.1	CAI0440612.1	unnamed protein product [Linum tenue]	1.9544e+07			2	CAI0440612.1;CAI0440613.1			0.000807102		0	0	0	0	0	0	0	0	0	0	0	0	0	0	0	0	0	0	0	0	0	0	0	0	0	0	0		6	6	6	6	6	6	0	0	0
2653	CAI0548552.1	CAI0548552.1	unnamed protein product [Linum tenue]	28924979			2	CAI0548552.1;CAI0548588.1			0.000807102		0	0	0	0	0	0	0	0	0	0	0	0	0	0	0	0	0	0	0	0	0	0	0	0	0	0	0		4	4	4	4	4	4	3	3	3
185	AND01181.1	AND01181.1	putative mitochondrial malate dehydrogenase [Linum usitatissimum]	2.39313e+07			1	AND01181.1			0.00219178		1	1	1	1	1	1	1	1	0	1	1	1	1	1	1	0	0	0	1	1	1	1	1	1	1	0	1		1	1	1	1	1	1	1	1	0
2752	CAI0557734.1	CAI0557734.1	unnamed protein product [Linum tenue]	2.00697e+07			1	CAI0557734.1			0.00120555		3	3	3	2	2	2	1	1	0	3	3	3	2	2	2	0	0	0	3	3	3	2	2	2	1	1	2		3	3	3	2	2	2	1	1	0
2309	CAI0465090.1	CAI0465090.1	unnamed protein product [Linum tenue]	39401498			1	CAI0465090.1			0.00177515		1	1	1	1	1	1	0	0	0	1	1	1	1	1	1	0	1	0	1	1	1	1	1	1	0	0	1		1	1	1	1	1	1	0	0	0
2294	CAI0463842.1	CAI0463842.1	unnamed protein product [Linum tenue]	41013076			6	CAI0463842.1;CAI0463843.1;CAI0463844.1;CAI0463935.1;CAI0558821.1;CAI0558909.1			0.000807102		0	0	0	0	0	0	0	0	0	0	0	0	0	0	0	0	0	0	0	0	0	0	0	0	0	0	0		3	3	3	3	3	3	2	2	2
2134	CAI0454588.1	CAI0454588.1	unnamed protein product [Linum tenue]	2.36437e+07			1	CAI0454588.1			0.000807102		1	1	1	1	1	1	0	0	0	1	1	1	0	1	1	0	0	0	1	1	1	1	1	1	0	0	0		4	4	4	4	4	4	1	1	0
1946	CAI0446365.1	CAI0446365.1	unnamed protein product [Linum tenue]	63989315			1	CAI0446365.1			0.00166389		1	1	1	1	1	1	1	1	0	1	1	1	1	1	1	1	1	1	1	1	1	1	1	1	1	1	1		3	3	3	2	3	2	2	2	1
1808	CAI0438557.1	CAI0438557.1	unnamed protein product [Linum tenue]	3.11396e+07			2	CAI0438557.1;CAI0438560.1			0.000807102		0	0	0	0	0	0	0	0	0	0	0	0	0	0	0	0	0	0	0	0	0	0	0	0	0	0	0		4	4	4	4	4	4	2	1	0
1593	CAI0425867.1	CAI0425867.1	unnamed protein product [Linum tenue]	59917315			20	CAI0425867.1;CAI0425868.1;CAI0425869.1;CAI0425871.1;CAI0425872.1;CAI0425873.1;CAI0425874.1;CAI0425875.1;CAI0425876.1;CAI0425877.1;CAI0425931.1;CAI0425932.1;CAI0425933.1;CAI0425934.1;CAI0425935.1;CAI0425936.1;CAI0425937.1;CAI0425938.1;CAI0425939.1;CAI0425941.1			0.00166389		0	0	0	0	0	0	0	0	0	0	0	0	0	0	0	0	0	0	0	0	0	0	0	0	0	0	0		1	1	1	1	1	1	1	1	1
2863	CBD29329.1	CBD29329.1	unnamed protein product [Linum usitatissimum]	31816023			1	CBD29329.1			0.00120555		2	2	2	2	2	2	0	0	0	2	2	2	2	2	2	0	0	0	2	2	2	2	2	2	1	1	1		2	2	2	2	2	2	0	0	0
779	CAI0392991.1	CAI0392991.1	unnamed protein product [Linum tenue]	2.32871e+07			9	CAI0392991.1;CAI0392993.1;CAI0392994.1;CAI0392995.1;CAI0392996.1;CAI0392997.1;CAI0392998.1;CAI0392999.1;CAI0393000.1			0.000807102		0	0	0	0	0	0	0	0	0	0	0	0	0	0	0	0	0	0	0	0	0	0	0	0	0	0	0		6	6	6	6	5	6	2	1	1
807	CAI0393770.1	CAI0393770.1	unnamed protein product [Linum tenue]	67889226			1	CAI0393770.1			0.00219178		1	1	1	1	1	1	1	1	1	1	1	1	1	1	1	1	1	1	1	1	1	1	1	1	1	1	1		1	1	1	1	1	1	1	1	1
2605	CAI0545739.1	CAI0545739.1	unnamed protein product [Linum tenue]	58598466			1	CAI0545739.1			0.00177515		1	1	1	1	1	1	1	1	1	1	1	1	1	1	1	1	1	1	1	1	1	1	1	1	1	1	1		2	2	2	2	2	2	1	2	1
2719	CAI0555710.1	CAI0555710.1	unnamed protein product [Linum tenue]	1.73236e+07			4	CAI0555710.1;CAI0555711.1;CAI0555718.1;CAI0555719.1			0.000807102		0	0	0	0	0	0	0	0	0	0	0	0	0	0	0	0	0	0	0	0	0	0	0	0	0	0	0		6	7	7	7	6	7	3	1	2
95	AFN53719.1	AFN53719.1	putative Fe(II) oxygenase superfamily protein [Linum usitatissimum]	24450008			1	AFN53719.1			0.000807102		7	6	7	7	7	7	2	2	1	7	7	7	7	7	7	2	0	1	7	7	7	7	7	7	1	2	2		7	6	7	7	7	7	2	2	1
2741	CAI0556806.1	CAI0556806.1	unnamed protein product [Linum tenue]	69477310			2	CAI0556806.1;CAI0556807.1			0.00357302		0	0	0	0	0	0	0	0	0	0	0	0	0	0	0	0	0	0	0	0	0	0	0	0	0	0	0		1	1	1	1	1	1	1	1	1
1820	CAI0439105.1	CAI0439105.1	unnamed protein product [Linum tenue]	2.42597e+07			1	CAI0439105.1			0.000807102		2	2	2	2	2	2	0	0	0	2	2	2	2	2	2	0	0	0	2	2	2	2	2	2	0	0	1		6	6	6	6	6	6	1	0	1
544	CAI0384198.1	CAI0384198.1	unnamed protein product [Linum tenue]	1.3396e+07			11	CAI0384198.1;CAI0384200.1;CAI0384201.1;CAI0384202.1;CAI0384203.1;CAI0384452.1;CAI0384453.1;CAI0384454.1;CAI0384457.1;CAI0384458.1;CAI0384460.1			0.000807102		0	0	0	0	0	0	0	0	0	0	0	0	0	0	0	0	0	0	0	0	0	0	0	0	0	0	0		8	9	9	9	9	9	0	1	0
301	CAI0376212.1	CAI0376212.1	unnamed protein product [Linum tenue]	57289294			2	CAI0376212.1;CAI0438908.1			0.00177515		0	0	0	0	0	0	0	0	0	0	0	0	0	0	0	0	0	0	0	0	0	0	0	0	0	0	0		1	1	1	1	1	1	1	1	1
1678	CAI0430977.1	CAI0430977.1	unnamed protein product [Linum tenue]	2.11176e+07			2	CAI0430977.1;CAI0430978.1			0.00120555		0	0	0	0	0	0	0	0	0	0	0	0	0	0	0	0	0	0	0	0	0	0	0	0	0	0	0		2	2	2	2	2	2	2	2	1
47	AEU11048.1	AEU11048.1	2-methyl-6-phytylbenzoquinone methyltranferase, partial [Linum usitatissimum]	18723798			2	AEU11048.1;CAI0434198.1			0.000807102		0	0	0	0	0	0	0	0	0	0	0	0	0	0	0	0	0	0	0	0	0	0	0	0	0	0	0		4	4	4	4	4	4	0	0	0
1532	CAI0423119.1	CAI0423119.1	unnamed protein product [Linum tenue]	2.89591e+07			6	CAI0423119.1;CAI0423120.1;CAI0423121.1;CAI0423122.1;CAI0423123.1;CAI0423124.1			0.00120555		0	0	0	0	0	0	0	0	0	0	0	0	0	0	0	0	0	0	0	0	0	0	0	0	0	0	0		2	2	2	2	2	2	1	1	0
1	4E70_A	4E70_A	unnamed protein product [Linum nodiflorum]	21992788			2	4E70_A;ABJ88947.1			0.00505263		0	0	0	0	0	0	0	0	0	0	0	0	0	0	0	0	0	0	0	0	0	0	0	0	0	0	0		1	0	0	0	1	0	1	0	1
2758	CAI0558139.1	CAI0558139.1	unnamed protein product [Linum tenue]	67978008			2	CAI0558139.1;CAI0558303.1			0.00120555		0	0	0	0	0	0	0	0	0	0	0	0	0	0	0	0	0	0	0	0	0	0	0	0	0	0	0		1	1	1	1	1	1	1	1	1
539	CAI0384017.1	CAI0384017.1	unnamed protein product [Linum tenue]	54422890			2	CAI0384017.1;CAI0384671.1			0.00177515		0	0	0	0	0	0	0	0	0	0	0	0	0	0	0	0	0	0	0	0	0	0	0	0	0	0	0		2	2	2	2	2	2	2	2	2
2478	CAI0474630.1	CAI0474630.1	unnamed protein product [Linum tenue]	22660944			1	CAI0474630.1			0.0031617		0	0	0	0	0	0	0	0	0	0	0	0	0	0	0	0	0	0	0	0	0	0	0	0	0	0	0		1	1	1	1	1	1	1	0	0
665	CAI0389221.1	CAI0389221.1	unnamed protein product [Linum tenue]	12548014			2	CAI0389221.1;CAI0470009.1			0.00177515		0	0	0	0	0	0	0	0	0	0	0	0	0	0	0	0	0	0	0	0	0	0	0	0	0	0	0		2	2	2	2	2	2	0	0	0
2301	CAI0464159.1	CAI0464159.1	unnamed protein product [Linum tenue]	30860916			1	CAI0464159.1			0.000807102		1	1	1	1	1	1	1	1	1	1	1	1	1	1	1	1	1	1	1	1	1	1	1	1	1	1	1		2	3	3	3	3	3	3	3	2
327	CAI0376879.1	CAI0376879.1	unnamed protein product [Linum tenue]	15240728			1	CAI0376879.1			0.000807102		2	2	2	0	1	0	0	0	0	2	2	2	1	0	0	0	0	0	2	2	2	0	1	0	0	0	0		3	3	3	1	2	1	0	0	0
1748	CAI0434718.1	CAI0434718.1	unnamed protein product [Linum tenue]	2.61243e+07			2	CAI0434718.1;CAI0434719.1			0.000807102		0	0	0	0	0	0	0	0	0	0	0	0	0	0	0	0	0	0	0	0	0	0	0	0	0	0	0		2	2	2	2	2	2	1	1	2
1623	CAI0427312.1	CAI0427312.1	unnamed protein product [Linum tenue]	55981054			8	CAI0427312.1;CAI0427313.1;CAI0427314.1;CAI0427315.1;CAI0427316.1;CAI0427317.1;CAI0427318.1;CAI0427319.1			0.00750099		0	0	0	0	0	0	0	0	0	0	0	0	0	0	0	0	0	0	0	0	0	0	0	0	0	0	0		1	1	1	1	1	1	0	0	0
1567	CAI0424910.1	CAI0424910.1	unnamed protein product [Linum tenue]	10888091			2	CAI0424910.1;CAI0424911.1			0.0031617		0	0	0	0	0	0	0	0	0	0	0	0	0	0	0	0	0	0	0	0	0	0	0	0	0	0	0		1	1	1	1	1	1	0	0	0
1336	CAI0412827.1	CAI0412827.1	unnamed protein product [Linum tenue]	22182259			1	CAI0412827.1			0.000807102		0	0	0	0	0	0	0	0	0	0	0	0	0	0	0	0	0	0	0	0	0	0	0	0	0	0	0		4	4	4	4	4	4	1	0	0
483	CAI0382254.1	CAI0382254.1	unnamed protein product [Linum tenue]	3.08764e+07			7	CAI0382254.1;CAI0382255.1;CAI0382256.1;CAI0382257.1;CAI0382258.1;CAI0382346.1;CAI0382347.1			0.000807102		0	0	0	0	0	0	0	0	0	0	0	0	0	0	0	0	0	0	0	0	0	0	0	0	0	0	0		3	3	3	3	3	3	1	0	1
755	CAI0392456.1	CAI0392456.1	unnamed protein product [Linum tenue]	3.03089e+07			11	CAI0392456.1;CAI0392457.1;CAI0392458.1;CAI0392459.1;CAI0392460.1;CAI0392462.1;CAI0461499.1;CAI0461500.1;CAI0461501.1;CAI0461502.1;CAI0461504.1			0.000807102		0	0	0	0	0	0	0	0	0	0	0	0	0	0	0	0	0	0	0	0	0	0	0	0	0	0	0		2	2	2	2	2	2	0	1	1
1591	CAI0425794.1	CAI0425794.1	unnamed protein product [Linum tenue]	35815069			1	CAI0425794.1			0.000807102		1	1	1	1	1	1	1	1	1	1	1	1	1	1	1	1	1	0	1	1	1	1	1	1	1	1	1		3	3	3	3	3	3	1	1	1
2530	CAI0540778.1	CAI0540778.1	unnamed protein product [Linum tenue]	3.50493e+07			1	CAI0540778.1			0.000807102		0	0	0	0	0	0	0	0	0	0	0	0	0	0	0	0	0	0	0	0	0	0	0	0	0	0	0		5	5	5	5	5	5	1	1	1
2459	CAI0472336.1	CAI0472336.1	unnamed protein product [Linum tenue]	2.23513e+07			1	CAI0472336.1			0.000807102		1	1	1	1	1	1	0	0	0	1	1	1	1	1	1	0	0	0	1	1	1	1	1	1	1	1	1		4	4	4	4	4	4	1	0	1
2662	CAI0549727.1	CAI0549727.1	unnamed protein product [Linum tenue]	4.04877e+07			1	CAI0549727.1			0.00177515		1	1	1	1	1	1	1	1	1	1	1	1	1	1	1	1	1	1	1	1	1	1	1	1	1	1	1		1	1	1	1	1	1	1	1	1
2864	CBD31741.1	CBD31741.1	unnamed protein product [Linum usitatissimum]	19483179			1	CBD31741.1			0.000807102		4	4	4	4	4	4	2	3	2	4	4	4	4	4	4	2	3	3	4	4	4	4	4	4	3	3	3		6	6	6	6	6	6	2	4	2
1729	CAI0433950.1	CAI0433950.1	unnamed protein product [Linum tenue]	2.80536e+07			5	CAI0433950.1;CAI0433951.1;CAI0433953.1;CAI0433955.1;CAI0433956.1			0.000807102		0	0	0	0	0	0	0	0	0	0	0	0	0	0	0	0	0	0	0	0	0	0	0	0	0	0	0		3	3	3	3	3	3	1	1	0
2332	CAI0466276.1	CAI0466276.1	unnamed protein product [Linum tenue]	42226946			3	CAI0466276.1;CAI0466277.1;CAI0466278.1			0.00177515		0	0	0	0	0	0	0	0	0	0	0	0	0	0	0	0	0	0	0	0	0	0	0	0	0	0	0		1	1	1	1	1	1	1	1	1
2745	CAI0556968.1	CAI0556968.1	unnamed protein product [Linum tenue]	7501674			1	CAI0556968.1			0.000807102		0	0	0	0	0	0	0	0	0	0	0	0	0	0	0	0	0	0	0	0	0	0	0	0	0	0	0		3	3	2	2	3	2	0	0	0
2484	CAI0474961.1	CAI0474961.1	unnamed protein product [Linum tenue]	36129986			1	CAI0474961.1			0.000807102		4	4	4	4	4	4	2	2	2	4	4	4	4	4	4	3	2	3	4	3	4	3	4	3	3	3	4		4	4	4	4	4	4	2	2	2
752	CAI0392321.1	CAI0392321.1	unnamed protein product [Linum tenue]	40615140			2	CAI0392321.1;CAI0392323.1			0.00120555		0	0	0	0	0	0	0	0	0	0	0	0	0	0	0	0	0	0	0	0	0	0	0	0	0	0	0		2	2	2	2	2	2	2	2	2
2349	CAI0466887.1	CAI0466887.1	unnamed protein product [Linum tenue]	4.08236e+07			3	CAI0466887.1;CAI0467288.1;CAI0626789.1			0.00166389		0	0	0	0	0	0	0	0	0	0	0	0	0	0	0	0	0	0	0	0	0	0	0	0	0	0	0		1	1	1	1	1	1	0	0	0
1484	CAI0420248.1	CAI0420248.1	unnamed protein product [Linum tenue]	3.06593e+07			2	CAI0420248.1;CAI0420249.1			0.000807102		0	0	0	0	0	0	0	0	0	0	0	0	0	0	0	0	0	0	0	0	0	0	0	0	0	0	0		4	5	5	4	5	4	2	1	1
1247	CAI0410036.1	CAI0410036.1	unnamed protein product [Linum tenue]	20398582			1	CAI0410036.1			0.000807102		2	2	2	2	2	2	0	0	0	2	2	2	2	2	2	0	1	0	2	2	2	2	2	2	0	0	1		11	11	11	11	11	11	0	1	1
1847	CAI0439997.1	CAI0439997.1	unnamed protein product [Linum tenue]	1.99877e+07			1	CAI0439997.1			0.000807102		4	4	4	4	4	4	1	1	0	4	4	4	4	4	4	1	1	0	4	3	4	4	4	3	1	2	3		6	6	6	6	6	6	2	2	0
1590	CAI0425769.1	CAI0425769.1	unnamed protein product [Linum tenue]	31617191			5	CAI0425769.1;CAI0426044.1;CAI0426045.1;CAI0627226.1;CAI0627228.1			0.00213675		0	0	0	0	0	0	0	0	0	0	0	0	0	0	0	0	0	0	0	0	0	0	0	0	0	0	0		1	1	2	1	1	2	1	1	1
1381	CAI0414558.1	CAI0414558.1	unnamed protein product [Linum tenue]	26025950			11	CAI0414558.1;CAI0414559.1;CAI0414560.1;CAI0417223.1;CAI0417224.1;CAI0417225.1;CAI0476143.1;CAI0476144.1;CAI0476145.1;CAI0476146.1;CAI0476147.1			0.000807102		0	0	0	0	0	0	0	0	0	0	0	0	0	0	0	0	0	0	0	0	0	0	0	0	0	0	0		3	3	3	3	3	3	2	2	2
534	CAI0383913.1	CAI0383913.1	unnamed protein product [Linum tenue]	30063083			2	CAI0383913.1;CAI0383917.1			0.000807102		0	0	0	0	0	0	0	0	0	0	0	0	0	0	0	0	0	0	0	0	0	0	0	0	0	0	0		3	4	4	4	4	4	1	0	0
1999	CAI0448072.1	CAI0448072.1	unnamed protein product [Linum tenue]	3.80266e+07			6	CAI0448072.1;CAI0557362.1;CAI0558196.1;CAI0558197.1;CAI0558362.1;CAI0558363.1			0.000807102		0	0	0	0	0	0	0	0	0	0	0	0	0	0	0	0	0	0	0	0	0	0	0	0	0	0	0		4	4	4	4	4	4	4	2	2
2710	CAI0554853.1	CAI0554853.1	unnamed protein product [Linum tenue]	25563975			3	CAI0554853.1;CAI0554856.1;CAI0554857.1			0.000807102		0	0	0	0	0	0	0	0	0	0	0	0	0	0	0	0	0	0	0	0	0	0	0	0	0	0	0		5	5	5	5	5	5	0	0	0
1530	CAI0423042.1	CAI0423042.1	unnamed protein product [Linum tenue]	35166061			3	CAI0423042.1;CAI0423043.1;CAI0474642.1			0.00177515		0	0	0	0	0	0	0	0	0	0	0	0	0	0	0	0	0	0	0	0	0	0	0	0	0	0	0		1	1	1	1	1	1	0	0	0
825	CAI0394416.1	CAI0394416.1	unnamed protein product [Linum tenue]	19657486			1	CAI0394416.1			0.000807102		1	0	0	1	1	0	0	0	0	1	1	1	1	1	1	0	0	0	1	1	1	1	1	1	0	0	1		6	5	5	6	6	5	1	1	1
2890	CBM35163.1	CBM35163.1	unnamed protein product [Linum usitatissimum]	48383239			1	CBM35163.1			0.00166389		2	2	2	2	2	2	2	2	2	2	2	2	2	2	2	2	2	2	2	2	2	2	2	2	2	2	2		2	2	2	2	2	2	2	2	2
2559	CAI0542566.1	CAI0542566.1	unnamed protein product [Linum tenue]	9.26821e+06			1	CAI0542566.1			0.000807102		0	0	0	0	0	0	0	0	0	0	0	0	0	0	0	0	0	0	0	0	0	0	0	0	0	0	0		3	3	3	2	2	2	0	0	0
989	CAI0399940.1	CAI0399940.1	unnamed protein product, partial [Linum tenue]	5.42011e+07			3	CAI0399940.1;CAI0399941.1;CAI0399942.1			0.00177515		0	0	0	0	0	0	0	0	0	0	0	0	0	0	0	0	0	0	0	0	0	0	0	0	0	0	0		1	1	1	1	1	1	1	1	0
1240	CAI0409943.1	CAI0409943.1	unnamed protein product, partial [Linum tenue]	25169978			2	CAI0409943.1;CAI0409944.1			0.000807102		0	0	0	0	0	0	0	0	0	0	0	0	0	0	0	0	0	0	0	0	0	0	0	0	0	0	0		3	3	3	3	3	3	0	0	0
1414	CAI0415752.1	CAI0415752.1	unnamed protein product [Linum tenue]	1.93239e+07			4	CAI0415752.1;CAI0415753.1;CAI0416037.1;CAI0416038.1			0.00120555		0	0	0	0	0	0	0	0	0	0	0	0	0	0	0	0	0	0	0	0	0	0	0	0	0	0	0		1	1	1	1	1	1	0	0	0
1574	CAI0425252.1	CAI0425252.1	unnamed protein product [Linum tenue]	4.06309e+07			2	CAI0425252.1;CAI0470595.1			0.000807102		0	0	0	0	0	0	0	0	0	0	0	0	0	0	0	0	0	0	0	0	0	0	0	0	0	0	0		3	3	3	3	3	3	0	0	0
590	CAI0385896.1	CAI0385896.1	unnamed protein product [Linum tenue]	37915946			13	CAI0385896.1;CAI0385897.1;CAI0385898.1;CAI0385899.1;CAI0385900.1;CAI0385902.1;CAI0386219.1;CAI0386220.1;CAI0386221.1;CAI0386222.1;CAI0386224.1;CAI0434612.1;CAI0434613.1			0.00120555		0	0	0	0	0	0	0	0	0	0	0	0	0	0	0	0	0	0	0	0	0	0	0	0	0	0	0		2	2	2	2	2	2	0	0	0
560	CAI0385183.1	CAI0385183.1	unnamed protein product [Linum tenue]	1.93419e+07			1	CAI0385183.1			0.000807102		0	0	0	0	0	0	0	0	0	0	0	0	0	0	0	0	0	0	0	0	0	0	0	0	0	0	0		2	3	2	2	2	3	1	0	0
732	CAI0391525.1	CAI0391525.1	unnamed protein product, partial [Linum tenue]	21110119			2	CAI0391525.1;CAI0466214.1			0.000807102		0	0	0	0	0	0	0	0	0	0	0	0	0	0	0	0	0	0	0	0	0	0	0	0	0	0	0		3	3	3	3	3	3	0	0	0
1992	CAI0447869.1	CAI0447869.1	unnamed protein product [Linum tenue]	69212831			1	CAI0447869.1			0.00331126		1	0	1	1	1	0	0	0	0	0	1	0	1	0	1	0	0	0	0	1	1	1	0	1	0	0	0		2	1	2	2	2	1	1	1	1
1404	CAI0415364.1	CAI0415364.1	unnamed protein product [Linum tenue]	1.97061e+07			5	CAI0415364.1;CAI0416428.1;CAI0416430.1;CAI0444086.1;CAI0444087.1			0.000807102		0	0	0	0	0	0	0	0	0	0	0	0	0	0	0	0	0	0	0	0	0	0	0	0	0	0	0		4	4	4	4	4	4	0	0	0
2077	CAI0450873.1	CAI0450873.1	unnamed protein product [Linum tenue]	43962730			3	CAI0450873.1;CAI0451536.1;CAI0547540.1			0.00241196		0	0	0	0	0	0	0	0	0	0	0	0	0	0	0	0	0	0	0	0	0	0	0	0	0	0	0		1	1	1	1	1	1	1	1	1
125	AIS84172.1	AIS84172.1	beta-tubulin 6a [Linum usitatissimum]	1.38593e+07			2	AIS84172.1;AIS84173.1			0.000807102		0	0	0	0	0	0	0	0	0	0	0	0	0	0	0	0	0	0	0	0	0	0	0	0	0	0	0		3	3	3	3	3	3	0	0	0
1282	CAI0410975.1	CAI0410975.1	unnamed protein product [Linum tenue]	3.70856e+07			7	CAI0410975.1;CAI0410976.1;CAI0410978.1;CAI0410979.1;CAI0410980.1;CAI0410982.1;CAI0442668.1			0.000807102		0	0	0	0	0	0	0	0	0	0	0	0	0	0	0	0	0	0	0	0	0	0	0	0	0	0	0		3	3	3	3	3	3	1	0	0
2039	CAI0449768.1	CAI0449768.1	unnamed protein product [Linum tenue]	42990965			5	CAI0449768.1;CAI0449769.1;CAI0449770.1;CAI0449771.1;CAI0449772.1			0.00461216		0	0	0	0	0	0	0	0	0	0	0	0	0	0	0	0	0	0	0	0	0	0	0	0	0	0	0		1	1	1	1	1	1	1	1	1
234	CAI0374239.1	CAI0374239.1	unnamed protein product [Linum tenue]	35928774			19	CAI0374239.1;CAI0382815.1;CAI0440315.1;CAI0440316.1;CAI0440317.1;CAI0440318.1;CAI0440319.1;CAI0440320.1;CAI0440321.1;CAI0440322.1;CAI0440323.1;CAI0440324.1;CAI0440325.1;CAI0440326.1;CAI0440327.1;CAI0440328.1;CAI0440329.1;CAI0440330.1;CAI0440331.1			0.00558036		0	0	0	0	0	0	0	0	0	0	0	0	0	0	0	0	0	0	0	0	0	0	0	0	0	0	0		1	1	1	1	1	1	0	0	0
2135	CAI0454610.1	CAI0454610.1	unnamed protein product [Linum tenue]	2.12823e+07			2	CAI0454610.1;CAI0454611.1			0.00120555		0	0	0	0	0	0	0	0	0	0	0	0	0	0	0	0	0	0	0	0	0	0	0	0	0	0	0		3	3	4	4	3	4	2	1	0
1040	CAI0402557.1	CAI0402557.1	unnamed protein product [Linum tenue]	50307476			5	CAI0402557.1;CAI0402558.1;CAI0402559.1;CAI0402560.1;CAI0402562.1			0.00357302		0	0	0	0	0	0	0	0	0	0	0	0	0	0	0	0	0	0	0	0	0	0	0	0	0	0	0		1	1	1	1	1	1	1	1	1
746	CAI0392118.1	CAI0392118.1	unnamed protein product [Linum tenue]	1.57082e+07			17	CAI0392118.1;CAI0392121.1;CAI0392123.1;CAI0392125.1;CAI0462142.1;CAI0462143.1;CAI0462144.1;CAI0462145.1;CAI0462146.1;CAI0462149.1;CAI0462151.1;CAI0462178.1;CAI0462179.1;CAI0462181.1;CAI0462182.1;CAI0462183.1;CAI0462186.1			0.000807102		0	0	0	0	0	0	0	0	0	0	0	0	0	0	0	0	0	0	0	0	0	0	0	0	0	0	0		3	4	4	4	4	4	1	0	1
2632	CAI0547810.1	CAI0547810.1	unnamed protein product [Linum tenue]	3.21324e+07			1	CAI0547810.1			0.00177515		1	1	1	1	1	1	1	1	1	1	1	1	1	1	1	1	1	1	1	1	1	1	1	1	1	1	1		1	1	1	1	1	1	1	1	1
1499	CAI0421359.1	CAI0421359.1	unnamed protein product [Linum tenue]	28329261			3	CAI0421359.1;CAI0421360.1;CAI0421379.1			0.00120555		0	0	0	0	0	0	0	0	0	0	0	0	0	0	0	0	0	0	0	0	0	0	0	0	0	0	0		1	1	1	1	1	1	1	0	0
1914	CAI0444859.1	CAI0444859.1	unnamed protein product [Linum tenue]	3.47349e+07			3	CAI0444859.1;CAI0444860.1;CAI0444862.1			0.00241196		0	0	0	0	0	0	0	0	0	0	0	0	0	0	0	0	0	0	0	0	0	0	0	0	0	0	0		2	2	2	2	2	1	0	0	0
231	CAI0374167.1	CAI0374167.1	unnamed protein product [Linum tenue]	2.69622e+07			7	CAI0374167.1;CAI0374168.1;CAI0374169.1;CAI0374171.1;CAI0374172.1;CAI0374173.1;CAI0374174.1			0.000807102		0	0	0	0	0	0	0	0	0	0	0	0	0	0	0	0	0	0	0	0	0	0	0	0	0	0	0		4	4	4	4	4	4	0	0	0
753	CAI0392327.1	CAI0392327.1	unnamed protein product [Linum tenue]	2.53291e+07			2	CAI0392327.1;CAI0462052.1			0.000807102		0	0	0	0	0	0	0	0	0	0	0	0	0	0	0	0	0	0	0	0	0	0	0	0	0	0	0		4	4	4	4	4	4	2	2	1
2170	CAI0456816.1	CAI0456816.1	unnamed protein product, partial [Linum tenue]	6.22416e+06			3	CAI0456816.1;CAI0456817.1;CAI0457452.1			0.00241196		0	0	0	0	0	0	0	0	0	0	0	0	0	0	0	0	0	0	0	0	0	0	0	0	0	0	0		2	2	2	2	2	1	0	0	0
2305	CAI0464876.1	CAI0464876.1	unnamed protein product [Linum tenue]	3.25625e+07			1	CAI0464876.1			0.000807102		1	1	1	1	1	1	0	0	0	1	1	1	1	1	1	0	0	0	1	1	1	1	1	1	0	1	0		3	3	3	3	3	3	0	0	0
233	CAI0374230.1	CAI0374230.1	unnamed protein product [Linum tenue]	3.69274e+07			3	CAI0374230.1;CAI0440339.1;CAI0440340.1			0.00120555		0	0	0	0	0	0	0	0	0	0	0	0	0	0	0	0	0	0	0	0	0	0	0	0	0	0	0		2	2	2	2	2	2	2	2	1
2849	CAW38605.1	CAW38605.1	unnamed protein product [Linum usitatissimum]	1.66862e+07			1	CAW38605.1			0.000807102		3	3	3	3	3	3	0	0	0	3	3	3	3	2	3	0	1	0	2	2	3	3	2	2	1	2	1		3	3	3	3	3	3	0	0	0
1311	CAI0411878.1	CAI0411878.1	unnamed protein product [Linum tenue]	18921459			1	CAI0411878.1			0.000807102		0	0	0	0	0	0	0	0	0	0	0	0	0	0	0	0	0	0	0	0	0	0	0	0	0	0	0		4	4	4	4	4	4	0	0	0
1502	CAI0421510.1	CAI0421510.1	unnamed protein product, partial [Linum tenue]	63071230			2	CAI0421510.1;CAI0421625.1			0.00505263		0	0	0	0	0	0	0	0	0	0	0	0	0	0	0	0	0	0	0	0	0	0	0	0	0	0	0		1	1	1	1	1	1	1	1	1
2136	CAI0454615.1	CAI0454615.1	unnamed protein product [Linum tenue]	44005059			4	CAI0454615.1;CAI0454616.1;CAI0454617.1;CAI0454618.1			0.000807102		0	0	0	0	0	0	0	0	0	0	0	0	0	0	0	0	0	0	0	0	0	0	0	0	0	0	0		2	2	2	2	2	2	2	2	2
2190	CAI0458184.1	CAI0458184.1	unnamed protein product [Linum tenue]	22489055			2	CAI0458184.1;CAI0552844.1			0.000807102		0	0	0	0	0	0	0	0	0	0	0	0	0	0	0	0	0	0	0	0	0	0	0	0	0	0	0		4	4	4	4	4	3	3	4	4
2798	CAI0567846.1	CAI0567846.1	unnamed protein product [Linum tenue]	35145238			3	CAI0567846.1;CAI0567892.1;CAI0567999.1			0.000807102		0	0	0	0	0	0	0	0	0	0	0	0	0	0	0	0	0	0	0	0	0	0	0	0	0	0	0		2	2	2	2	2	2	1	1	1
982	CAI0399798.1	CAI0399798.1	unnamed protein product [Linum tenue]	51829708			4	CAI0399798.1;CAI0399799.1;CAI0399800.1;CAI0399801.1			0.00166389		0	0	0	0	0	0	0	0	0	0	0	0	0	0	0	0	0	0	0	0	0	0	0	0	0	0	0		1	1	1	1	1	1	1	1	1
1619	CAI0427233.1	CAI0427233.1	unnamed protein product [Linum tenue]	62106425			4	CAI0427233.1;CAI0427234.1;CAI0449543.1;CAI0471855.1			0.00177515		0	0	0	0	0	0	0	0	0	0	0	0	0	0	0	0	0	0	0	0	0	0	0	0	0	0	0		1	1	1	1	1	1	1	1	1
1734	CAI0434100.1	CAI0434100.1	unnamed protein product [Linum tenue]	5.48558e+07			2	CAI0434100.1;CAI0434101.1			0.00266099		0	0	0	0	0	0	0	0	0	0	0	0	0	0	0	0	0	0	0	0	0	0	0	0	0	0	0		1	1	1	1	1	1	0	1	1
2610	CAI0546415.1	CAI0546415.1	unnamed protein product [Linum tenue]	24005781			8	CAI0546415.1;CAI0546416.1;CAI0546417.1;CAI0546418.1;CAI0546419.1;CAI0546420.1;CAI0546421.1;CAI0546422.1			0.00420521		0	0	0	0	0	0	0	0	0	0	0	0	0	0	0	0	0	0	0	0	0	0	0	0	0	0	0		1	1	1	1	1	1	0	0	0
1880	CAI0442156.1	CAI0442156.1	unnamed protein product [Linum tenue]	4.26967e+07			1	CAI0442156.1			0.000807102		1	1	1	1	1	1	1	1	1	1	1	1	1	1	1	0	0	1	1	1	1	1	1	1	1	1	1		4	4	4	4	4	4	1	1	1
51	AFJ52923.1	AFJ52923.1	UDP-glycosyltransferase 1 [Linum usitatissimum]	27409832			1	AFJ52923.1			0.000807102		4	4	4	4	4	4	0	0	0	4	4	4	4	3	3	0	0	0	4	4	4	4	4	4	0	0	2		4	4	4	4	4	4	0	0	0
2651	CAI0548495.1	CAI0548495.1	unnamed protein product [Linum tenue]	1.30651e+07			2	CAI0548495.1;CAI0548496.1			0.000807102		0	0	0	0	0	0	0	0	0	0	0	0	0	0	0	0	0	0	0	0	0	0	0	0	0	0	0		8	9	9	9	8	9	0	0	0
2624	CAI0547254.1	CAI0547254.1	unnamed protein product [Linum tenue]	46282699			2	CAI0547254.1;CAI0547329.1			0.00461216		0	0	0	0	0	0	0	0	0	0	0	0	0	0	0	0	0	0	0	0	0	0	0	0	0	0	0		1	1	1	1	1	1	1	1	1
2456	CAI0471781.1	CAI0471781.1	unnamed protein product [Linum tenue]	2.49117e+07			2	CAI0471781.1;CAI0472675.1			0.000807102		0	0	0	0	0	0	0	0	0	0	0	0	0	0	0	0	0	0	0	0	0	0	0	0	0	0	0		4	4	4	4	4	4	2	2	1
2419	CAI0469899.1	CAI0469899.1	unnamed protein product [Linum tenue]	1.26372e+07			2	CAI0469899.1;CAI0469900.1			0.000807102		0	0	0	0	0	0	0	0	0	0	0	0	0	0	0	0	0	0	0	0	0	0	0	0	0	0	0		3	3	3	3	3	3	1	0	0
2585	CAI0544301.1	CAI0544301.1	unnamed protein product [Linum tenue]	22595654			10	CAI0544301.1;CAI0544302.1;CAI0544303.1;CAI0544304.1;CAI0544305.1;CAI0544306.1;CAI0544307.1;CAI0544310.1;CAI0544311.1;CAI0544312.1			0.00396651		0	0	0	0	0	0	0	0	0	0	0	0	0	0	0	0	0	0	0	0	0	0	0	0	0	0	0		2	2	2	2	1	2	0	0	0
1350	CAI0413315.1	CAI0413315.1	unnamed protein product [Linum tenue]	33941839			7	CAI0413315.1;CAI0413316.1;CAI0413317.1;CAI0418180.1;CAI0418181.1;CAI0418182.1;CAI0494697.1			0.00213675		0	0	0	0	0	0	0	0	0	0	0	0	0	0	0	0	0	0	0	0	0	0	0	0	0	0	0		2	2	2	2	2	2	0	0	0
2102	CAI0452428.1	CAI0452428.1	unnamed protein product [Linum tenue]	2.58902e+07			1	CAI0452428.1			0.000807102		0	0	0	0	0	0	0	0	0	0	0	0	0	0	0	0	0	0	0	0	0	0	0	0	0	0	0		3	3	3	3	3	3	1	0	0
567	CAI0385323.1	CAI0385323.1	unnamed protein product, partial [Linum tenue]	60383922			16	CAI0385323.1;CAI0385324.1;CAI0385325.1;CAI0385326.1;CAI0385327.1;CAI0385329.1;CAI0385330.1;CAI0385332.1;CAI0461064.1;CAI0461065.1;CAI0461066.1;CAI0461067.1;CAI0461068.1;CAI0461070.1;CAI0461071.1;CAI0461072.1			0.00266099		0	0	0	0	0	0	0	0	0	0	0	0	0	0	0	0	0	0	0	0	0	0	0	0	0	0	0		1	1	1	1	1	1	1	1	1
1541	CAI0423503.1	CAI0423503.1	unnamed protein product, partial [Linum tenue]	1.42465e+07			1	CAI0423503.1			0.00120555		0	0	0	0	0	0	0	0	0	0	0	0	0	0	0	0	0	0	0	0	0	0	0	0	0	0	0		1	1	1	1	1	1	1	1	1
2763	CAI0558471.1	CAI0558471.1	unnamed protein product [Linum tenue]	50054990			1	CAI0558471.1			0.00213675		0	0	0	1	1	1	0	0	0	0	0	0	1	0	0	0	0	0	0	0	0	1	0	1	0	0	0		1	1	1	2	2	2	1	1	1
2156	CAI0455724.1	CAI0455724.1	unnamed protein product, partial [Linum tenue]	27997675			2	CAI0455724.1;CAI0455725.1			0.00120555		0	0	0	0	0	0	0	0	0	0	0	0	0	0	0	0	0	0	0	0	0	0	0	0	0	0	0		3	3	3	3	3	3	0	0	0
2638	CAI0548111.1	CAI0548111.1	unnamed protein product [Linum tenue]	43843578			2	CAI0548111.1;CAI0548112.1			0.000807102		0	0	0	0	0	0	0	0	0	0	0	0	0	0	0	0	0	0	0	0	0	0	0	0	0	0	0		3	3	3	3	3	3	2	2	2
33	ADD54599.1	ADD54599.1	dehydration-responsive protein RD22 precursor, partial [Linum usitatissimum]	3.21845e+07			1	ADD54599.1			0.000807102		3	3	3	3	3	3	0	0	0	3	3	3	3	3	3	1	1	1	3	3	3	3	3	2	0	1	2		3	3	3	3	3	3	0	0	0
2722	CAI0555747.1	CAI0555747.1	unnamed protein product [Linum tenue]	1.83996e+07			2	CAI0555747.1;CAI0555814.1			0.000807102		0	0	0	0	0	0	0	0	0	0	0	0	0	0	0	0	0	0	0	0	0	0	0	0	0	0	0		3	4	3	4	3	3	1	0	0
1050	CAI0402876.1	CAI0402876.1	unnamed protein product [Linum tenue]	3.79566e+07			2	CAI0402876.1;CAI0406713.1			0.00166389		0	0	0	0	0	0	0	0	0	0	0	0	0	0	0	0	0	0	0	0	0	0	0	0	0	0	0		2	2	2	2	2	2	1	1	1
314	CAI0376451.1	CAI0376451.1	unnamed protein product [Linum tenue]	34740262			1	CAI0376451.1			0.000807102		0	0	0	0	0	0	0	0	0	0	0	0	0	0	0	0	0	0	0	0	0	0	0	0	0	0	0		5	5	5	5	5	5	5	5	5
21	ABR53743.1	ABR53743.1	1-aminocyclopropane-1-carboxylate oxidase 3, partial [Linum usitatissimum]	6.07911e+06			1	ABR53743.1			0.000807102		1	0	1	0	0	0	0	0	0	1	0	0	0	0	0	0	0	0	1	1	1	1	0	1	0	0	0		4	3	4	3	2	0	0	0	0
474	CAI0381797.1	CAI0381797.1	unnamed protein product [Linum tenue]	4.76161e+07			2	CAI0381797.1;CAI0459672.1			0.00177515		0	0	0	0	0	0	0	0	0	0	0	0	0	0	0	0	0	0	0	0	0	0	0	0	0	0	0		1	1	1	1	1	1	0	0	0
1248	CAI0410053.1	CAI0410053.1	unnamed protein product [Linum tenue]	1.39374e+07			8	CAI0410053.1;CAI0410054.1;CAI0410055.1;CAI0410057.1;CAI0442102.1;CAI0442103.1;CAI0442104.1;CAI0442106.1			0.000807102		0	0	0	0	0	0	0	0	0	0	0	0	0	0	0	0	0	0	0	0	0	0	0	0	0	0	0		7	7	7	6	7	7	2	1	1
2000	CAI0448149.1	CAI0448149.1	unnamed protein product [Linum tenue]	58292755			2	CAI0448149.1;CAI0448150.1			0.00219178		0	0	0	0	0	0	0	0	0	0	0	0	0	0	0	0	0	0	0	0	0	0	0	0	0	0	0		2	2	2	2	2	2	1	1	1
551	CAI0384753.1	CAI0384753.1	unnamed protein product [Linum tenue]	5634379			12	CAI0384753.1;CAI0384754.1;CAI0384755.1;CAI0384756.1;CAI0384757.1;CAI0384758.1;CAI0384759.1;CAI0384761.1;CAI0384762.1;CAI0384764.1;CAI0384765.1;CAI0384766.1			0.0031617		0	0	0	0	0	0	0	0	0	0	0	0	0	0	0	0	0	0	0	0	0	0	0	0	0	0	0		1	1	1	1	1	1	1	0	0
162	AJO03556.1	AJO03556.1	Sequence 16262 from patent US 8664475 [Unknown]	59914840			5	AJO03556.1;AJO03558.1;CAI0524973.1;CAI0525041.1;CAI0525143.1			0.00120555		0	0	0	0	0	0	0	0	0	0	0	0	0	0	0	0	0	0	0	0	0	0	0	0	0	0	0		1	1	1	1	1	1	1	1	1
2435	CAI0470776.1	CAI0470776.1	unnamed protein product [Linum tenue]	1.98619e+07			2	CAI0470776.1;CAI0470777.1			0.000807102		0	0	0	0	0	0	0	0	0	0	0	0	0	0	0	0	0	0	0	0	0	0	0	0	0	0	0		4	4	4	4	4	4	0	1	0
1500	CAI0421433.1	CAI0421433.1	unnamed protein product [Linum tenue]	1.20991e+07			2	CAI0421433.1;CAI0427406.1			0.000807102		0	0	0	0	0	0	0	0	0	0	0	0	0	0	0	0	0	0	0	0	0	0	0	0	0	0	0		3	3	3	3	3	3	1	1	0
2511	CAI0477060.1	CAI0477060.1	unnamed protein product [Linum tenue]	2.30427e+07			4	CAI0477060.1;CAI0477068.1;CAI0477075.1;CAI0477088.1			0.00505263		0	0	0	0	0	0	0	0	0	0	0	0	0	0	0	0	0	0	0	0	0	0	0	0	0	0	0		1	2	2	2	2	2	1	1	1
744	CAI0392023.1	CAI0392023.1	unnamed protein product [Linum tenue]	43961816			1	CAI0392023.1			0.00120555		2	2	2	2	2	2	1	1	1	2	2	2	2	2	2	1	1	1	2	2	2	2	2	2	1	2	1		2	2	2	2	2	2	1	1	1
1878	CAI0442067.1	CAI0442067.1	unnamed protein product [Linum tenue]	50184700			3	CAI0442067.1;CAI0442070.1;CAI0442072.1			0.00177515		0	0	0	0	0	0	0	0	0	0	0	0	0	0	0	0	0	0	0	0	0	0	0	0	0	0	0		1	1	1	1	1	1	1	1	1
1671	CAI0430647.1	CAI0430647.1	unnamed protein product [Linum tenue]	3.27411e+07			3	CAI0430647.1;CAI0430648.1;CAI0550582.1			0.000807102		0	0	0	0	0	0	0	0	0	0	0	0	0	0	0	0	0	0	0	0	0	0	0	0	0	0	0		3	3	3	3	3	3	2	2	1
398	CAI0378941.1	CAI0378941.1	unnamed protein product [Linum tenue]	1.58288e+07			2	CAI0378941.1;CAI0379032.1			0.000807102		0	0	0	0	0	0	0	0	0	0	0	0	0	0	0	0	0	0	0	0	0	0	0	0	0	0	0		6	6	6	6	6	6	1	1	0
2292	CAI0463839.1	CAI0463839.1	unnamed protein product [Linum tenue]	1.43467e+07			5	CAI0463839.1;CAI0463939.1;CAI0558823.1;CAI0558913.1;CAI0558914.1			0.000807102		0	0	0	0	0	0	0	0	0	0	0	0	0	0	0	0	0	0	0	0	0	0	0	0	0	0	0		6	6	6	6	6	6	3	1	1
1460	CAI0419539.1	CAI0419539.1	unnamed protein product [Linum tenue]	7.07313e+06			2	CAI0419539.1;CAI0419540.1			0.00219178		0	0	0	0	0	0	0	0	0	0	0	0	0	0	0	0	0	0	0	0	0	0	0	0	0	0	0		1	1	1	1	1	1	0	1	0
957	CAI0398720.1	CAI0398720.1	unnamed protein product [Linum tenue]	44752744			1	CAI0398720.1			0.00633413		1	1	1	1	1	1	0	1	0	1	1	1	1	1	1	0	1	1	1	1	1	1	1	1	1	1	1		1	1	1	1	1	1	0	1	0
2021	CAI0448933.1	CAI0448933.1	unnamed protein product [Linum tenue]	2.21203e+07			1	CAI0448933.1			0.000807102		0	0	0	0	0	0	0	0	0	0	0	0	0	0	0	0	0	0	0	0	0	0	0	0	0	0	0		3	3	3	3	3	3	1	0	0
2316	CAI0465642.1	CAI0465642.1	unnamed protein product [Linum tenue]	2.51299e+07			1	CAI0465642.1			0.000807102		0	0	0	0	0	0	0	0	0	0	0	0	0	0	0	0	0	0	0	0	0	0	0	0	0	0	0		3	3	3	3	3	2	1	1	1
1629	CAI0427857.1	CAI0427857.1	unnamed protein product [Linum tenue]	6.03885e+06			4	CAI0427857.1;CAI0427858.1;CAI0427859.1;CAI0427860.1			0.000807102		0	0	0	0	0	0	0	0	0	0	0	0	0	0	0	0	0	0	0	0	0	0	0	0	0	0	0		3	3	3	3	3	2	0	0	0
1936	CAI0445983.1	CAI0445983.1	unnamed protein product [Linum tenue]	3.27135e+07			3	CAI0445983.1;CAI0548385.1;CAI0548386.1			0.00166389		0	0	0	0	0	0	0	0	0	0	0	0	0	0	0	0	0	0	0	0	0	0	0	0	0	0	0		2	2	2	2	2	2	1	0	0
323	CAI0376789.1	CAI0376789.1	unnamed protein product [Linum tenue]	2.23771e+06			3	CAI0376789.1;CAI0376790.1;CAI0376791.1			0.00213675		0	0	0	0	0	0	0	0	0	0	0	0	0	0	0	0	0	0	0	0	0	0	0	0	0	0	0		1	1	1	1	1	1	0	0	0
1151	CAI0407512.1	CAI0407512.1	unnamed protein product [Linum tenue]	4.22633e+07			1	CAI0407512.1			0.00166389		1	1	1	1	1	1	0	0	0	1	1	1	1	1	1	0	0	0	1	1	1	1	1	1	0	0	1		1	1	1	1	1	1	0	0	0
295	CAI0376158.1	CAI0376158.1	unnamed protein product [Linum tenue]	27685103			2	CAI0376158.1;CAI0438960.1			0.000807102		0	0	0	0	0	0	0	0	0	0	0	0	0	0	0	0	0	0	0	0	0	0	0	0	0	0	0		4	4	4	4	4	4	3	3	3
2554	CAI0542297.1	CAI0542297.1	unnamed protein product [Linum tenue]	31240506			2	CAI0542297.1;CAI0542298.1			0.000807102		0	0	0	0	0	0	0	0	0	0	0	0	0	0	0	0	0	0	0	0	0	0	0	0	0	0	0		5	5	5	5	5	4	2	2	3
1343	CAI0413140.1	CAI0413140.1	unnamed protein product [Linum tenue]	13796760			5	CAI0413140.1;CAI0413141.1;CAI0417989.1;CAI0417990.1;CAI0516636.1			0.000807102		0	0	0	0	0	0	0	0	0	0	0	0	0	0	0	0	0	0	0	0	0	0	0	0	0	0	0		6	6	6	6	6	6	0	0	0
1527	CAI0422908.1	CAI0422908.1	unnamed protein product [Linum tenue]	5679410			1	CAI0422908.1			0.00120555		0	0	0	0	0	0	0	0	0	0	0	0	0	0	0	0	0	0	0	0	0	0	0	0	0	0	0		3	3	3	3	3	3	0	0	0
2761	CAI0558230.1	CAI0558230.1	unnamed protein product, partial [Linum tenue]	40535727			2	CAI0558230.1;CAI0558409.1			0.00241196		0	0	0	0	0	0	0	0	0	0	0	0	0	0	0	0	0	0	0	0	0	0	0	0	0	0	0		1	1	1	1	1	1	1	1	1
2044	CAI0450100.1	CAI0450100.1	unnamed protein product [Linum tenue]	1.90672e+07			1	CAI0450100.1			0.000807102		2	2	2	2	2	2	1	0	1	2	2	2	2	2	2	0	0	0	2	2	2	2	2	2	1	1	1		5	5	5	5	5	5	1	0	1
477	CAI0382018.1	CAI0382018.1	unnamed protein product [Linum tenue]	15066189			7	CAI0382018.1;CAI0552033.1;CAI0552034.1;CAI0552035.1;CAI0552036.1;CAI0561181.1;CAI0561182.1			0.00845666		0	0	0	0	0	0	0	0	0	0	0	0	0	0	0	0	0	0	0	0	0	0	0	0	0	0	0		1	1	1	1	1	1	1	1	1
1504	CAI0421713.1	CAI0421713.1	unnamed protein product [Linum tenue]	29077701			1	CAI0421713.1			0.00177515		1	1	1	1	1	1	1	0	1	1	1	1	1	1	1	1	1	1	1	1	1	1	1	1	0	0	0		1	1	1	1	1	1	1	0	1
2128	CAI0453863.1	CAI0453863.1	unnamed protein product [Linum tenue]	2.31043e+07			2	CAI0453863.1;CAI0454224.1			0.000807102		0	0	0	0	0	0	0	0	0	0	0	0	0	0	0	0	0	0	0	0	0	0	0	0	0	0	0		5	5	5	5	5	5	1	1	1
2442	CAI0471327.1	CAI0471327.1	unnamed protein product [Linum tenue]	2.1402e+07			1	CAI0471327.1			0.000807102		3	3	3	3	3	3	1	0	0	3	3	3	3	3	3	1	0	3	3	3	3	3	3	3	2	3	2		3	3	3	3	3	3	1	0	0
2267	CAI0461694.1	CAI0461694.1	unnamed protein product [Linum tenue]	36986800			1	CAI0461694.1			0.00166389		1	1	1	1	1	1	1	1	1	1	1	1	1	1	1	1	1	1	1	1	1	1	1	1	1	1	1		2	2	2	2	2	2	2	2	1
2729	CAI0555927.1	CAI0555927.1	unnamed protein product [Linum tenue]	2.8939e+07			2	CAI0555927.1;CAI0556204.1			0.000807102		0	0	0	0	0	0	0	0	0	0	0	0	0	0	0	0	0	0	0	0	0	0	0	0	0	0	0		3	3	3	3	3	3	2	1	1
1319	CAI0412340.1	CAI0412340.1	unnamed protein product [Linum tenue]	6.14217e+06			1	CAI0412340.1			0.00120555		0	0	0	0	0	0	0	0	0	0	0	0	0	0	0	0	0	0	0	0	0	0	0	0	0	0	0		2	2	2	2	2	2	0	0	0
942	CAI0398267.1	CAI0398267.1	unnamed protein product [Linum tenue]	45768273			2	CAI0398267.1;CAI0544298.1			0.00177515		0	0	0	0	0	0	0	0	0	0	0	0	0	0	0	0	0	0	0	0	0	0	0	0	0	0	0		1	1	1	1	1	1	1	1	1
999	CAI0400311.1	CAI0400311.1	unnamed protein product [Linum tenue]	1.52364e+07			1	CAI0400311.1			0.000807102		1	1	1	1	1	1	0	0	0	1	1	1	1	1	1	0	0	0	1	1	1	1	1	1	1	0	1		6	6	6	6	6	6	1	1	0
588	CAI0385886.1	CAI0385886.1	unnamed protein product [Linum tenue]	6477262			5	CAI0385886.1;CAI0385889.1;CAI0385890.1;CAI0385892.1;CAI0386216.1			0.000807102		0	0	0	0	0	0	0	0	0	0	0	0	0	0	0	0	0	0	0	0	0	0	0	0	0	0	0		3	3	3	3	3	3	0	0	0
319	CAI0376588.1	CAI0376588.1	unnamed protein product [Linum tenue]	26180039			1	CAI0376588.1			0.00213675		1	1	1	1	1	1	0	0	0	1	1	1	0	1	1	0	0	0	1	1	1	1	1	1	0	1	0		2	2	2	2	1	2	0	0	0
1758	CAI0435376.1	CAI0435376.1	unnamed protein product [Linum tenue]	43899094			1	CAI0435376.1			0.00396651		1	1	1	1	1	1	1	1	1	1	1	1	1	1	1	1	1	1	1	1	1	1	1	1	1	1	1		1	1	1	1	1	1	1	1	1
2403	CAI0469576.1	CAI0469576.1	unnamed protein product [Linum tenue]	2.1607e+07			1	CAI0469576.1			0.000807102		1	1	1	1	1	1	0	0	0	1	1	1	1	1	1	0	0	0	1	1	1	1	1	1	0	0	0		4	4	4	4	4	4	1	1	0
2200	CAI0459017.1	CAI0459017.1	unnamed protein product [Linum tenue]	3.52186e+07			1	CAI0459017.1			0.00396651		1	1	1	1	1	1	0	0	0	1	1	1	1	1	1	0	0	0	1	1	1	1	1	1	0	0	0		2	2	2	2	2	2	0	1	0
1982	CAI0447617.1	CAI0447617.1	unnamed protein product [Linum tenue]	1.37736e+07			2	CAI0447617.1;CAI0447618.1			0.000807102		0	0	0	0	0	0	0	0	0	0	0	0	0	0	0	0	0	0	0	0	0	0	0	0	0	0	0		3	4	3	3	4	4	1	1	1
1127	CAI0406683.1	CAI0406683.1	unnamed protein product [Linum tenue]	1.44226e+07			1	CAI0406683.1			0.00219178		1	1	1	1	1	1	1	1	1	1	1	1	1	1	1	1	1	1	1	1	1	1	1	1	1	1	1		1	1	1	1	1	1	1	1	1
830	CAI0394594.1	CAI0394594.1	unnamed protein product [Linum tenue]	2.85419e+07			1	CAI0394594.1			0.000807102		1	1	1	1	1	1	0	0	0	1	1	1	1	1	1	1	1	1	1	1	1	1	1	1	1	1	1		3	3	3	3	3	3	1	1	1
494	CAI0382748.1	CAI0382748.1	unnamed protein product [Linum tenue]	52118189			2	CAI0382748.1;CAI0437200.1			0.00368664		0	0	0	0	0	0	0	0	0	0	0	0	0	0	0	0	0	0	0	0	0	0	0	0	0	0	0		1	1	1	1	1	1	1	1	1
1300	CAI0411449.1	CAI0411449.1	unnamed protein product [Linum tenue]	36027725			1	CAI0411449.1			0.00120555		1	1	1	1	1	1	0	0	0	1	1	1	1	1	0	0	0	0	1	1	1	1	1	1	0	0	0		3	3	3	3	3	3	1	1	0
2643	CAI0548283.1	CAI0548283.1	unnamed protein product [Linum tenue]	33455845			1	CAI0548283.1			0.000807102		3	3	3	3	3	3	1	1	1	3	3	3	3	3	3	1	2	1	3	3	3	3	3	3	2	2	2		3	3	3	3	3	3	1	1	1
228	CAI0374114.1	CAI0374114.1	unnamed protein product [Linum tenue]	23124606			8	CAI0374114.1;CAI0374116.1;CAI0378717.1;CAI0378718.1;CAI0437538.1;CAI0437539.1;CAI0437540.1;CAI0437541.1			0.000807102		0	0	0	0	0	0	0	0	0	0	0	0	0	0	0	0	0	0	0	0	0	0	0	0	0	0	0		4	4	4	4	4	4	1	0	0
977	CAI0399608.1	CAI0399608.1	unnamed protein product [Linum tenue]	33722283			2	CAI0399608.1;CAI0549065.1			0.000807102		0	0	0	0	0	0	0	0	0	0	0	0	0	0	0	0	0	0	0	0	0	0	0	0	0	0	0		3	3	3	3	3	3	1	1	1
2081	CAI0450953.1	CAI0450953.1	unnamed protein product [Linum tenue]	24513237			2	CAI0450953.1;CAI0451470.1			0.000807102		0	0	0	0	0	0	0	0	0	0	0	0	0	0	0	0	0	0	0	0	0	0	0	0	0	0	0		5	5	5	5	5	5	1	0	0
2364	CAI0467087.1	CAI0467087.1	unnamed protein product [Linum tenue]	17105509			1	CAI0467087.1			0.000807102		5	5	5	4	2	1	0	0	0	5	5	5	2	2	2	1	0	0	5	5	5	4	4	4	1	2	4		5	5	5	4	2	1	0	0	0
525	CAI0383427.1	CAI0383427.1	unnamed protein product [Linum tenue]	1.1559e+07			1	CAI0383427.1			0.000807102		1	2	2	1	2	2	0	0	0	2	2	2	1	2	2	0	0	0	2	2	2	2	2	2	1	0	0		2	3	3	1	3	3	1	1	0
1540	CAI0423460.1	CAI0423460.1	unnamed protein product [Linum tenue]	1.95911e+07			2	CAI0423460.1;CAI0423461.1			0.00120555		0	0	0	0	0	0	0	0	0	0	0	0	0	0	0	0	0	0	0	0	0	0	0	0	0	0	0		3	3	3	2	3	3	1	1	0
358	CAI0377529.1	CAI0377529.1	unnamed protein product [Linum tenue]	42807420			3	CAI0377529.1;CAI0437971.1;CAI0552563.1			0.00120555		0	0	0	0	0	0	0	0	0	0	0	0	0	0	0	0	0	0	0	0	0	0	0	0	0	0	0		1	1	1	1	1	1	0	1	0
2171	CAI0456827.1	CAI0456827.1	unnamed protein product [Linum tenue]	28596129			8	CAI0456827.1;CAI0456828.1;CAI0456830.1;CAI0456831.1;CAI0456832.1;CAI0456833.1;CAI0456834.1;CAI0457462.1			0.00120555		0	0	0	0	0	0	0	0	0	0	0	0	0	0	0	0	0	0	0	0	0	0	0	0	0	0	0		2	2	2	2	2	2	2	1	0
2732	CAI0556371.1	CAI0556371.1	unnamed protein product [Linum tenue]	1.50041e+07			2	CAI0556371.1;CAI0556372.1			0.00120555		0	0	0	0	0	0	0	0	0	0	0	0	0	0	0	0	0	0	0	0	0	0	0	0	0	0	0		3	3	3	3	3	3	2	1	0
270	CAI0375177.1	CAI0375177.1	unnamed protein product [Linum tenue]	1.16158e+07			6	CAI0375177.1;CAI0375180.1;CAI0375181.1;CAI0439474.1;CAI0439476.1;CAI0439477.1			0.000807102		0	0	0	0	0	0	0	0	0	0	0	0	0	0	0	0	0	0	0	0	0	0	0	0	0	0	0		7	8	8	8	8	8	1	0	1
1964	CAI0447150.1	CAI0447150.1	unnamed protein product [Linum tenue]	2.71952e+07			1	CAI0447150.1			0.00120555		3	3	3	3	3	3	0	2	1	3	3	3	3	3	3	1	1	0	3	3	3	3	3	3	1	0	1		3	3	3	3	3	3	0	2	1
870	CAI0396300.1	CAI0396300.1	unnamed protein product [Linum tenue]	1.51272e+07			3	CAI0396300.1;CAI0557073.1;CAI0557146.1			0.000807102		0	0	0	0	0	0	0	0	0	0	0	0	0	0	0	0	0	0	0	0	0	0	0	0	0	0	0		5	5	5	5	5	5	0	0	0
2490	CAI0475502.1	CAI0475502.1	unnamed protein product [Linum tenue]	3.97145e+07			4	CAI0475502.1;CAI0475503.1;CAI0540493.1;CAI0540494.1			0.000807102		0	0	0	0	0	0	0	0	0	0	0	0	0	0	0	0	0	0	0	0	0	0	0	0	0	0	0		3	3	3	3	3	3	3	2	2
2445	CAI0471482.1	CAI0471482.1	unnamed protein product [Linum tenue]	1.49734e+07			2	CAI0471482.1;CAI0472366.1			0.00120555		0	0	0	0	0	0	0	0	0	0	0	0	0	0	0	0	0	0	0	0	0	0	0	0	0	0	0		3	2	2	3	3	2	1	1	0
827	CAI0394543.1	CAI0394543.1	unnamed protein product [Linum tenue]	30144380			4	CAI0394543.1;CAI0394544.1;CAI0394545.1;CAI0394546.1			0.00120555		0	0	0	0	0	0	0	0	0	0	0	0	0	0	0	0	0	0	0	0	0	0	0	0	0	0	0		1	1	1	1	1	1	1	1	1
1892	CAI0442951.1	CAI0442951.1	unnamed protein product, partial [Linum tenue]	2.39687e+07			2	CAI0442951.1;CAI0442952.1			0.000807102		0	0	0	0	0	0	0	0	0	0	0	0	0	0	0	0	0	0	0	0	0	0	0	0	0	0	0		3	3	3	3	3	3	1	2	1
1715	CAI0432735.1	CAI0432735.1	unnamed protein product [Linum tenue]	20655217			5	CAI0432735.1;CAI0432736.1;CAI0432737.1;CAI0432739.1;CAI0432740.1			0.00166389		0	0	0	0	0	0	0	0	0	0	0	0	0	0	0	0	0	0	0	0	0	0	0	0	0	0	0		2	2	2	2	2	2	2	1	2
1794	CAI0437852.1	CAI0437852.1	unnamed protein product [Linum tenue]	1.98343e+07			2	CAI0437852.1;CAI0437853.1			0.00120555		0	0	0	0	0	0	0	0	0	0	0	0	0	0	0	0	0	0	0	0	0	0	0	0	0	0	0		2	2	2	2	2	2	1	0	0
458	CAI0381169.1	CAI0381169.1	unnamed protein product [Linum tenue]	56048834			1	CAI0381169.1			0.00219178		1	1	1	1	1	1	1	1	1	1	1	1	1	1	1	1	1	1	1	1	1	1	1	1	1	1	1		1	1	1	1	1	1	1	1	1
2796	CAI0561318.1	CAI0561318.1	unnamed protein product [Linum tenue]	46223941			8	CAI0561318.1;CAI0561319.1;CAI0561598.1;CAI0561647.1;CAI0561704.1;CAI0561755.1;CAI0561841.1;CAI0561893.1			0.00241196		0	0	0	0	0	0	0	0	0	0	0	0	0	0	0	0	0	0	0	0	0	0	0	0	0	0	0		2	1	2	1	1	2	0	0	0
880	CAI0396756.1	CAI0396756.1	unnamed protein product [Linum tenue]	1.72354e+07			6	CAI0396756.1;CAI0396804.1;CAI0396805.1;CAI0396810.1;CAI0396812.1;CAI0396813.1			0.000807102		0	0	0	0	0	0	0	0	0	0	0	0	0	0	0	0	0	0	0	0	0	0	0	0	0	0	0		4	4	4	4	4	4	1	0	0
1898	CAI0443270.1	CAI0443270.1	unnamed protein product [Linum tenue]	1.55516e+07			5	CAI0443270.1;CAI0443272.1;CAI0443273.1;CAI0443274.1;CAI0443275.1			0.000807102		0	0	0	0	0	0	0	0	0	0	0	0	0	0	0	0	0	0	0	0	0	0	0	0	0	0	0		4	4	4	4	4	4	0	0	0
2821	CAI0627103.1	CAI0627103.1	unnamed protein product [Linum tenue]	3.0847e+07			7	CAI0627103.1;CAI0627104.1;CAI0627105.1;CAI0627106.1;CAI0627107.1;CAI0627108.1;CAI0627109.1			0.000807102		0	0	0	0	0	0	0	0	0	0	0	0	0	0	0	0	0	0	0	0	0	0	0	0	0	0	0		4	4	4	4	4	4	0	0	0
329	CAI0376911.1	CAI0376911.1	unnamed protein product [Linum tenue]	47774715			3	CAI0376911.1;CAI0376913.1;CAI0376914.1			0.00120555		0	0	0	0	0	0	0	0	0	0	0	0	0	0	0	0	0	0	0	0	0	0	0	0	0	0	0		1	1	1	1	1	1	1	1	1
2735	CAI0556463.1	CAI0556463.1	unnamed protein product [Linum tenue]	2.20155e+07			1	CAI0556463.1			0.000807102		4	4	4	4	4	4	0	1	1	4	4	4	4	4	4	2	1	1	4	4	4	4	4	4	4	1	3		4	4	4	4	4	4	0	1	1
317	CAI0376551.1	CAI0376551.1	unnamed protein product [Linum tenue]	17730174			2	CAI0376551.1;CAI0438614.1			0.000807102		0	0	0	0	0	0	0	0	0	0	0	0	0	0	0	0	0	0	0	0	0	0	0	0	0	0	0		5	5	5	5	5	5	0	0	0
883	CAI0396935.1	CAI0396935.1	unnamed protein product, partial [Linum tenue]	4.63957e+07			1	CAI0396935.1			0.00120555		0	0	0	0	0	0	0	0	0	0	0	0	0	0	0	0	0	0	0	0	0	0	0	0	0	0	0		1	1	1	1	1	1	1	1	1
1168	CAI0408021.1	CAI0408021.1	unnamed protein product [Linum tenue]	1.99283e+07			8	CAI0408021.1;CAI0408022.1;CAI0408023.1;CAI0468846.1;CAI0468847.1;CAI0468848.1;CAI0468849.1;CAI0468850.1			0.000807102		0	0	0	0	0	0	0	0	0	0	0	0	0	0	0	0	0	0	0	0	0	0	0	0	0	0	0		6	7	7	7	7	7	0	0	0
2521	CAI0539312.1	CAI0539312.1	unnamed protein product [Linum tenue]	2.0456e+07			1	CAI0539312.1			0.00266099		1	1	1	1	1	1	1	1	1	1	1	1	1	1	1	1	1	1	1	1	1	1	1	1	1	1	1		1	1	1	1	1	1	1	1	1
1353	CAI0413575.1	CAI0413575.1	unnamed protein product [Linum tenue]	15653615			6	CAI0413575.1;CAI0413576.1;CAI0413577.1;CAI0413842.1;CAI0413843.1;CAI0413844.1			0.00120555		0	0	0	0	0	0	0	0	0	0	0	0	0	0	0	0	0	0	0	0	0	0	0	0	0	0	0		2	2	2	1	2	1	0	0	0
1037	CAI0402430.1	CAI0402430.1	unnamed protein product [Linum tenue]	2.41072e+07			4	CAI0402430.1;CAI0402431.1;CAI0402432.1;CAI0402433.1			0.00166389		0	0	0	0	0	0	0	0	0	0	0	0	0	0	0	0	0	0	0	0	0	0	0	0	0	0	0		3	3	3	3	3	3	2	2	2
2724	CAI0555759.1	CAI0555759.1	unnamed protein product [Linum tenue]	2.69807e+07			5	CAI0555759.1;CAI0555760.1;CAI0555792.1;CAI0555795.1;CAI0555797.1			0.000807102		0	0	0	0	0	0	0	0	0	0	0	0	0	0	0	0	0	0	0	0	0	0	0	0	0	0	0		3	3	3	3	3	3	0	1	0
343	CAI0377218.1	CAI0377218.1	unnamed protein product [Linum tenue]	42785200			2	CAI0377218.1;CAI0438102.1			0.00166389		0	0	0	0	0	0	0	0	0	0	0	0	0	0	0	0	0	0	0	0	0	0	0	0	0	0	0		2	2	2	2	2	2	2	2	2
1332	CAI0412728.1	CAI0412728.1	unnamed protein product [Linum tenue]	13465141			2	CAI0412728.1;CAI0412729.1			0.000807102		0	0	0	0	0	0	0	0	0	0	0	0	0	0	0	0	0	0	0	0	0	0	0	0	0	0	0		2	2	2	0	0	0	0	0	0
1994	CAI0447950.1	CAI0447950.1	unnamed protein product [Linum tenue]	11530755			1	CAI0447950.1			0.00177515		1	1	1	1	1	1	0	0	0	1	1	1	1	1	1	0	0	0	1	1	1	1	1	1	0	0	1		1	1	1	1	1	1	0	0	0
556	CAI0384815.1	CAI0384815.1	unnamed protein product [Linum tenue]	42106429			6	CAI0384815.1;CAI0433138.1;CAI0433139.1;CAI0433140.1;CAI0433141.1;CAI0433142.1			0.00120555		0	0	0	0	0	0	0	0	0	0	0	0	0	0	0	0	0	0	0	0	0	0	0	0	0	0	0		1	1	1	1	1	1	1	0	0
1866	CAI0440950.1	CAI0440950.1	unnamed protein product, partial [Linum tenue]	34158486			1	CAI0440950.1			0.000807102		0	0	0	0	0	0	0	0	0	0	0	0	0	0	0	0	0	0	0	0	0	0	0	0	0	0	0		2	2	2	2	2	2	1	0	0
1589	CAI0425734.1	CAI0425734.1	unnamed protein product [Linum tenue]	30239919			3	CAI0425734.1;CAI0425735.1;CAI0425736.1			0.00120555		0	0	0	0	0	0	0	0	0	0	0	0	0	0	0	0	0	0	0	0	0	0	0	0	0	0	0		3	3	3	3	3	3	1	1	1
907	CAI0397513.1	CAI0397513.1	unnamed protein product [Linum tenue]	1.90759e+07			2	CAI0397513.1;CAI0397514.1			0.00120555		0	0	0	0	0	0	0	0	0	0	0	0	0	0	0	0	0	0	0	0	0	0	0	0	0	0	0		3	3	3	3	3	3	1	0	1
2437	CAI0470943.1	CAI0470943.1	unnamed protein product [Linum tenue]	3.30866e+07			2	CAI0470943.1;CAI0472970.1			0.00120555		0	0	0	0	0	0	0	0	0	0	0	0	0	0	0	0	0	0	0	0	0	0	0	0	0	0	0		2	2	2	2	2	2	2	2	1
2953	YP_009443537.1	YP_009443537.1	cytochrome f [Linum usitatissimum]	12899716			1	YP_009443537.1			0.000807102		0	0	0	0	0	0	0	0	0	0	0	0	0	0	0	0	0	0	0	0	0	0	0	0	0	0	0		5	6	5	6	6	6	1	0	0
2042	CAI0449923.1	CAI0449923.1	unnamed protein product [Linum tenue]	8869438			5	CAI0449923.1;CAI0449924.1;CAI0449925.1;CAI0449926.1;CAI0449927.1			0.000807102		0	0	0	0	0	0	0	0	0	0	0	0	0	0	0	0	0	0	0	0	0	0	0	0	0	0	0		11	11	11	12	11	9	0	0	0
532	CAI0383633.1	CAI0383633.1	unnamed protein product [Linum tenue]	3.07832e+07			1	CAI0383633.1			0.000807102		0	0	0	0	0	0	0	0	0	0	0	0	0	0	0	0	0	0	0	0	0	0	0	0	0	0	0		4	4	4	4	4	4	0	2	2
2005	CAI0448402.1	CAI0448402.1	unnamed protein product [Linum tenue]	2.12572e+07			1	CAI0448402.1			0.000807102		4	4	4	4	4	4	1	0	0	4	4	4	4	4	4	0	0	0	4	4	4	4	4	2	2	1	2		4	4	4	4	4	4	1	0	0
1283	CAI0411024.1	CAI0411024.1	unnamed protein product [Linum tenue]	21811325			7	CAI0411024.1;CAI0411025.1;CAI0412252.1;CAI0412253.1;CAI0412254.1;CAI0443529.1;CAI0443530.1			0.000807102		0	0	0	0	0	0	0	0	0	0	0	0	0	0	0	0	0	0	0	0	0	0	0	0	0	0	0		3	3	3	3	3	3	3	3	3
2086	CAI0451186.1	CAI0451186.1	unnamed protein product [Linum tenue]	4.16071e+07			1	CAI0451186.1			0.000807102		3	3	3	3	3	3	1	1	0	3	3	3	3	3	3	0	0	1	3	3	3	3	3	3	2	2	3		3	3	3	3	3	3	1	1	0
2747	CAI0556973.1	CAI0556973.1	unnamed protein product [Linum tenue]	7906757			5	CAI0556973.1;CAI0556975.1;CAI0557251.1;CAI0557252.1;CAI0557253.1			0.000807102		0	0	0	0	0	0	0	0	0	0	0	0	0	0	0	0	0	0	0	0	0	0	0	0	0	0	0		0	0	1	1	0	1	0	0	0
632	CAI0387399.1	CAI0387399.1	unnamed protein product [Linum tenue]	21615648			17	CAI0387399.1;CAI0387400.1;CAI0387401.1;CAI0387402.1;CAI0387708.1;CAI0387709.1;CAI0387710.1;CAI0387766.1;CAI0387768.1;CAI0387769.1;CAI0387770.1;CAI0387771.1;CAI0387858.1;CAI0387859.1;CAI0387860.1;CAI0387872.1;CAI0387873.1			0.00177515		0	0	0	0	0	0	0	0	0	0	0	0	0	0	0	0	0	0	0	0	0	0	0	0	0	0	0		1	1	1	0	0	1	0	0	0
183	AND01159.1	AND01159.1	putative peptidyl-prolyl cis-trans isomerase [Linum usitatissimum]	12224979			1	AND01159.1			0.00177515		1	1	1	1	1	1	0	0	0	1	1	1	1	1	1	0	0	0	1	1	1	1	1	1	0	0	1		2	2	2	2	2	2	0	0	0
1722	CAI0433136.1	CAI0433136.1	unnamed protein product [Linum tenue]	1.388e+07			4	CAI0433136.1;CAI0433137.1;CAI0433162.1;CAI0433164.1			0.000807102		0	0	0	0	0	0	0	0	0	0	0	0	0	0	0	0	0	0	0	0	0	0	0	0	0	0	0		3	4	4	4	4	4	1	1	1
600	CAI0386058.1	CAI0386058.1	unnamed protein product [Linum tenue]	6410184			13	CAI0386058.1;CAI0386059.1;CAI0386060.1;CAI0386061.1;CAI0386062.1;CAI0386063.1;CAI0386064.1;CAI0386416.1;CAI0627452.1;CAI0627453.1;CAI0627454.1;CAI0627455.1;CAI0627456.1			0.00219178		0	0	0	0	0	0	0	0	0	0	0	0	0	0	0	0	0	0	0	0	0	0	0	0	0	0	0		1	0	0	0	0	0	1	1	1
2272	CAI0461920.1	CAI0461920.1	unnamed protein product [Linum tenue]	19296791			4	CAI0461920.1;CAI0461921.1;CAI0552933.1;CAI0552934.1			0.000807102		0	0	0	0	0	0	0	0	0	0	0	0	0	0	0	0	0	0	0	0	0	0	0	0	0	0	0		3	3	3	3	3	3	2	2	2
2147	CAI0455177.1	CAI0455177.1	unnamed protein product [Linum tenue]	24881227			2	CAI0455177.1;CAI0455178.1			0.000807102		0	0	0	0	0	0	0	0	0	0	0	0	0	0	0	0	0	0	0	0	0	0	0	0	0	0	0		2	2	2	2	2	2	2	2	2
798	CAI0393403.1	CAI0393403.1	unnamed protein product [Linum tenue]	41017338			2	CAI0393403.1;CAI0474957.1			0.00177515		0	0	0	0	0	0	0	0	0	0	0	0	0	0	0	0	0	0	0	0	0	0	0	0	0	0	0		1	1	1	1	1	1	1	1	1
628	CAI0387312.1	CAI0387312.1	unnamed protein product [Linum tenue]	5.55558e+06			2	CAI0387312.1;CAI0387928.1			0.00177515		0	0	0	0	0	0	0	0	0	0	0	0	0	0	0	0	0	0	0	0	0	0	0	0	0	0	0		1	1	1	1	1	1	0	0	0
803	CAI0393638.1	CAI0393638.1	unnamed protein product [Linum tenue]	33284464			7	CAI0393638.1;CAI0546090.1;CAI0546091.1;CAI0546092.1;CAI0546093.1;CAI0546094.1;CAI0546095.1			0.000807102		0	0	0	0	0	0	0	0	0	0	0	0	0	0	0	0	0	0	0	0	0	0	0	0	0	0	0		3	3	3	3	3	3	3	3	3
368	CAI0377853.1	CAI0377853.1	unnamed protein product [Linum tenue]	1.78337e+07			2	CAI0377853.1;CAI0404784.1			0.00166389		0	0	0	0	0	0	0	0	0	0	0	0	0	0	0	0	0	0	0	0	0	0	0	0	0	0	0		0	1	0	0	0	1	1	1	1
2083	CAI0451021.1	CAI0451021.1	unnamed protein product [Linum tenue]	45405906			5	CAI0451021.1;CAI0451022.1;CAI0451023.1;CAI0451398.1;CAI0451399.1			0.000807102		0	0	0	0	0	0	0	0	0	0	0	0	0	0	0	0	0	0	0	0	0	0	0	0	0	0	0		2	2	2	2	2	2	0	0	0
2390	CAI0468607.1	CAI0468607.1	unnamed protein product [Linum tenue]	3.57141e+07			1	CAI0468607.1			0.00368664		1	1	1	1	1	1	1	1	1	1	1	1	1	1	1	1	0	1	1	1	1	1	1	1	1	1	1		1	1	1	1	1	1	1	1	1
2593	CAI0545116.1	CAI0545116.1	unnamed protein product, partial [Linum tenue]	1.93841e+07			1	CAI0545116.1			0.000807102		0	0	0	0	0	0	0	0	0	0	0	0	0	0	0	0	0	0	0	0	0	0	0	0	0	0	0		3	3	3	3	3	3	2	2	2
877	CAI0396602.1	CAI0396602.1	unnamed protein product [Linum tenue]	33415248			1	CAI0396602.1			0.00596659		1	1	1	1	1	1	1	1	1	1	1	1	1	1	1	1	1	1	1	1	1	1	1	1	1	1	1		1	1	1	1	1	1	1	1	1
1256	CAI0410285.1	CAI0410285.1	unnamed protein product [Linum tenue]	37178818			5	CAI0410285.1;CAI0456920.1;CAI0456921.1;CAI0456922.1;CAI0456923.1			0.00505263		0	0	0	0	0	0	0	0	0	0	0	0	0	0	0	0	0	0	0	0	0	0	0	0	0	0	0		1	1	1	1	1	1	0	0	0
1650	CAI0428857.1	CAI0428857.1	unnamed protein product [Linum tenue]	2.67878e+07			1	CAI0428857.1			0.00120555		0	0	0	0	0	0	0	0	0	0	0	0	0	0	0	0	0	0	0	0	0	0	0	0	0	0	0		2	2	2	2	2	2	1	1	0
1408	CAI0415465.1	CAI0415465.1	unnamed protein product [Linum tenue]	13768662			8	CAI0415465.1;CAI0415467.1;CAI0415469.1;CAI0444019.1;CAI0444020.1;CAI0444021.1;CAI0444022.1;CAI0444023.1			0.000807102		0	0	0	0	0	0	0	0	0	0	0	0	0	0	0	0	0	0	0	0	0	0	0	0	0	0	0		3	3	3	2	2	2	0	0	1
2611	CAI0546454.1	CAI0546454.1	unnamed protein product [Linum tenue]	11387674			1	CAI0546454.1			0.000807102		0	0	0	0	0	0	0	0	0	0	0	0	0	0	0	0	0	0	0	0	0	0	0	0	0	0	0		6	6	6	6	6	6	0	0	0
2110	CAI0452879.1	CAI0452879.1	unnamed protein product [Linum tenue]	4.09836e+06			1	CAI0452879.1			0.000807102		0	0	0	0	0	0	0	0	0	0	0	0	0	0	0	0	0	0	0	0	0	0	0	0	0	0	0		2	2	2	2	2	2	1	0	1
2357	CAI0467000.1	CAI0467000.1	unnamed protein product [Linum tenue]	48108998			2	CAI0467000.1;CAI0467001.1			0.00177515		0	0	0	0	0	0	0	0	0	0	0	0	0	0	0	0	0	0	0	0	0	0	0	0	0	0	0		1	1	1	1	1	1	1	1	1
347	CAI0377320.1	CAI0377320.1	unnamed protein product [Linum tenue]	32655225			1	CAI0377320.1			0.00120555		4	4	4	3	4	4	2	0	0	4	4	4	4	4	4	1	0	1	4	4	4	4	4	4	1	1	2		4	4	4	3	4	4	2	0	0
1411	CAI0415544.1	CAI0415544.1	unnamed protein product [Linum tenue]	8848933			6	CAI0415544.1;CAI0415546.1;CAI0416249.1;CAI0416250.1;CAI0416251.1;CAI0416252.1			0.00241196		0	0	0	0	0	0	0	0	0	0	0	0	0	0	0	0	0	0	0	0	0	0	0	0	0	0	0		2	2	1	2	1	2	0	0	0
2002	CAI0448155.1	CAI0448155.1	unnamed protein product [Linum tenue]	24421827			1	CAI0448155.1			0.00166389		1	1	1	1	1	1	0	0	0	1	1	1	1	1	1	0	0	0	1	1	1	1	1	1	1	1	1		2	2	2	2	2	2	0	0	0
2283	CAI0463059.1	CAI0463059.1	unnamed protein product [Linum tenue]	4936114			2	CAI0463059.1;CAI0463060.1			0.00120555		0	0	0	0	0	0	0	0	0	0	0	0	0	0	0	0	0	0	0	0	0	0	0	0	0	0	0		2	2	2	2	2	2	1	0	0
2327	CAI0465963.1	CAI0465963.1	unnamed protein product [Linum tenue]	40146784			5	CAI0465963.1;CAI0465964.1;CAI0465965.1;CAI0466150.1;CAI0559501.1			0.00241196		0	0	0	0	0	0	0	0	0	0	0	0	0	0	0	0	0	0	0	0	0	0	0	0	0	0	0		2	1	1	1	1	1	2	2	2
2501	CAI0476250.1	CAI0476250.1	unnamed protein product [Linum tenue]	24833845			1	CAI0476250.1			0.000807102		2	2	2	2	2	2	0	0	0	2	2	2	2	2	2	0	0	0	2	2	2	2	2	2	0	0	0		4	4	4	4	4	4	0	0	0
794	CAI0393359.1	CAI0393359.1	unnamed protein product, partial [Linum tenue]	19917643			2	CAI0393359.1;CAI0393360.1			0.000807102		0	0	0	0	0	0	0	0	0	0	0	0	0	0	0	0	0	0	0	0	0	0	0	0	0	0	0		4	4	4	4	4	4	0	0	0
642	CAI0387596.1	CAI0387596.1	unnamed protein product [Linum tenue]	1.76105e+07			1	CAI0387596.1			0.000807102		1	1	1	1	1	1	0	0	0	1	1	1	1	1	1	0	0	0	1	1	1	1	1	1	1	0	1		6	6	6	6	6	6	3	2	1
1564	CAI0424671.1	CAI0424671.1	unnamed protein product [Linum tenue]	2.29661e+07			8	CAI0424671.1;CAI0424672.1;CAI0424674.1;CAI0424675.1;CAI0424689.1;CAI0424690.1;CAI0424691.1;CAI0424692.1			0.00166389		0	0	0	0	0	0	0	0	0	0	0	0	0	0	0	0	0	0	0	0	0	0	0	0	0	0	0		1	1	1	1	1	1	1	1	1
866	CAI0396183.1	CAI0396183.1	unnamed protein product [Linum tenue]	3.37694e+07			5	CAI0396183.1;CAI0625726.1;CAI0625729.1;CAI0625730.1;CAI0625731.1			0.00213675		0	0	0	0	0	0	0	0	0	0	0	0	0	0	0	0	0	0	0	0	0	0	0	0	0	0	0		2	2	2	2	2	2	0	0	0
1608	CAI0426638.1	CAI0426638.1	unnamed protein product [Linum tenue]	2.8426e+07			2	CAI0426638.1;CAI0560971.1			0.00120555		0	0	0	0	0	0	0	0	0	0	0	0	0	0	0	0	0	0	0	0	0	0	0	0	0	0	0		2	2	2	2	2	2	1	2	2
2751	CAI0557494.1	CAI0557494.1	unnamed protein product [Linum tenue]	10759375			2	CAI0557494.1;CAI0557714.1			0.000807102		0	0	0	0	0	0	0	0	0	0	0	0	0	0	0	0	0	0	0	0	0	0	0	0	0	0	0		5	6	6	5	6	5	0	0	0
1580	CAI0425597.1	CAI0425597.1	unnamed protein product [Linum tenue]	2.88308e+07			1	CAI0425597.1			0.00120555		2	2	2	2	2	2	1	1	0	2	2	2	2	2	2	1	0	1	2	2	2	2	2	2	1	1	2		2	2	2	2	2	2	1	1	0
626	CAI0387227.1	CAI0387227.1	unnamed protein product [Linum tenue]	40199433			3	CAI0387227.1;CAI0388020.1;CAI0627999.1			0.00177515		0	0	0	0	0	0	0	0	0	0	0	0	0	0	0	0	0	0	0	0	0	0	0	0	0	0	0		1	1	1	1	1	1	1	1	1
1670	CAI0430626.1	CAI0430626.1	unnamed protein product [Linum tenue]	1.14438e+07			4	CAI0430626.1;CAI0430627.1;CAI0430628.1;CAI0430629.1			0.000807102		0	0	0	0	0	0	0	0	0	0	0	0	0	0	0	0	0	0	0	0	0	0	0	0	0	0	0		6	6	6	5	5	6	0	0	0
2034	CAI0449592.1	CAI0449592.1	unnamed protein product [Linum tenue]	27230051			7	CAI0449592.1;CAI0449593.1;CAI0450626.1;CAI0450627.1;CAI0450628.1;CAI0450629.1;CAI0450630.1			0.000807102		0	0	0	0	0	0	0	0	0	0	0	0	0	0	0	0	0	0	0	0	0	0	0	0	0	0	0		4	5	5	5	4	5	0	0	0
2126	CAI0453638.1	CAI0453638.1	unnamed protein product [Linum tenue]	1.25155e+07			1	CAI0453638.1			0.000807102		1	1	1	1	1	1	0	0	0	1	1	1	1	1	1	0	0	0	1	1	1	1	1	1	0	0	0		6	6	6	6	6	6	1	1	0
2236	CAI0460375.1	CAI0460375.1	unnamed protein product [Linum tenue]	22764066			2	CAI0460375.1;CAI0550803.1			0.00120555		0	0	0	0	0	0	0	0	0	0	0	0	0	0	0	0	0	0	0	0	0	0	0	0	0	0	0		2	2	1	2	2	2	1	0	0
2204	CAI0459095.1	CAI0459095.1	unnamed protein product [Linum tenue]	35637202			2	CAI0459095.1;CAI0552425.1			0.00166389		0	0	0	0	0	0	0	0	0	0	0	0	0	0	0	0	0	0	0	0	0	0	0	0	0	0	0		2	2	2	2	2	2	2	2	2
1980	CAI0447583.1	CAI0447583.1	unnamed protein product [Linum tenue]	4.26092e+07			2	CAI0447583.1;CAI0541675.1			0.00177515		0	0	0	0	0	0	0	0	0	0	0	0	0	0	0	0	0	0	0	0	0	0	0	0	0	0	0		2	1	2	2	2	2	0	0	1
87	AFN53697.1	AFN53697.1	putative mitochondrial rotenone-insensitive NADH-ubiquinone oxidoreductase [Linum usitatissimum]	1.7535e+06			3	AFN53697.1;AND01160.1;AND01187.1			0.00505263		0	0	0	0	0	0	0	0	0	0	0	0	0	0	0	0	0	0	0	0	0	0	0	0	0	0	0		1	1	1	1	1	1	0	0	0
1975	CAI0447533.1	CAI0447533.1	unnamed protein product [Linum tenue]	12384227			1	CAI0447533.1			0.000807102		2	2	2	2	2	2	0	0	0	2	2	2	2	2	2	0	0	0	2	2	2	2	2	2	1	0	0		7	7	7	7	6	7	0	0	0
1561	CAI0424493.1	CAI0424493.1	unnamed protein product [Linum tenue]	33903958			1	CAI0424493.1			0.00120555		1	1	1	1	1	1	0	0	0	1	1	1	1	1	1	1	1	1	1	1	1	1	1	1	0	0	0		3	3	3	3	3	3	1	1	1
2378	CAI0467735.1	CAI0467735.1	unnamed protein product [Linum tenue]	15630419			1	CAI0467735.1			0.00368664		1	1	1	1	1	1	1	0	0	1	1	1	1	1	1	0	0	1	1	1	1	1	1	1	0	1	1		1	1	1	1	1	1	1	0	0
1849	CAI0440086.1	CAI0440086.1	unnamed protein product [Linum tenue]	2.88817e+07			3	CAI0440086.1;CAI0440087.1;CAI0440088.1			0.00120555		0	0	0	0	0	0	0	0	0	0	0	0	0	0	0	0	0	0	0	0	0	0	0	0	0	0	0		2	2	2	2	2	2	2	2	1
2318	CAI0465694.1	CAI0465694.1	unnamed protein product [Linum tenue]	1.20983e+07			2	CAI0465694.1;CAI0465714.1			0.00527597		0	0	0	0	0	0	0	0	0	0	0	0	0	0	0	0	0	0	0	0	0	0	0	0	0	0	0		2	2	2	1	2	2	0	0	0
262	CAI0374918.1	CAI0374918.1	unnamed protein product [Linum tenue]	2.69615e+07			5	CAI0374918.1;CAI0439648.1;CAI0439649.1;CAI0439650.1;CAI0464283.1			0.00213675		0	0	0	0	0	0	0	0	0	0	0	0	0	0	0	0	0	0	0	0	0	0	0	0	0	0	0		2	2	2	2	2	2	1	1	1
1487	CAI0420269.1	CAI0420269.1	unnamed protein product [Linum tenue]	1.70004e+07			8	CAI0420269.1;CAI0420270.1;CAI0420272.1;CAI0420274.1;CAI0473594.1;CAI0473595.1;CAI0473596.1;CAI0473662.1			0.000807102		0	0	0	0	0	0	0	0	0	0	0	0	0	0	0	0	0	0	0	0	0	0	0	0	0	0	0		2	1	2	2	1	1	0	0	0
2881	CBD33892.1	CBD33892.1	unnamed protein product [Linum usitatissimum]	18690523			1	CBD33892.1			0.00357302		1	1	1	1	1	1	0	0	0	1	1	1	1	1	1	0	0	0	1	1	1	1	1	1	0	0	0		1	1	1	1	1	1	0	0	0
2032	CAI0449537.1	CAI0449537.1	unnamed protein product [Linum tenue]	3.63423e+07			6	CAI0449537.1;CAI0449538.1;CAI0471859.1;CAI0471860.1;CAI0471861.1;CAI0471862.1			0.0031617		0	0	0	0	0	0	0	0	0	0	0	0	0	0	0	0	0	0	0	0	0	0	0	0	0	0	0		1	1	1	1	1	1	0	0	0
1809	CAI0438571.1	CAI0438571.1	unnamed protein product [Linum tenue]	38195029			1	CAI0438571.1			0.00357302		1	1	1	1	1	1	1	0	0	1	1	1	1	1	1	1	0	0	1	1	1	1	1	1	0	0	1		1	1	1	1	1	1	1	0	0
889	CAI0397022.1	CAI0397022.1	unnamed protein product [Linum tenue]	2.39279e+07			5	CAI0397022.1;CAI0541084.1;CAI0541085.1;CAI0541086.1;CAI0541088.1			0.000807102		0	0	0	0	0	0	0	0	0	0	0	0	0	0	0	0	0	0	0	0	0	0	0	0	0	0	0		3	2	2	3	2	3	1	1	0
790	CAI0393157.1	CAI0393157.1	unnamed protein product [Linum tenue]	2.8723e+07			14	CAI0393157.1;CAI0393158.1;CAI0543136.1;CAI0543137.1;CAI0543138.1;CAI0543140.1;CAI0543141.1;CAI0629029.1;CAI0629030.1;CAI0629031.1;CAI0629032.1;CAI0629033.1;CAI0629034.1;CAI0629035.1			0.00266099		0	0	0	0	0	0	0	0	0	0	0	0	0	0	0	0	0	0	0	0	0	0	0	0	0	0	0		1	1	1	1	1	1	0	0	0
1125	CAI0406609.1	CAI0406609.1	unnamed protein product [Linum tenue]	19875608			1	CAI0406609.1			0.00120555		3	3	3	3	3	3	0	0	0	3	2	3	3	3	3	0	0	0	3	3	3	3	3	3	2	1	0		3	3	3	3	3	3	0	0	0
1417	CAI0415877.1	CAI0415877.1	unnamed protein product [Linum tenue]	37402632			4	CAI0415877.1;CAI0415878.1;CAI0415879.1;CAI0415880.1			0.00166389		0	0	0	0	0	0	0	0	0	0	0	0	0	0	0	0	0	0	0	0	0	0	0	0	0	0	0		2	2	1	2	2	2	1	1	1
2471	CAI0474031.1	CAI0474031.1	unnamed protein product [Linum tenue]	42773940			5	CAI0474031.1;CAI0474032.1;CAI0474033.1;CAI0548952.1;CAI0548953.1			0.00219178		0	0	0	0	0	0	0	0	0	0	0	0	0	0	0	0	0	0	0	0	0	0	0	0	0	0	0		1	1	1	1	1	1	1	1	1
1008	CAI0400671.1	CAI0400671.1	unnamed protein product [Linum tenue]	1.74659e+07			5	CAI0400671.1;CAI0400672.1;CAI0400792.1;CAI0400793.1;CAI0400794.1			0.000807102		0	0	0	0	0	0	0	0	0	0	0	0	0	0	0	0	0	0	0	0	0	0	0	0	0	0	0		5	4	5	5	5	5	0	1	0
502	CAI0383014.1	CAI0383014.1	unnamed protein product [Linum tenue]	22069224			1	CAI0383014.1			0.000807102		0	0	0	0	0	0	0	0	0	0	0	0	0	0	0	0	0	0	0	0	0	0	0	0	0	0	0		4	4	4	4	4	3	0	0	0
2025	CAI0449173.1	CAI0449173.1	unnamed protein product [Linum tenue]	8.17285e+06			2	CAI0449173.1;CAI0449174.1			0.000807102		0	0	0	0	0	0	0	0	0	0	0	0	0	0	0	0	0	0	0	0	0	0	0	0	0	0	0		3	4	4	4	4	3	0	0	0
311	CAI0376393.1	CAI0376393.1	unnamed protein product [Linum tenue]	21252700			6	CAI0376393.1;CAI0438667.1;CAI0438668.1;CAI0438669.1;CAI0438670.1;CAI0438671.1			0.00120555		0	0	0	0	0	0	0	0	0	0	0	0	0	0	0	0	0	0	0	0	0	0	0	0	0	0	0		2	2	1	1	1	2	0	0	0
1351	CAI0413321.1	CAI0413321.1	unnamed protein product [Linum tenue]	18116948			3	CAI0413321.1;CAI0418186.1;CAI0495033.1			0.00177515		0	0	0	0	0	0	0	0	0	0	0	0	0	0	0	0	0	0	0	0	0	0	0	0	0	0	0		2	2	2	2	2	1	0	0	0
601	CAI0386067.1	CAI0386067.1	unnamed protein product [Linum tenue]	1.36083e+07			4	CAI0386067.1;CAI0386068.1;CAI0386418.1;CAI0386419.1			0.000807102		0	0	0	0	0	0	0	0	0	0	0	0	0	0	0	0	0	0	0	0	0	0	0	0	0	0	0		7	6	7	7	7	7	1	1	0
93	AFN53714.1	AFN53714.1	PAP fibrillin protein [Linum usitatissimum]	15773058			1	AFN53714.1			0.000807102		1	1	1	1	1	1	0	0	0	1	1	1	1	1	1	0	0	1	1	1	1	1	1	1	1	1	0		3	4	4	3	3	4	1	1	1
420	CAI0379800.1	CAI0379800.1	unnamed protein product [Linum tenue]	3.39685e+07			1	CAI0379800.1			0.00241196		0	0	0	0	0	0	0	0	0	0	0	0	0	0	0	0	0	0	0	0	0	0	0	0	0	0	0		2	2	2	2	2	2	1	1	1
2693	CAI0553265.1	CAI0553265.1	unnamed protein product [Linum tenue]	3.06474e+07			8	CAI0553265.1;CAI0553266.1;CAI0553267.1;CAI0553268.1;CAI0553304.1;CAI0553305.1;CAI0553306.1;CAI0553307.1			0.00241196		0	0	0	0	0	0	0	0	0	0	0	0	0	0	0	0	0	0	0	0	0	0	0	0	0	0	0		2	2	2	2	2	2	0	1	1
171	AMY26634.1	AMY26634.1	hypothetical protein [Linum usitatissimum]	22470023			1	AMY26634.1			0.000807102		1	2	2	2	2	2	1	2	2	2	2	2	2	2	2	2	2	2	2	2	2	2	2	2	2	2	2		2	4	4	3	4	4	2	3	4
2111	CAI0452974.1	CAI0452974.1	unnamed protein product [Linum tenue]	1.7145e+07			7	CAI0452974.1;CAI0452975.1;CAI0452977.1;CAI0452978.1;CAI0452979.1;CAI0455722.1;CAI0455723.1			0.00177515		0	0	0	0	0	0	0	0	0	0	0	0	0	0	0	0	0	0	0	0	0	0	0	0	0	0	0		1	1	1	1	1	1	1	1	0
1356	CAI0413607.1	CAI0413607.1	unnamed protein product [Linum tenue]	21746746			19	CAI0413607.1;CAI0413608.1;CAI0413609.1;CAI0413610.1;CAI0413611.1;CAI0413612.1;CAI0413613.1;CAI0413787.1;CAI0413788.1;CAI0413789.1;CAI0413790.1;CAI0413791.1;CAI0413792.1;CAI0413793.1;CAI0542274.1;CAI0542275.1;CAI0542276.1;CAI0542277.1;CAI0542279.1			0.00241196		0	0	0	0	0	0	0	0	0	0	0	0	0	0	0	0	0	0	0	0	0	0	0	0	0	0	0		1	1	2	1	1	2	0	1	0
723	CAI0391213.1	CAI0391213.1	unnamed protein product, partial [Linum tenue]	16054922			1	CAI0391213.1			0.000807102		1	1	1	1	1	1	0	0	0	1	1	1	1	1	1	0	0	0	1	1	1	1	1	1	0	0	0		4	4	4	4	4	4	0	0	0
983	CAI0399803.1	CAI0399803.1	unnamed protein product [Linum tenue]	35870899			1	CAI0399803.1			0.00394391		1	1	1	1	1	1	1	1	1	1	1	1	1	1	1	1	1	1	1	1	1	1	1	1	1	1	1		1	1	1	1	1	1	1	1	1
2321	CAI0465746.1	CAI0465746.1	unnamed protein product [Linum tenue]	4.41488e+07			2	CAI0465746.1;CAI0559387.1			0.00219178		0	0	0	0	0	0	0	0	0	0	0	0	0	0	0	0	0	0	0	0	0	0	0	0	0	0	0		1	1	1	1	1	1	1	1	1
891	CAI0397173.1	CAI0397173.1	unnamed protein product [Linum tenue]	1.73477e+07			7	CAI0397173.1;CAI0397174.1;CAI0397175.1;CAI0397177.1;CAI0541222.1;CAI0541223.1;CAI0541224.1			0.000807102		0	0	0	0	0	0	0	0	0	0	0	0	0	0	0	0	0	0	0	0	0	0	0	0	0	0	0		3	3	3	3	3	3	1	0	0
1134	CAI0406861.1	CAI0406861.1	unnamed protein product [Linum tenue]	18287340			28	CAI0406861.1;CAI0406862.1;CAI0406863.1;CAI0406864.1;CAI0406865.1;CAI0406866.1;CAI0406867.1;CAI0406868.1;CAI0406869.1;CAI0406871.1;CAI0553804.1;CAI0553805.1;CAI0553806.1;CAI0553807.1;CAI0553808.1;CAI0553809.1;CAI0553810.1;CAI0553811.1;CAI0553812.1;CAI0553813.1;CAI0554154.1;CAI0554155.1;CAI0554156.1;CAI0554157.1;CAI0554158.1;CAI0554159.1;CAI0554161.1;CAI0554162.1			0.00586295		0	0	0	0	0	0	0	0	0	0	0	0	0	0	0	0	0	0	0	0	0	0	0	0	0	0	0		1	1	1	1	1	1	0	0	0
1401	CAI0415321.1	CAI0415321.1	unnamed protein product [Linum tenue]	2.02864e+07			3	CAI0415321.1;CAI0416473.1;CAI0444048.1			0.000807102		0	0	0	0	0	0	0	0	0	0	0	0	0	0	0	0	0	0	0	0	0	0	0	0	0	0	0		5	4	5	5	5	4	1	0	0
1255	CAI0410210.1	CAI0410210.1	unnamed protein product [Linum tenue]	22538901			1	CAI0410210.1			0.00213675		2	2	2	2	2	2	0	1	0	2	2	2	2	2	2	0	0	0	2	2	2	1	1	0	0	0	0		2	2	2	2	2	2	0	1	0
2107	CAI0452647.1	CAI0452647.1	unnamed protein product [Linum tenue]	4.04171e+07			2	CAI0452647.1;CAI0544721.1			0.00331126		0	0	0	0	0	0	0	0	0	0	0	0	0	0	0	0	0	0	0	0	0	0	0	0	0	0	0		1	1	1	1	1	1	0	1	1
370	CAI0377897.1	CAI0377897.1	unnamed protein product [Linum tenue]	2.51625e+07			5	CAI0377897.1;CAI0377899.1;CAI0377900.1;CAI0380864.1;CAI0380865.1			0.000807102		0	0	0	0	0	0	0	0	0	0	0	0	0	0	0	0	0	0	0	0	0	0	0	0	0	0	0		3	3	3	3	3	3	1	1	0
2125	CAI0453585.1	CAI0453585.1	unnamed protein product [Linum tenue]	36541228			1	CAI0453585.1			0.00596659		0	0	0	0	0	0	0	0	0	0	0	0	0	0	0	0	0	0	0	0	0	0	0	0	0	0	0		1	1	1	1	1	1	0	0	0
896	CAI0397257.1	CAI0397257.1	unnamed protein product [Linum tenue]	13689532			11	CAI0397257.1;CAI0397258.1;CAI0397259.1;CAI0397260.1;CAI0397261.1;CAI0397262.1;CAI0397263.1;CAI0397265.1;CAI0397266.1;CAI0397267.1;CAI0397268.1			0.000807102		0	0	0	0	0	0	0	0	0	0	0	0	0	0	0	0	0	0	0	0	0	0	0	0	0	0	0		4	4	4	4	4	4	0	0	0
1452	CAI0419055.1	CAI0419055.1	unnamed protein product, partial [Linum tenue]	35991908			5	CAI0419055.1;CAI0419056.1;CAI0419057.1;CAI0419058.1;CAI0419059.1			0.00241196		0	0	0	0	0	0	0	0	0	0	0	0	0	0	0	0	0	0	0	0	0	0	0	0	0	0	0		2	2	2	2	2	2	1	1	1
2003	CAI0448206.1	CAI0448206.1	unnamed protein product [Linum tenue]	7.76016e+06			10	CAI0448206.1;CAI0448207.1;CAI0448208.1;CAI0448209.1;CAI0448210.1;CAI0448212.1;CAI0448213.1;CAI0448214.1;CAI0448215.1;CAI0448216.1			0.000807102		0	0	0	0	0	0	0	0	0	0	0	0	0	0	0	0	0	0	0	0	0	0	0	0	0	0	0		10	11	11	11	11	11	1	0	0
499	CAI0382982.1	CAI0382982.1	unnamed protein product [Linum tenue]	12302235			1	CAI0382982.1			0.00213675		2	1	2	1	1	1	0	0	0	2	2	2	0	0	1	0	0	0	2	2	1	0	1	0	0	0	0		2	1	2	1	1	1	0	0	0
1516	CAI0422515.1	CAI0422515.1	unnamed protein product [Linum tenue]	15182844			5	CAI0422515.1;CAI0474438.1;CAI0474504.1;CAI0474505.1;CAI0474506.1			0.000807102		0	0	0	0	0	0	0	0	0	0	0	0	0	0	0	0	0	0	0	0	0	0	0	0	0	0	0		5	5	5	5	4	5	0	0	0
2214	CAI0459385.1	CAI0459385.1	unnamed protein product [Linum tenue]	1.89584e+07			4	CAI0459385.1;CAI0459386.1;CAI0552199.1;CAI0552200.1			0.00120555		0	0	0	0	0	0	0	0	0	0	0	0	0	0	0	0	0	0	0	0	0	0	0	0	0	0	0		3	3	3	3	3	3	0	1	0
2773	CAI0559379.1	CAI0559379.1	unnamed protein product, partial [Linum tenue]	3.90955e+06			2	CAI0559379.1;CAI0559380.1			0.00177515		0	0	0	0	0	0	0	0	0	0	0	0	0	0	0	0	0	0	0	0	0	0	0	0	0	0	0		1	1	1	1	1	1	1	0	0
1962	CAI0447070.1	CAI0447070.1	unnamed protein product, partial [Linum tenue]	38990563			14	CAI0447070.1;CAI0447071.1;CAI0447072.1;CAI0447073.1;CAI0447074.1;CAI0447075.1;CAI0447076.1;CAI0447077.1;CAI0447078.1;CAI0447079.1;CAI0447080.1;CAI0557004.1;CAI0557005.1;CAI0557226.1			0.00219178		0	0	0	0	0	0	0	0	0	0	0	0	0	0	0	0	0	0	0	0	0	0	0	0	0	0	0		1	1	1	1	1	1	0	0	0
1966	CAI0447211.1	CAI0447211.1	unnamed protein product [Linum tenue]	8.85627e+06			1	CAI0447211.1			0.00120555		0	0	0	0	0	0	0	0	0	0	0	0	0	0	0	0	0	0	0	0	0	0	0	0	0	0	0		2	2	2	2	2	1	0	0	0
2014	CAI0448561.1	CAI0448561.1	unnamed protein product [Linum tenue]	15464938			3	CAI0448561.1;CAI0448656.1;CAI0448657.1			0.00120555		0	0	0	0	0	0	0	0	0	0	0	0	0	0	0	0	0	0	0	0	0	0	0	0	0	0	0		3	3	3	2	2	3	2	0	0
229	CAI0374134.1	CAI0374134.1	unnamed protein product [Linum tenue]	17331754			8	CAI0374134.1;CAI0374135.1;CAI0378714.1;CAI0437567.1;CAI0437568.1;CAI0437569.1;CAI0437570.1;CAI0437571.1			0.000807102		0	0	0	0	0	0	0	0	0	0	0	0	0	0	0	0	0	0	0	0	0	0	0	0	0	0	0		4	3	4	4	4	4	0	0	0
2617	CAI0546943.1	CAI0546943.1	unnamed protein product [Linum tenue]	2.3305e+07			1	CAI0546943.1			0.00120555		3	3	3	3	3	3	0	1	0	3	3	3	3	3	3	0	0	0	3	3	3	3	3	3	3	1	1		3	3	3	3	3	3	0	1	0
2055	CAI0450360.1	CAI0450360.1	unnamed protein product [Linum tenue]	2.18197e+07			6	CAI0450360.1;CAI0555584.1;CAI0555585.1;CAI0555586.1;CAI0555587.1;CAI0555588.1			0.000807102		0	0	0	0	0	0	0	0	0	0	0	0	0	0	0	0	0	0	0	0	0	0	0	0	0	0	0		4	4	4	3	3	4	0	0	0
2674	CAI0551018.1	CAI0551018.1	unnamed protein product [Linum tenue]	2.17855e+07			4	CAI0551018.1;CAI0551019.1;CAI0551020.1;CAI0551022.1			0.000807102		0	0	0	0	0	0	0	0	0	0	0	0	0	0	0	0	0	0	0	0	0	0	0	0	0	0	0		2	2	2	2	2	2	2	2	2
558	CAI0384873.1	CAI0384873.1	unnamed protein product [Linum tenue]	30069530			12	CAI0384873.1;CAI0384875.1;CAI0384878.1;CAI0384879.1;CAI0384880.1;CAI0385045.1;CAI0385046.1;CAI0385047.1;CAI0471669.1;CAI0471671.1;CAI0472532.1;CAI0472533.1			0.000807102		0	0	0	0	0	0	0	0	0	0	0	0	0	0	0	0	0	0	0	0	0	0	0	0	0	0	0		2	2	2	2	2	2	1	1	1
333	CAI0376943.1	CAI0376943.1	unnamed protein product [Linum tenue]	31058250			2	CAI0376943.1;CAI0438343.1			0.00120555		0	0	0	0	0	0	0	0	0	0	0	0	0	0	0	0	0	0	0	0	0	0	0	0	0	0	0		2	2	2	2	2	2	2	2	2
2336	CAI0466305.1	CAI0466305.1	unnamed protein product [Linum tenue]	13814234			4	CAI0466305.1;CAI0466306.1;CAI0466307.1;CAI0559799.1			0.00633413		0	0	0	0	0	0	0	0	0	0	0	0	0	0	0	0	0	0	0	0	0	0	0	0	0	0	0		1	1	1	1	1	1	1	1	1
1478	CAI0420179.1	CAI0420179.1	unnamed protein product [Linum tenue]	2.68937e+07			1	CAI0420179.1			0.00120555		1	1	1	1	1	1	0	0	0	1	1	1	1	1	1	0	0	0	1	0	1	0	0	1	0	0	0		3	3	3	3	3	3	1	1	0
1689	CAI0431474.1	CAI0431474.1	unnamed protein product [Linum tenue]	1.23815e+07			1	CAI0431474.1			0.00166389		1	1	1	1	1	1	0	1	0	1	1	1	1	1	1	1	0	0	1	1	1	1	1	1	0	0	0		2	2	2	2	2	2	0	1	0
806	CAI0393709.1	CAI0393709.1	unnamed protein product [Linum tenue]	34225242			2	CAI0393709.1;CAI0393713.1			0.00241196		0	0	0	0	0	0	0	0	0	0	0	0	0	0	0	0	0	0	0	0	0	0	0	0	0	0	0		1	1	1	1	1	1	0	0	0
2307	CAI0464960.1	CAI0464960.1	unnamed protein product [Linum tenue]	1.72603e+07			9	CAI0464960.1;CAI0464961.1;CAI0464964.1;CAI0464965.1;CAI0464966.1;CAI0465021.1;CAI0465023.1;CAI0465027.1;CAI0465029.1			0.0031617		0	0	0	0	0	0	0	0	0	0	0	0	0	0	0	0	0	0	0	0	0	0	0	0	0	0	0		1	1	1	1	1	1	0	0	1
513	CAI0383280.1	CAI0383280.1	unnamed protein product [Linum tenue]	25588746			1	CAI0383280.1			0.000807102		0	0	0	0	0	0	0	0	0	0	0	0	0	0	0	0	0	0	0	0	0	0	0	0	0	0	0		3	3	2	3	3	3	3	3	3
705	CAI0390822.1	CAI0390822.1	unnamed protein product [Linum tenue]	21059955			2	CAI0390822.1;CAI0463081.1			0.00331126		0	0	0	0	0	0	0	0	0	0	0	0	0	0	0	0	0	0	0	0	0	0	0	0	0	0	0		2	2	2	2	2	2	0	0	0
2233	CAI0460301.1	CAI0460301.1	unnamed protein product [Linum tenue]	29610520			1	CAI0460301.1			0.00177515		0	0	0	0	0	0	0	0	0	0	0	0	0	0	0	0	0	0	0	0	0	0	0	0	0	0	0		1	1	1	1	1	1	1	1	1
2861	CBD24685.1	CBD24685.1	unnamed protein product [Linum usitatissimum]	2.16961e+07			1	CBD24685.1			0.00120555		1	1	1	1	1	1	0	0	0	1	1	1	1	1	1	0	0	0	1	1	1	1	1	1	0	0	0		3	3	3	3	3	3	1	0	0
2163	CAI0456434.1	CAI0456434.1	unnamed protein product [Linum tenue]	2.601e+07			3	CAI0456434.1;CAI0456435.1;CAI0456437.1			0.00166389		0	0	0	0	0	0	0	0	0	0	0	0	0	0	0	0	0	0	0	0	0	0	0	0	0	0	0		1	2	2	2	2	2	1	1	1
1179	CAI0408183.1	CAI0408183.1	unnamed protein product [Linum tenue]	40862525			2	CAI0408183.1;CAI0408185.1			0.00166389		0	0	0	0	0	0	0	0	0	0	0	0	0	0	0	0	0	0	0	0	0	0	0	0	0	0	0		2	2	2	2	2	2	1	1	0
1576	CAI0425324.1	CAI0425324.1	unnamed protein product [Linum tenue]	1.76021e+07			1	CAI0425324.1			0.000807102		2	2	2	2	2	2	0	0	0	2	2	2	2	2	2	0	0	0	2	2	2	2	2	2	1	1	0		3	3	3	3	3	3	0	0	0
384	CAI0378192.1	CAI0378192.1	unnamed protein product [Linum tenue]	2.7745e+07			2	CAI0378192.1;CAI0380347.1			0.00219178		0	0	0	0	0	0	0	0	0	0	0	0	0	0	0	0	0	0	0	0	0	0	0	0	0	0	0		1	2	2	2	2	2	0	1	0
2415	CAI0469800.1	CAI0469800.1	unnamed protein product [Linum tenue]	7.893e+06			16	CAI0469800.1;CAI0469801.1;CAI0469802.1;CAI0469803.1;CAI0469804.1;CAI0469805.1;CAI0469806.1;CAI0469807.1;CAI0469808.1;CAI0469809.1;CAI0469810.1;CAI0469811.1;CAI0469812.1;CAI0469813.1;CAI0469814.1;CAI0469815.1			0.00396651		0	0	0	0	0	0	0	0	0	0	0	0	0	0	0	0	0	0	0	0	0	0	0	0	0	0	0		2	2	2	2	2	2	1	0	0
1470	CAI0419976.1	CAI0419976.1	unnamed protein product [Linum tenue]	11034467			2	CAI0419976.1;CAI0420062.1			0.000807102		0	0	0	0	0	0	0	0	0	0	0	0	0	0	0	0	0	0	0	0	0	0	0	0	0	0	0		4	5	5	4	5	4	0	0	0
2837	CAI0629350.1	CAI0629350.1	unnamed protein product [Linum tenue]	7092385			1	CAI0629350.1			0.00177515		0	0	0	0	0	0	0	0	0	0	0	0	0	0	0	0	0	0	0	0	0	0	0	0	0	0	0		1	1	1	1	1	1	0	0	0
1264	CAI0410524.1	CAI0410524.1	unnamed protein product [Linum tenue]	1.08965e+07			1	CAI0410524.1			0.000807102		0	0	0	0	0	0	0	0	0	0	0	0	0	0	0	0	0	0	0	0	0	0	0	0	0	0	0		4	4	4	4	4	4	1	0	1
2939	UKQ02604.1	UKQ02604.1	ribosomal protein S3 [Linum strictum]	1.39124e+07			6	UKQ02604.1;YP_009443562.1;YP_010209475.1;YP_010213174.1;YP_010213969.1;YP_010517903.1			0.00120555		0	0	0	0	0	0	0	0	0	0	0	0	0	0	0	0	0	0	0	0	0	0	0	0	0	0	0		3	3	3	3	3	3	0	0	0
2778	CAI0559962.1	CAI0559962.1	unnamed protein product [Linum tenue]	3.4068e+07			5	CAI0559962.1;CAI0560076.1;CAI0560077.1;CAI0560078.1;CAI0560079.1			0.00177515		0	0	0	0	0	0	0	0	0	0	0	0	0	0	0	0	0	0	0	0	0	0	0	0	0	0	0		1	1	1	1	1	1	0	0	1
2008	CAI0448433.1	CAI0448433.1	unnamed protein product [Linum tenue]	1.10628e+07			5	CAI0448433.1;CAI0448435.1;CAI0448437.1;CAI0448438.1;CAI0448439.1			0.00120555		0	0	0	0	0	0	0	0	0	0	0	0	0	0	0	0	0	0	0	0	0	0	0	0	0	0	0		2	2	2	2	2	2	0	0	0
858	CAI0395593.1	CAI0395593.1	unnamed protein product [Linum tenue]	2.20063e+07			6	CAI0395593.1;CAI0395594.1;CAI0395595.1;CAI0395596.1;CAI0395597.1;CAI0395598.1			0.000807102		0	0	0	0	0	0	0	0	0	0	0	0	0	0	0	0	0	0	0	0	0	0	0	0	0	0	0		2	3	3	3	3	3	0	0	0
2088	CAI0451570.1	CAI0451570.1	unnamed protein product [Linum tenue]	1.64185e+07			5	CAI0451570.1;CAI0451571.1;CAI0451573.1;CAI0451574.1;CAI0451575.1			0.000807102		0	0	0	0	0	0	0	0	0	0	0	0	0	0	0	0	0	0	0	0	0	0	0	0	0	0	0		3	3	3	3	3	3	0	0	0
488	CAI0382518.1	CAI0382518.1	unnamed protein product [Linum tenue]	33464916			3	CAI0382518.1;CAI0435124.1;CAI0435544.1			0.00120555		0	0	0	0	0	0	0	0	0	0	0	0	0	0	0	0	0	0	0	0	0	0	0	0	0	0	0		2	2	2	2	2	2	2	2	2
2418	CAI0469861.1	CAI0469861.1	unnamed protein product, partial [Linum tenue]	1.22675e+07			2	CAI0469861.1;CAI0469862.1			0.000807102		0	0	0	0	0	0	0	0	0	0	0	0	0	0	0	0	0	0	0	0	0	0	0	0	0	0	0		4	4	4	4	4	4	0	0	0
505	CAI0383122.1	CAI0383122.1	unnamed protein product [Linum tenue]	21431549			1	CAI0383122.1			0.000807102		0	0	0	0	0	0	0	0	0	0	0	0	0	0	0	0	0	0	0	0	0	0	0	0	0	0	0		3	2	2	2	2	2	0	0	0
175	AND01125.1	AND01125.1	hypothetical protein [Linum usitatissimum]	2.01104e+07			1	AND01125.1			0.00120555		1	1	1	1	1	1	1	0	0	1	1	1	1	1	1	0	0	0	1	1	1	1	1	1	0	0	0		2	2	2	2	2	2	1	0	0
2504	CAI0476564.1	CAI0476564.1	unnamed protein product, partial [Linum tenue]	20664896			2	CAI0476564.1;CAI0476565.1			0.00120555		0	0	0	0	0	0	0	0	0	0	0	0	0	0	0	0	0	0	0	0	0	0	0	0	0	0	0		3	3	3	3	3	3	0	0	0
696	CAI0390376.1	CAI0390376.1	unnamed protein product [Linum tenue]	1.89302e+07			3	CAI0390376.1;CAI0462484.1;CAI0463537.1			0.000807102		0	0	0	0	0	0	0	0	0	0	0	0	0	0	0	0	0	0	0	0	0	0	0	0	0	0	0		4	4	4	4	4	4	0	1	0
1029	CAI0401929.1	CAI0401929.1	unnamed protein product [Linum tenue]	45289368			1	CAI0401929.1			0.00177515		1	1	1	1	1	1	1	1	1	1	1	1	1	1	1	1	1	1	1	1	1	1	1	1	1	1	1		1	1	1	1	1	1	1	1	1
1823	CAI0439228.1	CAI0439228.1	unnamed protein product, partial [Linum tenue]	3.38388e+07			3	CAI0439228.1;CAI0439229.1;CAI0439230.1			0.00177515		0	0	0	0	0	0	0	0	0	0	0	0	0	0	0	0	0	0	0	0	0	0	0	0	0	0	0		1	1	1	1	1	1	0	0	0
1015	CAI0401058.1	CAI0401058.1	unnamed protein product [Linum tenue]	19961026			4	CAI0401058.1;CAI0401059.1;CAI0401060.1;CAI0401061.1			0.000807102		0	0	0	0	0	0	0	0	0	0	0	0	0	0	0	0	0	0	0	0	0	0	0	0	0	0	0		3	3	3	3	3	3	2	2	2
1760	CAI0435874.1	CAI0435874.1	unnamed protein product [Linum tenue]	8.93251e+06			3	CAI0435874.1;CAI0435882.1;CAI0435883.1			0.00120555		0	0	0	0	0	0	0	0	0	0	0	0	0	0	0	0	0	0	0	0	0	0	0	0	0	0	0		3	3	3	3	3	3	1	1	1
2740	CAI0556775.1	CAI0556775.1	unnamed protein product [Linum tenue]	3.00646e+07			1	CAI0556775.1			0.00219178		1	1	1	1	1	1	1	1	1	1	1	1	1	1	1	1	0	0	1	1	1	1	1	1	1	1	1		2	2	2	2	2	2	1	2	1
1139	CAI0406987.1	CAI0406987.1	unnamed protein product [Linum tenue]	28567765			2	CAI0406987.1;CAI0406988.1			0.00120555		0	0	0	0	0	0	0	0	0	0	0	0	0	0	0	0	0	0	0	0	0	0	0	0	0	0	0		2	2	2	2	2	2	1	1	1
1223	CAI0408968.1	CAI0408968.1	unnamed protein product [Linum tenue]	1.24916e+07			1	CAI0408968.1			0.000807102		1	1	1	1	1	1	0	0	0	1	1	1	1	1	1	0	0	0	1	1	1	1	1	1	1	0	1		3	3	3	3	3	3	1	0	0
2397	CAI0468964.1	CAI0468964.1	unnamed protein product [Linum tenue]	18016936			1	CAI0468964.1			0.000807102		1	1	1	0	0	1	0	0	0	1	1	1	1	1	1	1	0	0	1	1	1	1	1	1	0	0	0		3	3	3	2	2	3	0	1	2
1435	CAI0418402.1	CAI0418402.1	unnamed protein product [Linum tenue]	12711163			1	CAI0418402.1			0.00166389		1	1	1	1	1	1	0	0	0	1	1	1	1	1	1	0	0	0	0	0	0	0	0	0	0	0	0		1	1	1	1	1	1	0	0	0
313	CAI0376428.1	CAI0376428.1	unnamed protein product [Linum tenue]	3.80891e+07			2	CAI0376428.1;CAI0438732.1			0.00177515		0	0	0	0	0	0	0	0	0	0	0	0	0	0	0	0	0	0	0	0	0	0	0	0	0	0	0		1	1	1	1	1	1	1	1	1
1458	CAI0419431.1	CAI0419431.1	unnamed protein product [Linum tenue]	20585407			14	CAI0419431.1;CAI0419432.1;CAI0419433.1;CAI0419434.1;CAI0473273.1;CAI0473453.1;CAI0473454.1;CAI0473455.1;CAI0473494.1;CAI0473495.1;CAI0473496.1;CAI0473497.1;CAI0473498.1;CAI0473499.1			0.00586295		0	0	0	0	0	0	0	0	0	0	0	0	0	0	0	0	0	0	0	0	0	0	0	0	0	0	0		1	1	1	1	1	1	1	1	0
656	CAI0388783.1	CAI0388783.1	unnamed protein product [Linum tenue]	21596890			4	CAI0388783.1;CAI0388973.1;CAI0542656.1;CAI0629479.1			0.00120555		0	0	0	0	0	0	0	0	0	0	0	0	0	0	0	0	0	0	0	0	0	0	0	0	0	0	0		2	2	2	2	2	2	1	1	1
1279	CAI0410929.1	CAI0410929.1	unnamed protein product [Linum tenue]	8.53354e+06			4	CAI0410929.1;CAI0410930.1;CAI0410932.1;CAI0410934.1			0.00120555		0	0	0	0	0	0	0	0	0	0	0	0	0	0	0	0	0	0	0	0	0	0	0	0	0	0	0		3	3	3	3	3	3	1	0	0
2675	CAI0551023.1	CAI0551023.1	unnamed protein product [Linum tenue]	1.89472e+07			1	CAI0551023.1			0.00120555		1	1	1	1	1	1	1	0	0	1	1	1	1	1	1	0	0	0	1	1	1	1	1	1	0	0	0		2	2	2	2	2	2	2	1	0
758	CAI0392532.1	CAI0392532.1	unnamed protein product [Linum tenue]	2.14221e+07			3	CAI0392532.1;CAI0392540.1;CAI0392541.1			0.00120555		0	0	0	0	0	0	0	0	0	0	0	0	0	0	0	0	0	0	0	0	0	0	0	0	0	0	0		1	1	1	1	1	1	1	1	1
2033	CAI0449558.1	CAI0449558.1	unnamed protein product [Linum tenue]	12909204			2	CAI0449558.1;CAI0471844.1			0.00368664		0	0	0	0	0	0	0	0	0	0	0	0	0	0	0	0	0	0	0	0	0	0	0	0	0	0	0		2	2	2	2	2	2	0	0	0
101	AFU95995.1	AFU95995.1	PetB, partial [Linum usitatissimum]	1.39603e+07			5	AFU95995.1;UKQ02596.1;YP_009443554.1;YP_010209467.1;YP_010213166.1			0.000807102		0	0	0	0	0	0	0	0	0	0	0	0	0	0	0	0	0	0	0	0	0	0	0	0	0	0	0		4	4	4	4	4	4	0	0	0
1368	CAI0414092.1	CAI0414092.1	unnamed protein product, partial [Linum tenue]	1.85081e+07			2	CAI0414092.1;CAI0476637.1			0.000807102		0	0	0	0	0	0	0	0	0	0	0	0	0	0	0	0	0	0	0	0	0	0	0	0	0	0	0		4	4	4	4	4	4	1	0	0
1429	CAI0418238.1	CAI0418238.1	unnamed protein product [Linum tenue]	1.07414e+07			1	CAI0418238.1			0.00177515		1	1	1	1	1	1	0	1	1	1	1	1	1	1	1	1	1	1	1	1	1	1	1	1	1	1	1		1	1	1	1	1	1	0	1	1
1793	CAI0437802.1	CAI0437802.1	unnamed protein product [Linum tenue]	13318884			1	CAI0437802.1			0.000807102		2	2	2	2	2	2	0	0	0	2	2	2	2	2	2	0	0	0	2	2	2	2	2	2	1	1	1		3	4	4	4	4	4	0	0	0
1036	CAI0402363.1	CAI0402363.1	unnamed protein product [Linum tenue]	17876625			4	CAI0402363.1;CAI0406437.1;CAI0406438.1;CAI0406441.1			0.00166389		0	0	0	0	0	0	0	0	0	0	0	0	0	0	0	0	0	0	0	0	0	0	0	0	0	0	0		2	2	2	2	2	2	0	0	0
495	CAI0382751.1	CAI0382751.1	unnamed protein product [Linum tenue]	1.40564e+07			3	CAI0382751.1;CAI0382752.1;CAI0436423.1			0.000807102		0	0	0	0	0	0	0	0	0	0	0	0	0	0	0	0	0	0	0	0	0	0	0	0	0	0	0		4	4	4	4	4	4	2	2	0
814	CAI0393947.1	CAI0393947.1	unnamed protein product [Linum tenue]	23304243			2	CAI0393947.1;CAI0426646.1			0.00331126		0	0	0	0	0	0	0	0	0	0	0	0	0	0	0	0	0	0	0	0	0	0	0	0	0	0	0		2	2	2	1	2	1	1	1	1
695	CAI0390278.1	CAI0390278.1	unnamed protein product [Linum tenue]	28494032			22	CAI0390278.1;CAI0390279.1;CAI0390280.1;CAI0390284.1;CAI0390285.1;CAI0390286.1;CAI0390287.1;CAI0453724.1;CAI0453728.1;CAI0453729.1;CAI0453731.1;CAI0462397.1;CAI0462398.1;CAI0462399.1;CAI0462403.1;CAI0462404.1;CAI0462405.1;CAI0462406.1;CAI0464666.1;CAI0464669.1;CAI0464671.1;CAI0464672.1			0.000807102		0	0	0	0	0	0	0	0	0	0	0	0	0	0	0	0	0	0	0	0	0	0	0	0	0	0	0		1	1	1	1	1	1	1	1	0
920	CAI0397707.1	CAI0397707.1	unnamed protein product [Linum tenue]	1.64253e+07			4	CAI0397707.1;CAI0397708.1;CAI0397709.1;CAI0397710.1			0.000807102		0	0	0	0	0	0	0	0	0	0	0	0	0	0	0	0	0	0	0	0	0	0	0	0	0	0	0		2	2	2	2	2	2	1	0	1
83	AFN53690.1	AFN53690.1	acyl CoA ligase [Linum usitatissimum]	2.39848e+06			1	AFN53690.1			0.000807102		3	3	4	4	4	3	0	0	0	3	4	4	2	2	2	0	0	0	4	3	2	3	3	3	0	0	0		3	3	4	4	4	3	0	0	0
2749	CAI0557313.1	CAI0557313.1	unnamed protein product, partial [Linum tenue]	2.80891e+06			1	CAI0557313.1			0.00241196		0	0	0	0	0	0	0	0	0	0	0	0	0	0	0	0	0	0	0	0	0	0	0	0	0	0	0		1	1	1	1	1	1	0	0	0
1519	CAI0422603.1	CAI0422603.1	unnamed protein product [Linum tenue]	16160524			3	CAI0422603.1;CAI0474474.1;CAI0474475.1			0.00120555		0	0	0	0	0	0	0	0	0	0	0	0	0	0	0	0	0	0	0	0	0	0	0	0	0	0	0		3	3	3	3	3	3	1	1	0
521	CAI0383390.1	CAI0383390.1	unnamed protein product [Linum tenue]	8.32564e+06			2	CAI0383390.1;CAI0383391.1			0.000807102		0	0	0	0	0	0	0	0	0	0	0	0	0	0	0	0	0	0	0	0	0	0	0	0	0	0	0		8	8	8	7	7	8	0	1	0
2665	CAI0549933.1	CAI0549933.1	unnamed protein product [Linum tenue]	24731947			7	CAI0549933.1;CAI0549934.1;CAI0549936.1;CAI0549937.1;CAI0549938.1;CAI0549940.1;CAI0549941.1			0.00120555		0	0	0	0	0	0	0	0	0	0	0	0	0	0	0	0	0	0	0	0	0	0	0	0	0	0	0		3	3	3	3	3	2	0	0	0
921	CAI0397754.1	CAI0397754.1	unnamed protein product [Linum tenue]	1.42111e+07			1	CAI0397754.1			0.000807102		1	1	1	1	1	1	0	0	0	1	1	1	1	1	1	0	0	0	1	1	1	1	1	1	1	1	1		5	3	4	5	5	3	0	0	0
1324	CAI0412379.1	CAI0412379.1	unnamed protein product [Linum tenue]	1.31284e+07			3	CAI0412379.1;CAI0412676.1;CAI0412677.1			0.00120555		0	0	0	0	0	0	0	0	0	0	0	0	0	0	0	0	0	0	0	0	0	0	0	0	0	0	0		4	4	4	4	4	4	2	0	1
2691	CAI0553248.1	CAI0553248.1	unnamed protein product [Linum tenue]	8.56498e+06			1	CAI0553248.1			0.000807102		0	0	0	0	0	0	0	0	0	0	0	0	0	0	0	0	0	0	0	0	0	0	0	0	0	0	0		6	5	5	6	6	5	0	0	0
2519	CAI0529921.1	CAI0529921.1	unnamed protein product [Linum tenue]	1.73163e+07			1	CAI0529921.1			0.000807102		0	0	0	0	0	0	0	0	0	0	0	0	0	0	0	0	0	0	0	0	0	0	0	0	0	0	0		2	2	2	2	2	2	0	0	0
2010	CAI0448446.1	CAI0448446.1	unnamed protein product [Linum tenue]	19946002			5	CAI0448446.1;CAI0448447.1;CAI0448448.1;CAI0448450.1;CAI0448451.1			0.00396651		0	0	0	0	0	0	0	0	0	0	0	0	0	0	0	0	0	0	0	0	0	0	0	0	0	0	0		1	1	1	1	1	1	0	0	0
2748	CAI0557061.1	CAI0557061.1	unnamed protein product, partial [Linum tenue]	30444170			2	CAI0557061.1;CAI0557156.1			0.00420521		0	0	0	0	0	0	0	0	0	0	0	0	0	0	0	0	0	0	0	0	0	0	0	0	0	0	0		1	1	1	1	1	1	1	1	0
2177	CAI0457327.1	CAI0457327.1	unnamed protein product [Linum tenue]	1.90786e+07			1	CAI0457327.1			0.00177515		2	2	2	2	2	2	1	0	1	2	2	2	2	2	2	1	1	2	2	2	2	2	2	2	1	1	0		2	2	2	2	2	2	1	0	1
1098	CAI0405301.1	CAI0405301.1	unnamed protein product [Linum tenue]	24308988			2	CAI0405301.1;CAI0405302.1			0.00744681		0	0	0	0	0	0	0	0	0	0	0	0	0	0	0	0	0	0	0	0	0	0	0	0	0	0	0		1	1	1	1	0	1	0	0	0
6	AAX96881.1	AAX96881.1	putative phenylcoumaran benzylic ether reductase, partial [Linum usitatissimum]	11567475			1	AAX96881.1			0.00241196		2	2	2	2	2	2	0	0	0	2	2	2	1	2	2	0	0	0	2	2	2	2	2	2	0	0	0		2	2	2	2	2	2	0	0	0
219	CAI0373982.1	CAI0373982.1	unnamed protein product [Linum tenue]	18790913			1	CAI0373982.1			0.000807102		2	1	1	2	2	1	0	0	0	2	2	2	2	1	2	0	0	0	1	2	2	2	2	2	0	0	0		4	4	4	5	5	4	0	0	0
1275	CAI0410840.1	CAI0410840.1	unnamed protein product [Linum tenue]	8494734			2	CAI0410840.1;CAI0410841.1			0.000807102		0	0	0	0	0	0	0	0	0	0	0	0	0	0	0	0	0	0	0	0	0	0	0	0	0	0	0		3	4	4	4	4	4	0	0	0
1908	CAI0443939.1	CAI0443939.1	unnamed protein product [Linum tenue]	25532353			7	CAI0443939.1;CAI0443940.1;CAI0443941.1;CAI0443987.1;CAI0443988.1;CAI0443989.1;CAI0443990.1			0.0031617		0	0	0	0	0	0	0	0	0	0	0	0	0	0	0	0	0	0	0	0	0	0	0	0	0	0	0		1	1	1	1	1	1	0	1	0
2536	CAI0541072.1	CAI0541072.1	unnamed protein product [Linum tenue]	1.71533e+07			1	CAI0541072.1			0.000807102		0	0	0	0	0	0	0	0	0	0	0	0	0	0	0	0	0	0	0	0	0	0	0	0	0	0	0		4	4	3	4	4	3	0	0	0
2623	CAI0547252.1	CAI0547252.1	unnamed protein product [Linum tenue]	9.7287e+06			1	CAI0547252.1			0.000807102		0	0	0	0	0	0	0	0	0	0	0	0	0	0	0	0	0	0	0	0	0	0	0	0	0	0	0		7	7	8	8	7	8	0	0	0
1804	CAI0438311.1	CAI0438311.1	unnamed protein product [Linum tenue]	2.79317e+07			2	CAI0438311.1;CAI0438312.1			0.00357302		0	0	0	0	0	0	0	0	0	0	0	0	0	0	0	0	0	0	0	0	0	0	0	0	0	0	0		1	1	1	1	1	1	0	0	0
2016	CAI0448617.1	CAI0448617.1	unnamed protein product [Linum tenue]	36488422			6	CAI0448617.1;CAI0448618.1;CAI0448619.1;CAI0448712.1;CAI0448714.1;CAI0448715.1			0.00166389		0	0	0	0	0	0	0	0	0	0	0	0	0	0	0	0	0	0	0	0	0	0	0	0	0	0	0		1	1	1	1	1	1	1	1	1
1192	CAI0408497.1	CAI0408497.1	unnamed protein product [Linum tenue]	19571481			1	CAI0408497.1			0.000807102		2	2	2	2	2	2	0	0	0	2	2	2	2	2	2	0	0	0	2	2	2	2	2	2	1	0	1		4	4	4	4	4	4	0	0	0
1616	CAI0427100.1	CAI0427100.1	unnamed protein product [Linum tenue]	20704892			5	CAI0427100.1;CAI0427101.1;CAI0427102.1;CAI0539680.1;CAI0539697.1			0.000807102		0	0	0	0	0	0	0	0	0	0	0	0	0	0	0	0	0	0	0	0	0	0	0	0	0	0	0		2	2	2	2	2	2	2	2	2
2265	CAI0461398.1	CAI0461398.1	unnamed protein product [Linum tenue]	23781463			13	CAI0461398.1;CAI0461399.1;CAI0461400.1;CAI0461401.1;CAI0461402.1;CAI0461403.1;CAI0461404.1;CAI0461405.1;CAI0461406.1;CAI0461407.1;CAI0461408.1;CAI0461409.1;CAI0461410.1			0.00120555		0	0	0	0	0	0	0	0	0	0	0	0	0	0	0	0	0	0	0	0	0	0	0	0	0	0	0		2	3	3	3	2	3	1	1	1
440	CAI0380521.1	CAI0380521.1	unnamed protein product [Linum tenue]	6997323			3	CAI0380521.1;CAI0380523.1;CAI0380524.1			0.00558036		0	0	0	0	0	0	0	0	0	0	0	0	0	0	0	0	0	0	0	0	0	0	0	0	0	0	0		1	1	1	1	1	1	0	0	0
2865	CBD31795.1	CBD31795.1	unnamed protein product [Linum usitatissimum]	9.77858e+06			1	CBD31795.1			0.000807102		2	2	2	0	1	1	0	0	0	2	2	2	0	0	1	0	0	0	2	2	2	1	0	0	0	1	0		3	3	3	1	2	2	0	1	0
2650	CAI0548483.1	CAI0548483.1	unnamed protein product [Linum tenue]	7138167			3	CAI0548483.1;CAI0548489.1;CAI0548491.1			0.000807102		0	0	0	0	0	0	0	0	0	0	0	0	0	0	0	0	0	0	0	0	0	0	0	0	0	0	0		2	3	3	3	3	3	0	0	0
963	CAI0398926.1	CAI0398926.1	unnamed protein product [Linum tenue]	31914901			3	CAI0398926.1;CAI0404294.1;CAI0547127.1			0.0031617		0	0	0	0	0	0	0	0	0	0	0	0	0	0	0	0	0	0	0	0	0	0	0	0	0	0	0		1	1	1	1	1	1	1	1	1
1704	CAI0432039.1	CAI0432039.1	unnamed protein product [Linum tenue]	1.0509e+07			1	CAI0432039.1			0.000807102		3	3	3	3	3	3	0	0	0	3	3	3	3	3	3	0	0	0	3	3	3	3	3	3	2	1	1		5	6	6	6	6	5	0	0	0
1778	CAI0436437.1	CAI0436437.1	unnamed protein product [Linum tenue]	2.77302e+07			11	CAI0436437.1;CAI0436438.1;CAI0436439.1;CAI0436440.1;CAI0436441.1;CAI0436442.1;CAI0437173.1;CAI0437174.1;CAI0437175.1;CAI0437176.1;CAI0437177.1			0.00120555		0	0	0	0	0	0	0	0	0	0	0	0	0	0	0	0	0	0	0	0	0	0	0	0	0	0	0		2	2	2	2	2	2	2	1	0
769	CAI0392827.1	CAI0392827.1	unnamed protein product, partial [Linum tenue]	1.45903e+07			3	CAI0392827.1;CAI0392828.1;CAI0392829.1			0.000807102		0	0	0	0	0	0	0	0	0	0	0	0	0	0	0	0	0	0	0	0	0	0	0	0	0	0	0		3	3	3	3	3	3	0	0	0
493	CAI0382708.1	CAI0382708.1	unnamed protein product [Linum tenue]	24542578			2	CAI0382708.1;CAI0386469.1			0.0031617		0	0	0	0	0	0	0	0	0	0	0	0	0	0	0	0	0	0	0	0	0	0	0	0	0	0	0		1	1	1	1	1	1	0	0	1
679	CAI0389664.1	CAI0389664.1	unnamed protein product [Linum tenue]	12415434			4	CAI0389664.1;CAI0389666.1;CAI0543074.1;CAI0629096.1			0.000807102		0	0	0	0	0	0	0	0	0	0	0	0	0	0	0	0	0	0	0	0	0	0	0	0	0	0	0		3	3	3	3	3	3	0	0	0
1082	CAI0404601.1	CAI0404601.1	unnamed protein product [Linum tenue]	2.79181e+06			6	CAI0404601.1;CAI0404602.1;CAI0404603.1;CAI0404697.1;CAI0404698.1;CAI0404699.1			0.00505263		0	0	0	0	0	0	0	0	0	0	0	0	0	0	0	0	0	0	0	0	0	0	0	0	0	0	0		1	1	1	0	0	0	0	0	0
2876	CBD33256.1	CBD33256.1	unnamed protein product [Linum usitatissimum]	1.76265e+07			1	CBD33256.1			0.00177515		1	1	1	1	1	1	1	1	1	1	1	1	1	1	1	1	1	1	1	1	1	1	1	1	1	1	1		1	1	1	1	1	1	1	1	1
1413	CAI0415592.1	CAI0415592.1	unnamed protein product [Linum tenue]	3.15148e+07			1	CAI0415592.1			0.00438982		1	1	1	1	1	1	0	0	0	1	1	1	1	1	1	0	1	1	1	1	1	1	1	1	1	1	1		1	1	1	1	1	1	0	0	0
1462	CAI0419545.1	CAI0419545.1	unnamed protein product [Linum tenue]	9.29102e+06			2	CAI0419545.1;CAI0419546.1			0.000807102		0	0	0	0	0	0	0	0	0	0	0	0	0	0	0	0	0	0	0	0	0	0	0	0	0	0	0		3	3	3	3	3	3	0	0	0
1394	CAI0415048.1	CAI0415048.1	unnamed protein product [Linum tenue]	25199599			2	CAI0415048.1;CAI0416698.1			0.00166389		0	0	0	0	0	0	0	0	0	0	0	0	0	0	0	0	0	0	0	0	0	0	0	0	0	0	0		1	1	1	1	1	1	0	0	0
1230	CAI0409504.1	CAI0409504.1	unnamed protein product [Linum tenue]	10778742			3	CAI0409504.1;CAI0409506.1;CAI0440730.1			0.000807102		0	0	0	0	0	0	0	0	0	0	0	0	0	0	0	0	0	0	0	0	0	0	0	0	0	0	0		1	2	2	1	2	2	0	0	0
800	CAI0393558.1	CAI0393558.1	unnamed protein product [Linum tenue]	9.11725e+06			7	CAI0393558.1;CAI0393559.1;CAI0393560.1;CAI0393561.1;CAI0393562.1;CAI0464201.1;CAI0464202.1			0.000807102		0	0	0	0	0	0	0	0	0	0	0	0	0	0	0	0	0	0	0	0	0	0	0	0	0	0	0		3	4	4	3	3	4	0	0	0
2148	CAI0455197.1	CAI0455197.1	unnamed protein product [Linum tenue]	2.73738e+07			2	CAI0455197.1;CAI0456110.1			0.00241196		0	0	0	0	0	0	0	0	0	0	0	0	0	0	0	0	0	0	0	0	0	0	0	0	0	0	0		1	1	1	1	1	1	0	1	0
2348	CAI0466883.1	CAI0466883.1	unnamed protein product [Linum tenue]	25940409			4	CAI0466883.1;CAI0467290.1;CAI0626795.1;CAI0626797.1			0.000807102		0	0	0	0	0	0	0	0	0	0	0	0	0	0	0	0	0	0	0	0	0	0	0	0	0	0	0		3	3	3	3	3	3	0	1	0
2238	CAI0460471.1	CAI0460471.1	unnamed protein product [Linum tenue]	1.87925e+07			5	CAI0460471.1;CAI0460473.1;CAI0460475.1;CAI0550679.1;CAI0550680.1			0.000807102		0	0	0	0	0	0	0	0	0	0	0	0	0	0	0	0	0	0	0	0	0	0	0	0	0	0	0		3	3	3	3	3	3	2	0	1
1714	CAI0432620.1	CAI0432620.1	unnamed protein product [Linum tenue]	2.46738e+07			1	CAI0432620.1			0.00120555		0	0	0	0	0	0	0	0	0	0	0	0	0	0	0	0	0	0	0	0	0	0	0	0	0	0	0		1	1	1	1	1	1	0	1	1
2575	CAI0543716.1	CAI0543716.1	unnamed protein product [Linum tenue]	23646030			3	CAI0543716.1;CAI0543719.1;CAI0543726.1			0.00461216		0	0	0	0	0	0	0	0	0	0	0	0	0	0	0	0	0	0	0	0	0	0	0	0	0	0	0		1	1	1	1	1	1	0	0	0
2812	CAI0626295.1	CAI0626295.1	unnamed protein product [Linum tenue]	2.40611e+07			1	CAI0626295.1			0.00177515		1	1	1	1	1	1	0	0	0	1	1	1	1	1	1	0	0	0	1	1	1	1	1	1	1	0	0		1	1	1	1	1	1	0	0	0
975	CAI0399295.1	CAI0399295.1	unnamed protein product [Linum tenue]	1.33075e+07			4	CAI0399295.1;CAI0399296.1;CAI0450371.1;CAI0450377.1			0.000807102		0	0	0	0	0	0	0	0	0	0	0	0	0	0	0	0	0	0	0	0	0	0	0	0	0	0	0		2	2	2	3	3	2	0	0	0
537	CAI0384004.1	CAI0384004.1	unnamed protein product [Linum tenue]	2.13169e+07			4	CAI0384004.1;CAI0384005.1;CAI0384691.1;CAI0384692.1			0.00166389		0	0	0	0	0	0	0	0	0	0	0	0	0	0	0	0	0	0	0	0	0	0	0	0	0	0	0		2	2	2	2	2	2	1	1	1
1276	CAI0410864.1	CAI0410864.1	unnamed protein product [Linum tenue]	1.3752e+07			1	CAI0410864.1			0.00120555		0	0	0	0	0	0	0	0	0	0	0	0	0	0	0	0	0	0	0	0	0	0	0	0	0	0	0		3	3	3	3	3	3	1	0	0
810	CAI0393913.1	CAI0393913.1	unnamed protein product [Linum tenue]	21895791			2	CAI0393913.1;CAI0426678.1			0.00120555		0	0	0	0	0	0	0	0	0	0	0	0	0	0	0	0	0	0	0	0	0	0	0	0	0	0	0		2	1	2	1	1	1	1	0	0
2614	CAI0546625.1	CAI0546625.1	unnamed protein product [Linum tenue]	23909055			2	CAI0546625.1;CAI0546626.1			0.00166389		0	0	0	0	0	0	0	0	0	0	0	0	0	0	0	0	0	0	0	0	0	0	0	0	0	0	0		2	2	2	2	2	2	1	1	1
1539	CAI0423373.1	CAI0423373.1	unnamed protein product [Linum tenue]	2.59832e+07			5	CAI0423373.1;CAI0423374.1;CAI0423378.1;CAI0423383.1;CAI0474726.1			0.00177515		0	0	0	0	0	0	0	0	0	0	0	0	0	0	0	0	0	0	0	0	0	0	0	0	0	0	0		1	1	1	1	1	1	0	0	0
2151	CAI0455334.1	CAI0455334.1	unnamed protein product, partial [Linum tenue]	1.53446e+07			2	CAI0455334.1;CAI0455336.1			0.000807102		0	0	0	0	0	0	0	0	0	0	0	0	0	0	0	0	0	0	0	0	0	0	0	0	0	0	0		3	3	3	1	1	1	1	1	1
2036	CAI0449685.1	CAI0449685.1	unnamed protein product [Linum tenue]	2.44462e+07			10	CAI0449685.1;CAI0449686.1;CAI0449688.1;CAI0449689.1;CAI0449690.1;CAI0450540.1;CAI0450541.1;CAI0450542.1;CAI0450543.1;CAI0450544.1			0.000807102		0	0	0	0	0	0	0	0	0	0	0	0	0	0	0	0	0	0	0	0	0	0	0	0	0	0	0		3	3	3	3	3	3	0	0	0
2006	CAI0448416.1	CAI0448416.1	unnamed protein product [Linum tenue]	1.85828e+07			2	CAI0448416.1;CAI0448417.1			0.00177515		0	0	0	0	0	0	0	0	0	0	0	0	0	0	0	0	0	0	0	0	0	0	0	0	0	0	0		2	2	2	2	2	2	1	1	1
1000	CAI0400333.1	CAI0400333.1	unnamed protein product [Linum tenue]	4757779			1	CAI0400333.1			0.00241196		1	1	1	1	1	1	0	0	0	1	1	1	1	1	1	0	0	0	1	1	1	1	1	1	0	0	0		2	2	2	2	2	2	0	0	0
894	CAI0397241.1	CAI0397241.1	unnamed protein product [Linum tenue]	1.28663e+07			2	CAI0397241.1;CAI0452194.1			0.00177515		0	0	0	0	0	0	0	0	0	0	0	0	0	0	0	0	0	0	0	0	0	0	0	0	0	0	0		2	1	1	1	2	2	2	1	1
2393	CAI0468702.1	CAI0468702.1	unnamed protein product [Linum tenue]	16697747			1	CAI0468702.1			0.00120555		0	0	0	0	0	0	0	0	0	0	0	0	0	0	0	0	0	0	0	0	0	0	0	0	0	0	0		2	2	2	2	2	2	1	0	0
2203	CAI0459093.1	CAI0459093.1	unnamed protein product [Linum tenue]	1.42465e+07			1	CAI0459093.1			0.000807102		1	1	1	1	1	1	0	0	0	1	1	1	1	1	1	0	0	0	1	1	1	1	1	1	0	0	0		4	5	5	5	4	5	1	1	0
1509	CAI0421761.1	CAI0421761.1	unnamed protein product, partial [Linum tenue]	13733721			6	CAI0421761.1;CAI0421762.1;CAI0421763.1;CAI0421827.1;CAI0421828.1;CAI0421829.1			0.000807102		0	0	0	0	0	0	0	0	0	0	0	0	0	0	0	0	0	0	0	0	0	0	0	0	0	0	0		3	3	3	3	3	3	0	0	0
1498	CAI0421352.1	CAI0421352.1	unnamed protein product [Linum tenue]	14693051			3	CAI0421352.1;CAI0421372.1;CAI0421373.1			0.00120555		0	0	0	0	0	0	0	0	0	0	0	0	0	0	0	0	0	0	0	0	0	0	0	0	0	0	0		2	2	2	1	1	2	0	0	0
1838	CAI0439853.1	CAI0439853.1	unnamed protein product [Linum tenue]	25573910			3	CAI0439853.1;CAI0439854.1;CAI0439855.1			0.00677845		0	0	0	0	0	0	0	0	0	0	0	0	0	0	0	0	0	0	0	0	0	0	0	0	0	0	0		1	0	1	1	1	1	0	0	0
1447	CAI0418978.1	CAI0418978.1	unnamed protein product [Linum tenue]	2.32167e+07			10	CAI0418978.1;CAI0418982.1;CAI0419223.1;CAI0419224.1;CAI0419225.1;CAI0419226.1;CAI0419227.1;CAI0419229.1;CAI0470770.1;CBD32306.1			0.000807102		0	0	0	0	0	0	0	0	0	0	0	0	0	0	0	0	0	0	0	0	0	0	0	0	0	0	0		2	3	3	3	3	3	0	0	0
640	CAI0387539.1	CAI0387539.1	unnamed protein product [Linum tenue]	9.57228e+06			4	CAI0387539.1;CAI0387540.1;CAI0387657.1;CAI0387658.1			0.000807102		0	0	0	0	0	0	0	0	0	0	0	0	0	0	0	0	0	0	0	0	0	0	0	0	0	0	0		3	3	3	3	3	3	0	0	0
2827	CAI0627905.1	CAI0627905.1	unnamed protein product, partial [Linum tenue]	18435442			2	CAI0627905.1;CAI0627907.1			0.00396651		0	0	0	0	0	0	0	0	0	0	0	0	0	0	0	0	0	0	0	0	0	0	0	0	0	0	0		2	2	2	2	1	1	0	0	0
2689	CAI0552978.1	CAI0552978.1	unnamed protein product [Linum tenue]	10994080			1	CAI0552978.1			0.00213675		0	0	0	0	0	0	0	0	0	0	0	0	0	0	0	0	0	0	0	0	0	0	0	0	0	0	0		0	1	0	1	1	1	0	0	0
2534	CAI0541021.1	CAI0541021.1	unnamed protein product [Linum tenue]	1.07889e+07			1	CAI0541021.1			0.000807102		5	5	4	4	4	5	0	0	0	5	5	5	5	4	4	0	0	1	5	5	5	5	5	5	3	1	1		5	5	4	4	4	5	0	0	0
2579	CAI0544048.1	CAI0544048.1	unnamed protein product [Linum tenue]	1.17327e+07			1	CAI0544048.1			0.000807102		1	1	1	1	1	1	1	1	1	1	1	1	1	1	1	1	0	1	1	1	1	1	1	1	1	1	1		4	4	4	4	3	4	3	3	3
65	AFJ53042.1	AFJ53042.1	UDP-glycosyltransferase 1 [Linum usitatissimum]	17043831			1	AFJ53042.1			0.000807102		5	4	4	5	5	4	0	0	0	5	4	5	5	5	5	0	0	0	5	4	5	5	5	5	0	0	0		5	4	4	5	5	4	0	0	0
1290	CAI0411340.1	CAI0411340.1	unnamed protein product [Linum tenue]	2.00602e+07			1	CAI0411340.1			0.00177515		1	1	1	1	1	1	1	1	0	1	1	1	1	1	1	0	0	0	1	1	1	1	1	1	1	1	1		1	1	1	1	1	1	1	1	0
969	CAI0399087.1	CAI0399087.1	unnamed protein product [Linum tenue]	22321834			1	CAI0399087.1			0.00120555		0	0	0	0	0	0	0	0	0	0	0	0	0	0	0	0	0	0	0	0	0	0	0	0	0	0	0		2	2	2	2	2	2	0	0	0
290	CAI0375652.1	CAI0375652.1	unnamed protein product [Linum tenue]	15469127			7	CAI0375652.1;CAI0375653.1;CAI0375654.1;CAI0375655.1;CAI0375656.1;CAI0375657.1;CAI0375658.1			0.00166389		0	0	0	0	0	0	0	0	0	0	0	0	0	0	0	0	0	0	0	0	0	0	0	0	0	0	0		2	2	2	2	2	2	2	1	1
671	CAI0389410.1	CAI0389410.1	unnamed protein product [Linum tenue]	13409077			1	CAI0389410.1			0.00596659		0	0	0	1	1	1	1	1	1	0	0	0	1	1	1	1	1	1	0	0	0	1	1	1	1	1	1		0	0	0	1	1	1	1	1	1
1512	CAI0422252.1	CAI0422252.1	unnamed protein product [Linum tenue]	9748813			3	CAI0422252.1;CAI0422253.1;CAI0474378.1			0.00120555		0	0	0	0	0	0	0	0	0	0	0	0	0	0	0	0	0	0	0	0	0	0	0	0	0	0	0		2	1	1	1	0	1	0	1	0
2846	CAV28197.1	CAV28197.1	unnamed protein product [Linum usitatissimum]	16392460			1	CAV28197.1			0.000807102		1	1	1	1	1	1	0	0	0	1	1	1	1	1	1	0	0	0	1	1	1	1	1	1	0	0	0		2	2	2	2	2	2	1	0	0
1323	CAI0412370.1	CAI0412370.1	unnamed protein product [Linum tenue]	14258647			9	CAI0412370.1;CAI0412371.1;CAI0412372.1;CAI0412680.1;CAI0412681.1;CAI0412682.1;CAI0412683.1;CAI0412684.1;CAI0450022.1			0.00120555		0	0	0	0	0	0	0	0	0	0	0	0	0	0	0	0	0	0	0	0	0	0	0	0	0	0	0		3	3	3	3	3	3	1	1	0
549	CAI0384530.1	CAI0384530.1	unnamed protein product [Linum tenue]	2.1441e+07			6	CAI0384530.1;CAI0384532.1;CAI0432481.1;CAI0432482.1;CAI0432613.1;CAI0432614.1			0.00120555		0	0	0	0	0	0	0	0	0	0	0	0	0	0	0	0	0	0	0	0	0	0	0	0	0	0	0		2	2	2	2	2	2	0	0	0
2275	CAI0462053.1	CAI0462053.1	unnamed protein product [Linum tenue]	1.76624e+07			1	CAI0462053.1			0.00166389		0	0	0	0	0	0	0	0	0	0	0	0	0	0	0	0	0	0	0	0	0	0	0	0	0	0	0		2	2	2	2	2	2	0	1	1
2886	CBD34449.1	CBD34449.1	unnamed protein product [Linum usitatissimum]	21032882			1	CBD34449.1			0.000807102		1	1	1	1	1	1	1	1	1	1	1	1	1	1	1	1	1	1	1	1	1	1	1	1	1	1	1		2	2	2	2	2	2	2	2	1
1284	CAI0411033.1	CAI0411033.1	unnamed protein product [Linum tenue]	21866066			2	CAI0411033.1;CAI0411034.1			0.00120555		0	0	0	0	0	0	0	0	0	0	0	0	0	0	0	0	0	0	0	0	0	0	0	0	0	0	0		3	3	3	3	3	3	1	1	0
2699	CAI0553468.1	CAI0553468.1	unnamed protein product [Linum tenue]	35913618			14	CAI0553468.1;CAI0553469.1;CAI0553470.1;CAI0553471.1;CAI0553472.1;CAI0553473.1;CAI0553474.1;CAI0553475.1;CAI0553476.1;CAI0553477.1;CAI0553478.1;CAI0553479.1;CAI0553480.1;CAI0553481.1			0.00166389		0	0	0	0	0	0	0	0	0	0	0	0	0	0	0	0	0	0	0	0	0	0	0	0	0	0	0		1	1	1	1	1	1	1	1	1
1046	CAI0402757.1	CAI0402757.1	unnamed protein product [Linum tenue]	1.72824e+07			1	CAI0402757.1			0.00120555		2	2	2	2	2	2	2	1	0	2	2	2	2	2	2	0	1	1	2	2	2	2	2	2	2	2	2		2	2	2	2	2	2	2	1	0
2325	CAI0465849.1	CAI0465849.1	unnamed protein product [Linum tenue]	1.42206e+07			1	CAI0465849.1			0.00120555		2	2	2	2	2	2	0	0	0	2	2	2	2	2	2	0	0	0	2	2	2	2	2	2	0	0	0		3	3	3	3	3	3	0	0	0
1773	CAI0436330.1	CAI0436330.1	unnamed protein product [Linum tenue]	2.56344e+06			2	CAI0436330.1;CAI0437317.1			0.00241196		0	0	0	0	0	0	0	0	0	0	0	0	0	0	0	0	0	0	0	0	0	0	0	0	0	0	0		1	0	1	1	0	1	0	0	0
2540	CAI0541412.1	CAI0541412.1	unnamed protein product [Linum tenue]	5.53963e+06			3	CAI0541412.1;CAI0541413.1;CAI0541836.1			0.000807102		0	0	0	0	0	0	0	0	0	0	0	0	0	0	0	0	0	0	0	0	0	0	0	0	0	0	0		5	5	4	3	2	3	0	0	0
276	CAI0375311.1	CAI0375311.1	unnamed protein product [Linum tenue]	9038866			9	CAI0375311.1;CAI0375312.1;CAI0375313.1;CAI0375315.1;CAI0375316.1;CAI0375317.1;CAI0375319.1;CAI0375320.1;CAI0375321.1			0.00647017		0	0	0	0	0	0	0	0	0	0	0	0	0	0	0	0	0	0	0	0	0	0	0	0	0	0	0		1	1	1	1	1	1	0	0	0
1188	CAI0408432.1	CAI0408432.1	unnamed protein product [Linum tenue]	1.29848e+07			8	CAI0408432.1;CAI0408433.1;CAI0409261.1;CAI0409262.1;CAI0409263.1;CAI0441062.1;CAI0441063.1;CAI0441064.1			0.000807102		0	0	0	0	0	0	0	0	0	0	0	0	0	0	0	0	0	0	0	0	0	0	0	0	0	0	0		4	4	4	4	4	4	0	0	0
305	CAI0376278.1	CAI0376278.1	unnamed protein product [Linum tenue]	1.22392e+07			6	CAI0376278.1;CAI0376279.1;CAI0376307.1;CAI0438812.1;CAI0438813.1;CAI0438814.1			0.000807102		0	0	0	0	0	0	0	0	0	0	0	0	0	0	0	0	0	0	0	0	0	0	0	0	0	0	0		5	5	5	4	5	5	1	0	0
1479	CAI0420184.1	CAI0420184.1	unnamed protein product [Linum tenue]	9.4261e+06			1	CAI0420184.1			0.0031617		0	0	0	0	0	0	0	0	0	0	0	0	0	0	0	0	0	0	0	0	0	0	0	0	0	0	0		1	1	1	1	1	1	0	0	0
353	CAI0377476.1	CAI0377476.1	unnamed protein product [Linum tenue]	1.88971e+07			3	CAI0377476.1;CAI0377545.1;CAI0377546.1			0.00266099		0	0	0	0	0	0	0	0	0	0	0	0	0	0	0	0	0	0	0	0	0	0	0	0	0	0	0		1	1	1	1	1	1	0	1	0
2775	CAI0559402.1	CAI0559402.1	unnamed protein product [Linum tenue]	16281034			3	CAI0559402.1;CAI0559403.1;CAI0559404.1			0.000807102		0	0	0	0	0	0	0	0	0	0	0	0	0	0	0	0	0	0	0	0	0	0	0	0	0	0	0		4	4	4	4	4	4	1	0	0
2447	CAI0471585.1	CAI0471585.1	unnamed protein product [Linum tenue]	17476356			8	CAI0471585.1;CAI0471586.1;CAI0471587.1;CAI0471588.1;CAI0472453.1;CAI0472454.1;CAI0472455.1;CAI0472456.1			0.00505263		0	0	0	0	0	0	0	0	0	0	0	0	0	0	0	0	0	0	0	0	0	0	0	0	0	0	0		2	2	2	2	2	2	2	2	0
511	CAI0383272.1	CAI0383272.1	unnamed protein product [Linum tenue]	1.48475e+07			7	CAI0383272.1;CAI0383273.1;CAI0383274.1;CAI0383275.1;CAI0383276.1;CAI0383277.1;CAI0383278.1			0.000807102		0	0	0	0	0	0	0	0	0	0	0	0	0	0	0	0	0	0	0	0	0	0	0	0	0	0	0		2	2	2	2	2	2	0	0	0
63	AFJ53018.1	AFJ53018.1	UDP-glycosyltransferase 1 [Linum usitatissimum]	11456752			1	AFJ53018.1			0.00166389		2	2	2	2	2	2	0	0	0	2	2	2	2	2	2	0	0	0	2	2	2	2	2	2	0	0	0		3	3	3	3	3	3	0	0	0
2956	YP_009443560.1	YP_009443560.1	ribosomal protein L14 [Linum usitatissimum]	1.03252e+07			1	YP_009443560.1			0.000807102		0	0	0	0	0	0	0	0	0	0	0	0	0	0	0	0	0	0	0	0	0	0	0	0	0	0	0		3	3	4	4	4	5	0	1	1
823	CAI0394327.1	CAI0394327.1	unnamed protein product [Linum tenue]	9.289e+06			4	CAI0394327.1;CAI0462979.1;CAI0463036.1;CAI0463037.1			0.00120555		0	0	0	0	0	0	0	0	0	0	0	0	0	0	0	0	0	0	0	0	0	0	0	0	0	0	0		3	2	3	2	1	1	0	0	1
193	APC63889.1	APC63889.1	lipid transfer protein G2 [Linum usitatissimum]	20079653			3	APC63889.1;APC63890.1;CAI0413444.1			0.00166389		0	0	0	0	0	0	0	0	0	0	0	0	0	0	0	0	0	0	0	0	0	0	0	0	0	0	0		1	1	1	1	1	1	1	1	1
472	CAI0381795.1	CAI0381795.1	unnamed protein product [Linum tenue]	2.49253e+07			3	CAI0381795.1;CAI0459670.1;CAI0463785.1			0.00120555		0	0	0	0	0	0	0	0	0	0	0	0	0	0	0	0	0	0	0	0	0	0	0	0	0	0	0		2	2	2	2	2	2	1	1	1
726	CAI0391300.1	CAI0391300.1	unnamed protein product [Linum tenue]	1.51574e+07			4	CAI0391300.1;CAI0391301.1;CAI0391412.1;CAI0391413.1			0.000807102		0	0	0	0	0	0	0	0	0	0	0	0	0	0	0	0	0	0	0	0	0	0	0	0	0	0	0		2	2	2	2	2	1	1	0	0
2388	CAI0468466.1	CAI0468466.1	unnamed protein product [Linum tenue]	27690369			8	CAI0468466.1;CAI0468467.1;CAI0468468.1;CAI0468469.1;CAI0468471.1;CAI0468472.1;CAI0468473.1;CAI0468474.1			0.00750099		0	0	0	0	0	0	0	0	0	0	0	0	0	0	0	0	0	0	0	0	0	0	0	0	0	0	0		1	1	1	1	1	1	0	0	0
2711	CAI0555345.1	CAI0555345.1	unnamed protein product [Linum tenue]	1.8463e+07			1	CAI0555345.1			0.00120555		2	2	2	2	1	2	0	0	0	2	2	2	2	2	2	0	0	0	2	2	2	2	2	2	1	1	1		3	3	3	3	2	3	0	0	0
536	CAI0383995.1	CAI0383995.1	unnamed protein product [Linum tenue]	1.74377e+07			3	CAI0383995.1;CAI0383996.1;CAI0384683.1			0.000807102		0	0	0	0	0	0	0	0	0	0	0	0	0	0	0	0	0	0	0	0	0	0	0	0	0	0	0		3	3	3	3	3	3	0	1	0
1104	CAI0405445.1	CAI0405445.1	unnamed protein product [Linum tenue]	8.92304e+06			2	CAI0405445.1;CAI0405446.1			0.000807102		0	0	0	0	0	0	0	0	0	0	0	0	0	0	0	0	0	0	0	0	0	0	0	0	0	0	0		3	3	3	2	2	2	0	0	0
1158	CAI0407869.1	CAI0407869.1	unnamed protein product [Linum tenue]	1.21474e+07			1	CAI0407869.1			0.00120555		1	1	1	1	1	1	0	0	0	1	1	1	1	1	1	0	0	0	1	1	1	1	1	1	0	0	0		3	3	3	3	3	3	1	0	0
742	CAI0391985.1	CAI0391985.1	unnamed protein product [Linum tenue]	7.65711e+06			2	CAI0391985.1;CAI0391986.1			0.00219178		0	0	0	0	0	0	0	0	0	0	0	0	0	0	0	0	0	0	0	0	0	0	0	0	0	0	0		2	2	2	0	0	0	1	0	0
2113	CAI0453081.1	CAI0453081.1	unnamed protein product [Linum tenue]	1.43452e+07			2	CAI0453081.1;CAI0453082.1			0.000807102		0	0	0	0	0	0	0	0	0	0	0	0	0	0	0	0	0	0	0	0	0	0	0	0	0	0	0		2	3	3	3	2	3	0	0	0
2510	CAI0476848.1	CAI0476848.1	unnamed protein product [Linum tenue]	1.00119e+07			4	CAI0476848.1;CAI0476849.1;CAI0480015.1;CAI0480074.1			0.00120555		0	0	0	0	0	0	0	0	0	0	0	0	0	0	0	0	0	0	0	0	0	0	0	0	0	0	0		3	3	3	2	2	3	1	1	1
1289	CAI0411333.1	CAI0411333.1	unnamed protein product, partial [Linum tenue]	2.40717e+07			5	CAI0411333.1;CAI0411334.1;CAI0443149.1;CAI0443150.1;CAI0443151.1			0.00241196		0	0	0	0	0	0	0	0	0	0	0	0	0	0	0	0	0	0	0	0	0	0	0	0	0	0	0		2	2	2	2	2	2	1	0	1
1620	CAI0427238.1	CAI0427238.1	unnamed protein product [Linum tenue]	2.53305e+07			2	CAI0427238.1;CAI0427239.1			0.00219178		0	0	0	0	0	0	0	0	0	0	0	0	0	0	0	0	0	0	0	0	0	0	0	0	0	0	0		1	1	1	1	1	1	1	1	1
2438	CAI0471054.1	CAI0471054.1	unnamed protein product [Linum tenue]	27688588			1	CAI0471054.1			0.00177515		1	1	1	1	1	1	1	1	1	1	1	1	1	1	1	1	1	1	1	1	1	1	1	1	1	1	1		1	1	1	1	1	1	1	1	1
2296	CAI0463994.1	CAI0463994.1	unnamed protein product [Linum tenue]	8.48351e+06			2	CAI0463994.1;CAI0463995.1			0.00120555		0	0	0	0	0	0	0	0	0	0	0	0	0	0	0	0	0	0	0	0	0	0	0	0	0	0	0		2	2	3	3	3	2	0	0	0
631	CAI0387366.1	CAI0387366.1	unnamed protein product [Linum tenue]	1.37684e+07			4	CAI0387366.1;CAI0387367.1;CAI0387729.1;CAI0387730.1			0.000807102		0	0	0	0	0	0	0	0	0	0	0	0	0	0	0	0	0	0	0	0	0	0	0	0	0	0	0		4	4	4	4	4	4	1	0	0
1028	CAI0401928.1	CAI0401928.1	unnamed protein product [Linum tenue]	1.32544e+07			1	CAI0401928.1			0.00177515		2	2	2	2	2	2	1	1	1	2	2	2	2	2	2	0	0	0	2	2	2	2	2	2	2	2	0		2	2	2	2	2	2	1	1	1
2820	CAI0627053.1	CAI0627053.1	unnamed protein product [Linum tenue]	34189865			4	CAI0627053.1;CAI0627054.1;CAI0627056.1;CAI0627057.1			0.0031617		0	0	0	0	0	0	0	0	0	0	0	0	0	0	0	0	0	0	0	0	0	0	0	0	0	0	0		1	1	1	1	1	1	1	1	1
1655	CAI0429053.1	CAI0429053.1	unnamed protein product [Linum tenue]	1.0646e+07			2	CAI0429053.1;CAI0429161.1			0.000807102		0	0	0	0	0	0	0	0	0	0	0	0	0	0	0	0	0	0	0	0	0	0	0	0	0	0	0		5	5	5	5	5	5	0	0	0
2491	CAI0475520.1	CAI0475520.1	unnamed protein product [Linum tenue]	1.21287e+07			1	CAI0475520.1			0.00120555		3	4	4	4	3	4	0	0	0	3	3	4	4	3	3	0	0	0	4	4	3	4	3	3	1	0	1		3	4	4	4	3	4	0	0	0
2209	CAI0459211.1	CAI0459211.1	unnamed protein product [Linum tenue]	11779809			1	CAI0459211.1			0.00241196		1	1	1	1	1	1	0	0	0	1	1	1	1	1	1	0	0	0	1	1	1	1	1	1	0	0	0		2	2	2	2	2	1	0	0	0
2840	CAV22740.1	CAV22740.1	unnamed protein product [Linum usitatissimum]	13685182			1	CAV22740.1			0.00166389		1	1	1	1	1	1	0	0	0	1	1	1	1	1	1	0	0	0	1	1	1	1	1	1	1	0	0		2	2	2	2	2	2	0	0	0
2951	YP_009443526.1	YP_009443526.1	ribosomal protein S4 [Linum usitatissimum]	1.16306e+07			3	YP_009443526.1;YP_010213138.1;YP_010213933.1			0.000807102		0	0	0	0	0	0	0	0	0	0	0	0	0	0	0	0	0	0	0	0	0	0	0	0	0	0	0		3	4	4	3	3	4	0	0	0
1454	CAI0419101.1	CAI0419101.1	unnamed protein product [Linum tenue]	6.2127e+06			2	CAI0419101.1;CAI0419102.1			0.000807102		0	0	0	0	0	0	0	0	0	0	0	0	0	0	0	0	0	0	0	0	0	0	0	0	0	0	0		2	2	2	2	2	2	0	0	0
2099	CAI0452246.1	CAI0452246.1	unnamed protein product [Linum tenue]	1.48714e+07			4	CAI0452246.1;CAI0452247.1;CAI0452248.1;CAI0452249.1			0.00219178		0	0	0	0	0	0	0	0	0	0	0	0	0	0	0	0	0	0	0	0	0	0	0	0	0	0	0		1	1	1	1	1	1	1	1	0
1682	CAI0431143.1	CAI0431143.1	unnamed protein product [Linum tenue]	27916889			1	CAI0431143.1			0.00219178		1	1	1	1	1	1	1	1	1	1	1	1	1	1	1	1	1	1	1	1	1	1	1	1	1	1	1		1	1	1	1	1	1	1	1	1
2940	UZC30007.1	UZC30007.1	acetyl-CoA carboxylase subunit beta [Linum usitatissimum]	1.07663e+07			2	UZC30007.1;YP_009443533.1			0.000807102		0	0	0	0	0	0	0	0	0	0	0	0	0	0	0	0	0	0	0	0	0	0	0	0	0	0	0		4	5	5	4	4	5	0	0	0
263	CAI0374959.1	CAI0374959.1	unnamed protein product [Linum tenue]	1.11621e+07			4	CAI0374959.1;CAI0374960.1;CAI0374961.1;CAI0374962.1			0.00177515		0	0	0	0	0	0	0	0	0	0	0	0	0	0	0	0	0	0	0	0	0	0	0	0	0	0	0		2	2	2	2	2	1	0	0	0
1665	CAI0430265.1	CAI0430265.1	unnamed protein product [Linum tenue]	28606068			1	CAI0430265.1			0.00177515		1	1	1	1	1	1	1	1	0	1	1	1	1	1	1	1	1	1	1	1	1	1	1	1	1	1	1		1	1	1	1	1	1	1	1	0
169	AMY26621.1	AMY26621.1	kh domain containing RNA binding protein- nucleic acid binding, RNAbinding,zincionbinding[Linumusitatissimum]	1.6957e+07			1	AMY26621.1			0.00166389		1	1	1	1	1	1	0	0	0	1	1	1	1	1	1	0	0	0	1	1	1	1	1	1	0	1	1		2	2	2	2	2	2	0	0	0
1762	CAI0435993.1	CAI0435993.1	unnamed protein product [Linum tenue]	21150436			1	CAI0435993.1			0.00177515		1	1	1	0	0	1	0	0	0	1	1	1	1	1	1	0	0	0	1	1	1	0	0	1	0	1	0		2	2	2	1	1	2	1	1	1
1813	CAI0438794.1	CAI0438794.1	unnamed protein product [Linum tenue]	1.95635e+07			2	CAI0438794.1;CAI0438795.1			0.00120555		0	0	0	0	0	0	0	0	0	0	0	0	0	0	0	0	0	0	0	0	0	0	0	0	0	0	0		2	2	2	2	2	2	1	0	1
2712	CAI0555401.1	CAI0555401.1	unnamed protein product [Linum tenue]	2.17055e+07			6	CAI0555401.1;CAI0555402.1;CAI0555403.1;CAI0555404.1;CAI0555405.1;CAI0555406.1			0.0031617		0	0	0	0	0	0	0	0	0	0	0	0	0	0	0	0	0	0	0	0	0	0	0	0	0	0	0		1	1	1	1	1	1	1	0	0
423	CAI0379974.1	CAI0379974.1	unnamed protein product [Linum tenue]	1.27767e+07			2	CAI0379974.1;CAI0380019.1			0.000807102		0	0	0	0	0	0	0	0	0	0	0	0	0	0	0	0	0	0	0	0	0	0	0	0	0	0	0		3	3	3	3	3	3	1	0	0
1060	CAI0403395.1	CAI0403395.1	unnamed protein product [Linum tenue]	2.0733e+07			3	CAI0403395.1;CAI0403396.1;XP_030501656.1			0.000807102		0	0	0	0	0	0	0	0	0	0	0	0	0	0	0	0	0	0	0	0	0	0	0	0	0	0	0		2	1	1	2	2	2	1	0	0
127	AIS84175.1	AIS84175.1	beta-tubulin 7b [Linum usitatissimum]	7.42305e+06			2	AIS84175.1;AIS84176.1			0.000807102		0	0	0	0	0	0	0	0	0	0	0	0	0	0	0	0	0	0	0	0	0	0	0	0	0	0	0		3	2	1	2	2	1	1	0	1
266	CAI0375028.1	CAI0375028.1	unnamed protein product [Linum tenue]	1.86646e+07			2	CAI0375028.1;CAI0439580.1			0.000807102		0	0	0	0	0	0	0	0	0	0	0	0	0	0	0	0	0	0	0	0	0	0	0	0	0	0	0		2	2	3	2	3	3	0	0	0
1931	CAI0445773.1	CAI0445773.1	unnamed protein product [Linum tenue]	15917761			4	CAI0445773.1;CAI0445833.1;CAI0557392.1;CAI0557441.1			0.000807102		0	0	0	0	0	0	0	0	0	0	0	0	0	0	0	0	0	0	0	0	0	0	0	0	0	0	0		2	2	2	2	2	2	0	0	0
1772	CAI0436274.1	CAI0436274.1	unnamed protein product [Linum tenue]	1.45163e+07			4	CAI0436274.1;CAI0437374.1;CAI0437376.1;CAI0437378.1			0.00357302		0	0	0	0	0	0	0	0	0	0	0	0	0	0	0	0	0	0	0	0	0	0	0	0	0	0	0		1	1	1	1	1	1	0	0	0
72	AFN53655.1	AFN53655.1	putative synaptotagmin protein [Linum usitatissimum]	1.85113e+07			8	AFN53655.1;CAI0406720.1;CAI0406721.1;CAI0406722.1;CAI0406723.1;CAI0406724.1;CAI0406725.1;CAI0406726.1			0.00596659		0	0	0	0	0	0	0	0	0	0	0	0	0	0	0	0	0	0	0	0	0	0	0	0	0	0	0		1	0	1	1	0	1	0	1	0
2242	CAI0460630.1	CAI0460630.1	unnamed protein product, partial [Linum tenue]	23275291			1	CAI0460630.1			0.00527597		0	0	0	0	0	0	0	0	0	0	0	0	0	0	0	0	0	0	0	0	0	0	0	0	0	0	0		1	1	1	1	1	1	0	0	0
2788	CAI0560698.1	CAI0560698.1	unnamed protein product [Linum tenue]	1.32336e+07			1	CAI0560698.1			0.000807102		0	0	0	0	0	0	0	0	0	0	0	0	0	0	0	0	0	0	0	0	0	0	0	0	0	0	0		4	4	4	4	4	4	0	0	1
955	CAI0398611.1	CAI0398611.1	unnamed protein product [Linum tenue]	1.23995e+07			1	CAI0398611.1			0.000807102		1	1	1	1	1	1	0	0	0	1	1	1	1	1	1	0	0	0	1	1	1	1	1	1	0	0	0		3	3	3	3	3	3	0	0	0
611	CAI0386805.1	CAI0386805.1	unnamed protein product [Linum tenue]	2.46399e+07			1	CAI0386805.1			0.00241196		1	1	1	1	1	1	1	1	0	1	1	1	1	1	1	0	0	1	1	1	1	1	1	1	1	1	1		1	1	1	1	1	1	1	1	0
1656	CAI0429229.1	CAI0429229.1	unnamed protein product [Linum tenue]	18727412			2	CAI0429229.1;CAI0429230.1			0.000807102		0	0	0	0	0	0	0	0	0	0	0	0	0	0	0	0	0	0	0	0	0	0	0	0	0	0	0		2	2	2	2	2	2	1	1	1
2195	CAI0458816.1	CAI0458816.1	unnamed protein product [Linum tenue]	1.54952e+07			1	CAI0458816.1			0.00461216		1	1	1	1	1	1	1	0	0	1	1	1	1	1	1	0	0	1	1	1	1	1	1	1	1	1	1		1	1	1	1	1	1	1	0	0
2473	CAI0474167.1	CAI0474167.1	unnamed protein product [Linum tenue]	1.78888e+07			1	CAI0474167.1			0.000807102		0	0	0	0	0	0	0	0	0	0	0	0	0	0	0	0	0	0	0	0	0	0	0	0	0	0	0		3	3	3	3	3	3	1	1	1
912	CAI0397574.1	CAI0397574.1	unnamed protein product [Linum tenue]	2.09988e+07			16	CAI0397574.1;CAI0397580.1;CAI0397581.1;CAI0397582.1;CAI0397583.1;CAI0453280.1;CAI0453281.1;CAI0453282.1;CAI0453283.1;CAI0453284.1;CAI0453285.1;CAI0453286.1;CAI0453287.1;CAI0453288.1;CAI0453289.1;CAI0544729.1			0.000807102		0	0	0	0	0	0	0	0	0	0	0	0	0	0	0	0	0	0	0	0	0	0	0	0	0	0	0		2	2	2	2	2	2	0	1	0
2700	CAI0553505.1	CAI0553505.1	unnamed protein product [Linum tenue]	1825659			6	CAI0553505.1;CAI0553506.1;CAI0553507.1;CAI0553674.1;CAI0553676.1;CAI0553677.1			0.00241196		0	0	0	0	0	0	0	0	0	0	0	0	0	0	0	0	0	0	0	0	0	0	0	0	0	0	0		1	1	1	1	1	1	0	0	0
1662	CAI0430199.1	CAI0430199.1	unnamed protein product [Linum tenue]	1.76174e+07			1	CAI0430199.1			0.00177515		1	1	1	1	1	1	1	0	0	1	1	1	1	1	1	0	0	0	1	1	1	1	1	1	1	1	1		1	1	1	1	1	1	1	0	0
173	AMY26648.1	AMY26648.1	hypothetical protein [Linum usitatissimum]	12733415			1	AMY26648.1			0.00166389		2	2	2	2	2	2	1	0	0	2	2	2	2	2	2	0	0	0	1	1	2	2	2	2	0	0	0		2	2	2	2	2	2	1	0	0
1547	CAI0423838.1	CAI0423838.1	unnamed protein product [Linum tenue]	1.43675e+07			4	CAI0423838.1;CAI0423840.1;CAI0423841.1;CAI0423842.1			0.00166389		0	0	0	0	0	0	0	0	0	0	0	0	0	0	0	0	0	0	0	0	0	0	0	0	0	0	0		1	1	1	1	1	1	1	1	0
147	AJN97897.1	AJN97897.1	Sequence 5253 from patent US 8664475 [Unknown]	1.20149e+07			1	AJN97897.1			0.000807102		2	2	2	2	2	2	0	0	0	2	2	2	2	2	2	0	0	0	2	2	2	2	2	2	0	0	0		4	4	4	4	4	4	0	1	0
1202	CAI0408673.1	CAI0408673.1	unnamed protein product [Linum tenue]	32696679			5	CAI0408673.1;CAI0408674.1;CAI0408675.1;CAI0408676.1;CAI0408677.1			0.00177515		0	0	0	0	0	0	0	0	0	0	0	0	0	0	0	0	0	0	0	0	0	0	0	0	0	0	0		1	1	1	1	1	1	1	1	1
2690	CAI0553234.1	CAI0553234.1	unnamed protein product [Linum tenue]	20222191			3	CAI0553234.1;CAI0553236.1;CAI0553292.1			0.00166389		0	0	0	0	0	0	0	0	0	0	0	0	0	0	0	0	0	0	0	0	0	0	0	0	0	0	0		1	2	1	1	2	2	0	0	0
2269	CAI0461792.1	CAI0461792.1	unnamed protein product [Linum tenue]	8174694			2	CAI0461792.1;CAI0560247.1			0.00120555		0	0	0	0	0	0	0	0	0	0	0	0	0	0	0	0	0	0	0	0	0	0	0	0	0	0	0		3	4	4	4	4	4	0	0	0
1005	CAI0400549.1	CAI0400549.1	unnamed protein product [Linum tenue]	12820988			9	CAI0400549.1;CAI0400550.1;CAI0400551.1;CAI0400552.1;CAI0400553.1;CAI0400554.1;CAI0400555.1;CAI0400556.1;CAI0400557.1			0.00177515		0	0	0	0	0	0	0	0	0	0	0	0	0	0	0	0	0	0	0	0	0	0	0	0	0	0	0		2	2	2	2	2	2	0	0	0
1083	CAI0404619.1	CAI0404619.1	unnamed protein product [Linum tenue]	6394315			3	CAI0404619.1;CAI0404713.1;CAI0404714.1			0.00120555		0	0	0	0	0	0	0	0	0	0	0	0	0	0	0	0	0	0	0	0	0	0	0	0	0	0	0		2	2	2	2	2	2	0	0	0
2702	CAI0553604.1	CAI0553604.1	unnamed protein product [Linum tenue]	1.61703e+07			1	CAI0553604.1			0.00266099		1	1	1	1	1	1	0	0	0	1	1	1	1	1	1	0	0	0	1	1	1	1	1	1	1	0	1		1	1	1	1	1	1	0	0	0
2652	CAI0548550.1	CAI0548550.1	unnamed protein product [Linum tenue]	16916187			12	CAI0548550.1;CAI0548575.1;CAI0548576.1;CAI0548577.1;CAI0548578.1;CAI0548579.1;CAI0548580.1;CAI0548581.1;CAI0548582.1;CAI0548583.1;CAI0548584.1;CAI0548585.1			0.00120555		0	0	0	0	0	0	0	0	0	0	0	0	0	0	0	0	0	0	0	0	0	0	0	0	0	0	0		3	4	4	4	4	4	1	1	0
1473	CAI0420013.1	CAI0420013.1	unnamed protein product [Linum tenue]	1.66219e+07			4	CAI0420013.1;CAI0420014.1;CAI0420072.1;CAI0420073.1			0.00288184		0	0	0	0	0	0	0	0	0	0	0	0	0	0	0	0	0	0	0	0	0	0	0	0	0	0	0		2	2	2	2	2	2	0	0	0
2407	CAI0469640.1	CAI0469640.1	unnamed protein product [Linum tenue]	1.25936e+07			1	CAI0469640.1			0.00120555		3	4	4	3	4	4	0	0	0	4	3	3	3	4	3	0	0	0	3	3	3	4	4	3	1	0	0		3	4	4	3	4	4	0	0	0
979	CAI0399715.1	CAI0399715.1	unnamed protein product [Linum tenue]	11842124			3	CAI0399715.1;CAI0399716.1;CAI0549046.1			0.00166389		0	0	0	0	0	0	0	0	0	0	0	0	0	0	0	0	0	0	0	0	0	0	0	0	0	0	0		3	3	3	3	3	3	0	0	0
1176	CAI0408128.1	CAI0408128.1	unnamed protein product [Linum tenue]	1.12795e+07			8	CAI0408128.1;CAI0408133.1;CAI0408134.1;CAI0408137.1;CAI0408138.1;CAI0408139.1;CAI0408140.1;CAI0560195.1			0.00266099		0	0	0	0	0	0	0	0	0	0	0	0	0	0	0	0	0	0	0	0	0	0	0	0	0	0	0		0	1	1	0	0	1	1	1	0
1191	CAI0408490.1	CAI0408490.1	unnamed protein product [Linum tenue]	1.75339e+07			2	CAI0408490.1;CAI0408492.1			0.00120555		0	0	0	0	0	0	0	0	0	0	0	0	0	0	0	0	0	0	0	0	0	0	0	0	0	0	0		2	2	2	2	2	2	0	1	0
2276	CAI0462103.1	CAI0462103.1	unnamed protein product [Linum tenue]	1.09734e+07			1	CAI0462103.1			0.000807102		0	0	0	0	0	0	0	0	0	0	0	0	0	0	0	0	0	0	0	0	0	0	0	0	0	0	0		3	3	3	3	3	3	0	1	0
2480	CAI0474733.1	CAI0474733.1	unnamed protein product [Linum tenue]	1.31693e+07			3	CAI0474733.1;CAI0474734.1;CAI0474735.1			0.00166389		0	0	0	0	0	0	0	0	0	0	0	0	0	0	0	0	0	0	0	0	0	0	0	0	0	0	0		2	2	2	2	2	2	0	0	0
2535	CAI0541038.1	CAI0541038.1	unnamed protein product [Linum tenue]	1.1565e+07			2	CAI0541038.1;CAI0541039.1			0.00166389		0	0	0	0	0	0	0	0	0	0	0	0	0	0	0	0	0	0	0	0	0	0	0	0	0	0	0		2	2	2	1	1	1	1	1	1
704	CAI0390759.1	CAI0390759.1	unnamed protein product [Linum tenue]	20183801			1	CAI0390759.1			0.00166389		1	1	1	1	1	1	1	1	1	1	1	1	1	1	1	1	1	1	1	1	1	1	1	1	1	1	1		1	1	1	1	1	1	1	1	1
1795	CAI0437871.1	CAI0437871.1	unnamed protein product [Linum tenue]	8664090			3	CAI0437871.1;CAI0437872.1;CAI0437873.1			0.00177515		0	0	0	0	0	0	0	0	0	0	0	0	0	0	0	0	0	0	0	0	0	0	0	0	0	0	0		1	1	1	1	1	1	1	0	0
2463	CAI0473394.1	CAI0473394.1	unnamed protein product [Linum tenue]	17343277			2	CAI0473394.1;CAI0473395.1			0.00120555		0	0	0	0	0	0	0	0	0	0	0	0	0	0	0	0	0	0	0	0	0	0	0	0	0	0	0		3	3	3	3	2	3	0	0	0
1203	CAI0408683.1	CAI0408683.1	unnamed protein product [Linum tenue]	1.13024e+07			7	CAI0408683.1;CAI0441166.1;CAI0441167.1;CAI0441168.1;CAI0441169.1;CAI0441658.1;CAI0627352.1			0.00177515		0	0	0	0	0	0	0	0	0	0	0	0	0	0	0	0	0	0	0	0	0	0	0	0	0	0	0		1	1	1	1	0	1	0	0	0
1379	CAI0414556.1	CAI0414556.1	unnamed protein product [Linum tenue]	2.79914e+06			5	CAI0414556.1;CAI0417228.1;CAI0417229.1;CAI0417230.1;CAI0417231.1			0.00420521		0	0	0	0	0	0	0	0	0	0	0	0	0	0	0	0	0	0	0	0	0	0	0	0	0	0	0		1	1	1	1	1	1	0	0	0
2230	CAI0460030.1	CAI0460030.1	unnamed protein product [Linum tenue]	1.92573e+07			4	CAI0460030.1;CAI0460031.1;CAI0460032.1;CAI0460033.1			0.00120555		0	0	0	0	0	0	0	0	0	0	0	0	0	0	0	0	0	0	0	0	0	0	0	0	0	0	0		2	2	2	2	2	2	1	1	0
876	CAI0396441.1	CAI0396441.1	unnamed protein product [Linum tenue]	1.17919e+07			2	CAI0396441.1;CAI0556843.1			0.00120555		0	0	0	0	0	0	0	0	0	0	0	0	0	0	0	0	0	0	0	0	0	0	0	0	0	0	0		2	2	2	2	2	2	0	0	0
2826	CAI0627893.1	CAI0627893.1	unnamed protein product [Linum tenue]	1.32724e+07			1	CAI0627893.1			0.000807102		0	0	0	0	0	0	0	0	0	0	0	0	0	0	0	0	0	0	0	0	0	0	0	0	0	0	0		3	3	3	3	3	3	1	1	1
1174	CAI0408116.1	CAI0408116.1	unnamed protein product [Linum tenue]	9.12813e+06			3	CAI0408116.1;CAI0408117.1;CAI0408118.1			0.000807102		0	0	0	0	0	0	0	0	0	0	0	0	0	0	0	0	0	0	0	0	0	0	0	0	0	0	0		4	4	4	4	4	4	0	0	0
822	CAI0394310.1	CAI0394310.1	unnamed protein product [Linum tenue]	2.19704e+07			10	CAI0394310.1;CAI0394311.1;CAI0394684.1;CAI0394686.1;CAI0394687.1;CAI0394688.1;CAI0427596.1;CAI0427597.1;CAI0427598.1;CAI0427599.1			0.000807102		0	0	0	0	0	0	0	0	0	0	0	0	0	0	0	0	0	0	0	0	0	0	0	0	0	0	0		1	1	1	1	1	1	1	0	0
102	AFU96042.1	AFU96042.1	Rpl2, partial [Linum usitatissimum]	7210531			4	AFU96042.1;YP_009443565.1;YP_010209478.1;YP_010213972.1			0.00177515		0	0	0	0	0	0	0	0	0	0	0	0	0	0	0	0	0	0	0	0	0	0	0	0	0	0	0		1	1	1	1	1	1	0	0	0
2564	CAI0543017.1	CAI0543017.1	unnamed protein product [Linum tenue]	1.59884e+07			8	CAI0543017.1;CAI0543018.1;CAI0543019.1;CAI0543020.1;CAI0629155.1;CAI0629156.1;CAI0629157.1;CAI0629158.1			0.00219178		0	0	0	0	0	0	0	0	0	0	0	0	0	0	0	0	0	0	0	0	0	0	0	0	0	0	0		2	2	2	2	2	2	0	0	0
2260	CAI0461268.1	CAI0461268.1	unnamed protein product [Linum tenue]	3.1962e+06			2	CAI0461268.1;CAX86801.1			0.00166389		0	0	0	0	0	0	0	0	0	0	0	0	0	0	0	0	0	0	0	0	0	0	0	0	0	0	0		2	1	1	2	2	2	0	0	0
1281	CAI0410953.1	CAI0410953.1	unnamed protein product [Linum tenue]	18761231			2	CAI0410953.1;CAI0442651.1			0.00219178		0	0	0	0	0	0	0	0	0	0	0	0	0	0	0	0	0	0	0	0	0	0	0	0	0	0	0		1	1	1	1	1	1	1	1	1
2847	CAV28198.1	CAV28198.1	unnamed protein product [Linum usitatissimum]	1.05554e+07			1	CAV28198.1			0.000807102		2	2	2	2	2	1	0	0	0	2	2	2	1	1	2	0	0	0	2	2	2	1	1	2	1	0	0		3	4	3	4	3	2	0	0	0
1117	CAI0405801.1	CAI0405801.1	unnamed protein product [Linum tenue]	25464973			2	CAI0405801.1;CAI0406113.1			0.00177515		0	0	0	0	0	0	0	0	0	0	0	0	0	0	0	0	0	0	0	0	0	0	0	0	0	0	0		1	1	1	1	1	1	1	0	0
1667	CAI0430406.1	CAI0430406.1	unnamed protein product [Linum tenue]	10568962			2	CAI0430406.1;CAI0430498.1			0.00120555		0	0	0	0	0	0	0	0	0	0	0	0	0	0	0	0	0	0	0	0	0	0	0	0	0	0	0		3	3	3	3	3	3	0	0	0
699	CAI0390390.1	CAI0390390.1	unnamed protein product [Linum tenue]	17252187			4	CAI0390390.1;CAI0462499.1;CAI0463534.1;CAI0463567.1			0.000807102		0	0	0	0	0	0	0	0	0	0	0	0	0	0	0	0	0	0	0	0	0	0	0	0	0	0	0		3	3	3	3	2	1	0	0	0
332	CAI0376930.1	CAI0376930.1	unnamed protein product [Linum tenue]	22921178			2	CAI0376930.1;CAI0438360.1			0.00120555		0	0	0	0	0	0	0	0	0	0	0	0	0	0	0	0	0	0	0	0	0	0	0	0	0	0	0		2	2	2	2	1	2	1	1	0
287	CAI0375532.1	CAI0375532.1	unnamed protein product [Linum tenue]	1.25456e+07			1	CAI0375532.1			0.00177515		1	1	1	1	1	1	1	1	1	1	1	1	1	1	1	1	1	1	1	1	1	1	1	1	1	0	1		1	1	1	1	1	1	1	1	1
2180	CAI0457352.1	CAI0457352.1	unnamed protein product [Linum tenue]	7.89809e+06			7	CAI0457352.1;CAI0457353.1;CAI0457354.1;CAI0457355.1;CAI0457356.1;CAI0457357.1;CAI0459292.1			0.000807102		0	0	0	0	0	0	0	0	0	0	0	0	0	0	0	0	0	0	0	0	0	0	0	0	0	0	0		5	5	5	5	5	5	1	1	0
1546	CAI0423825.1	CAI0423825.1	unnamed protein product [Linum tenue]	1.51874e+07			3	CAI0423825.1;CAI0423826.1;CAI0423827.1			0.00241196		0	0	0	0	0	0	0	0	0	0	0	0	0	0	0	0	0	0	0	0	0	0	0	0	0	0	0		1	1	1	1	1	1	1	1	0
1418	CAI0416240.1	CAI0416240.1	unnamed protein product [Linum tenue]	5670028			1	CAI0416240.1			0.00241196		0	0	0	0	0	0	0	0	0	0	0	0	0	0	0	0	0	0	0	0	0	0	0	0	0	0	0		1	1	1	1	1	1	0	0	0
331	CAI0376928.1	CAI0376928.1	unnamed protein product [Linum tenue]	2.32107e+07			4	CAI0376928.1;CAI0438362.1;CAI0438363.1;CAI0438364.1			0.00177515		0	0	0	0	0	0	0	0	0	0	0	0	0	0	0	0	0	0	0	0	0	0	0	0	0	0	0		1	1	1	1	1	1	1	1	0
2306	CAI0464885.1	CAI0464885.1	unnamed protein product, partial [Linum tenue]	5.6688e+06			4	CAI0464885.1;CAI0464886.1;CAI0464887.1;CAI0464888.1			0.00120555		0	0	0	0	0	0	0	0	0	0	0	0	0	0	0	0	0	0	0	0	0	0	0	0	0	0	0		3	3	3	2	2	0	0	0	0
2750	CAI0557395.1	CAI0557395.1	unnamed protein product [Linum tenue]	15815312			1	CAI0557395.1			0.00177515		2	2	2	2	2	2	2	0	0	2	2	2	2	2	2	1	0	0	2	2	2	2	2	2	2	1	0		2	2	2	2	2	2	2	0	0
881	CAI0396884.1	CAI0396884.1	unnamed protein product [Linum tenue]	19074724			1	CAI0396884.1			0.00166389		0	0	0	0	0	0	0	0	0	0	0	0	0	0	0	0	0	0	0	0	0	0	0	0	0	0	0		2	2	2	2	2	2	1	1	1
2149	CAI0455199.1	CAI0455199.1	unnamed protein product [Linum tenue]	10377178			1	CAI0455199.1			0.00120555		0	0	0	0	0	0	0	0	0	0	0	0	0	0	0	0	0	0	0	0	0	0	0	0	0	0	0		1	1	1	0	1	0	0	0	1
1113	CAI0405637.1	CAI0405637.1	unnamed protein product [Linum tenue]	1.04223e+07			5	CAI0405637.1;CAI0405638.1;CAI0406267.1;CAI0406268.1;CAI0430354.1			0.000807102		0	0	0	0	0	0	0	0	0	0	0	0	0	0	0	0	0	0	0	0	0	0	0	0	0	0	0		4	4	4	4	4	4	0	0	0
67	AFN53629.1	AFN53629.1	putative ATP-binding protein [Linum usitatissimum]	25609708			1	AFN53629.1			0.00357302		1	1	1	1	1	1	1	1	1	1	1	1	1	1	1	1	1	1	1	1	1	1	1	1	1	1	1		1	1	1	1	1	1	1	1	1
2770	CAI0559004.1	CAI0559004.1	unnamed protein product [Linum tenue]	1.2054e+07			1	CAI0559004.1			0.00120555		0	0	0	0	0	0	0	0	0	0	0	0	0	0	0	0	0	0	0	0	0	0	0	0	0	0	0		2	2	2	2	2	2	1	0	1
2385	CAI0468340.1	CAI0468340.1	unnamed protein product, partial [Linum tenue]	1.07809e+07			1	CAI0468340.1			0.000807102		0	0	0	0	0	0	0	0	0	0	0	0	0	0	0	0	0	0	0	0	0	0	0	0	0	0	0		3	3	3	3	3	3	0	0	0
1110	CAI0405569.1	CAI0405569.1	unnamed protein product [Linum tenue]	1.17464e+07			26	CAI0405569.1;CAI0405570.1;CAI0405571.1;CAI0405572.1;CAI0405573.1;CAI0405574.1;CAI0405575.1;CAI0405576.1;CAI0406330.1;CAI0406331.1;CAI0406332.1;CAI0406333.1;CAI0406334.1;CAI0406335.1;CAI0406336.1;CAI0406337.1;CAI0406338.1;CAI0430424.1;CAI0430425.1;CAI0430426.1;CAI0430428.1;CAI0430429.1;CAI0430430.1;CAI0430431.1;CAI0430432.1;CAI0430433.1			0.000807102		0	0	0	0	0	0	0	0	0	0	0	0	0	0	0	0	0	0	0	0	0	0	0	0	0	0	0		3	3	3	3	3	3	0	1	0
2124	CAI0453540.1	CAI0453540.1	unnamed protein product [Linum tenue]	1.19037e+07			2	CAI0453540.1;CAI0453561.1			0.00120555		0	0	0	0	0	0	0	0	0	0	0	0	0	0	0	0	0	0	0	0	0	0	0	0	0	0	0		3	2	3	3	3	2	0	0	0
2188	CAI0457923.1	CAI0457923.1	unnamed protein product [Linum tenue]	6.74734e+06			1	CAI0457923.1			0.000807102		3	3	3	2	3	3	0	0	0	3	3	3	2	3	3	0	0	0	3	3	3	3	3	3	0	0	1		4	4	4	3	4	4	0	0	0
2782	CAI0560481.1	CAI0560481.1	unnamed protein product [Linum tenue]	1.08316e+07			6	CAI0560481.1;CAI0560482.1;CAI0560483.1;CAI0560484.1;CAI0560485.1;CAI0560486.1			0.00120555		0	0	0	0	0	0	0	0	0	0	0	0	0	0	0	0	0	0	0	0	0	0	0	0	0	0	0		4	4	4	4	4	4	0	0	0
1933	CAI0445903.1	CAI0445903.1	unnamed protein product [Linum tenue]	18945868			5	CAI0445903.1;CAI0445904.1;CAI0445905.1;CAI0445906.1;CAI0445912.1			0.00241196		0	0	0	0	0	0	0	0	0	0	0	0	0	0	0	0	0	0	0	0	0	0	0	0	0	0	0		2	2	2	2	2	2	1	0	0
1989	CAI0447770.1	CAI0447770.1	unnamed protein product [Linum tenue]	1.59544e+07			2	CAI0447770.1;CAI0447771.1			0.000807102		0	0	0	0	0	0	0	0	0	0	0	0	0	0	0	0	0	0	0	0	0	0	0	0	0	0	0		3	3	3	3	3	3	1	0	0
2337	CAI0466308.1	CAI0466308.1	unnamed protein product [Linum tenue]	15112070			1	CAI0466308.1			0.000807102		2	2	2	2	2	2	0	0	0	2	2	2	2	2	2	0	0	2	2	2	2	2	2	2	2	2	1		2	2	2	2	2	2	0	0	0
643	CAI0387851.1	CAI0387851.1	unnamed protein product [Linum tenue]	1.30478e+07			1	CAI0387851.1			0.00166389		1	1	1	1	1	1	0	0	0	1	1	1	1	1	1	0	0	0	1	1	1	1	1	1	1	1	0		2	2	2	2	2	2	0	0	0
2144	CAI0455071.1	CAI0455071.1	unnamed protein product [Linum tenue]	2.10639e+07			1	CAI0455071.1			0.00177515		1	1	1	1	1	1	1	0	0	1	1	1	1	1	1	0	1	0	1	1	1	1	1	1	0	1	1		1	1	1	1	1	1	1	0	0
413	CAI0379518.1	CAI0379518.1	unnamed protein product, partial [Linum tenue]	10969717			18	CAI0379518.1;CAI0379519.1;CAI0379520.1;CAI0379521.1;CAI0379522.1;CAI0379523.1;CAI0379524.1;CAI0379525.1;CAI0379526.1;CAI0379527.1;CAI0379528.1;CAI0379529.1;CAI0379530.1;CAI0379531.1;CAI0627648.1;CAI0627649.1;CAI0627651.1;CAI0627652.1			0.00331126		0	0	0	0	0	0	0	0	0	0	0	0	0	0	0	0	0	0	0	0	0	0	0	0	0	0	0		2	1	2	2	2	1	0	0	0
1659	CAI0429944.1	CAI0429944.1	unnamed protein product [Linum tenue]	1.25073e+07			1	CAI0429944.1			0.00177515		0	0	0	0	0	0	0	0	0	0	0	0	0	0	0	0	0	0	0	0	0	0	0	0	0	0	0		1	1	1	1	1	1	1	1	1
1397	CAI0415209.1	CAI0415209.1	unnamed protein product [Linum tenue]	967056			3	CAI0415209.1;CAI0416583.1;CAI0416584.1			0.00647017		0	0	0	0	0	0	0	0	0	0	0	0	0	0	0	0	0	0	0	0	0	0	0	0	0	0	0		0	0	0	0	0	0	0	0	0
42	AEG76896.1	AEG76896.1	putative SUMO-activating enzyme 1A transcript 2 [Linum usitatissimum]	8.1741e+06			1	AEG76896.1			0.000807102		1	1	1	1	1	1	0	1	0	1	1	1	1	1	1	0	0	0	1	1	1	1	1	1	0	0	1		3	3	3	3	3	3	0	1	1
2838	CAL99215.1	CAL99215.1	unnamed protein product [Linum usitatissimum]	8.35813e+06			1	CAL99215.1			0.00241196		2	2	2	2	2	2	0	0	0	2	2	2	2	2	2	0	1	0	2	2	2	2	2	2	0	0	1		2	2	2	2	2	2	0	0	0
1738	CAI0434298.1	CAI0434298.1	unnamed protein product [Linum tenue]	20534502			6	CAI0434298.1;CAI0434299.1;CAI0434300.1;CAI0434301.1;CAI0434302.1;CAI0434303.1			0.00558036		0	0	0	0	0	0	0	0	0	0	0	0	0	0	0	0	0	0	0	0	0	0	0	0	0	0	0		1	1	1	1	1	1	0	0	0
892	CAI0397186.1	CAI0397186.1	unnamed protein product [Linum tenue]	13598656			6	CAI0397186.1;CAI0397190.1;CAI0397192.1;CAI0541225.1;CAI0541226.1;CAI0541228.1			0.000807102		0	0	0	0	0	0	0	0	0	0	0	0	0	0	0	0	0	0	0	0	0	0	0	0	0	0	0		3	3	3	3	3	2	0	0	0
1310	CAI0411856.1	CAI0411856.1	unnamed protein product [Linum tenue]	2981165			1	CAI0411856.1			0.00266099		0	0	0	0	0	0	0	0	0	0	0	0	0	0	0	0	0	0	0	0	0	0	0	0	0	0	0		1	1	1	1	1	1	0	0	0
2476	CAI0474420.1	CAI0474420.1	unnamed protein product [Linum tenue]	1.10241e+07			9	CAI0474420.1;CAI0474421.1;CAI0474422.1;CAI0474423.1;CAI0474425.1;CAI0474426.1;CAI0474427.1;CAI0474521.1;CAI0474524.1			0.000807102		0	0	0	0	0	0	0	0	0	0	0	0	0	0	0	0	0	0	0	0	0	0	0	0	0	0	0		3	3	3	3	3	3	1	2	0
1747	CAI0434687.1	CAI0434687.1	unnamed protein product, partial [Linum tenue]	1.07779e+07			7	CAI0434687.1;CAI0434688.1;CAI0434689.1;CAI0434690.1;CAI0434691.1;CAI0434692.1;CAI0434693.1			0.000807102		0	0	0	0	0	0	0	0	0	0	0	0	0	0	0	0	0	0	0	0	0	0	0	0	0	0	0		3	4	4	2	2	3	1	0	0
997	CAI0400204.1	CAI0400204.1	unnamed protein product [Linum tenue]	13952396			1	CAI0400204.1			0.00120555		2	2	2	2	2	2	0	0	0	2	2	2	2	2	2	0	0	0	2	2	2	2	2	2	0	0	0		2	2	2	2	2	2	0	0	0
1108	CAI0405535.1	CAI0405535.1	unnamed protein product [Linum tenue]	6994695			4	CAI0405535.1;CAI0405536.1;CAI0430671.1;CAI0430672.1			0.000807102		0	0	0	0	0	0	0	0	0	0	0	0	0	0	0	0	0	0	0	0	0	0	0	0	0	0	0		3	3	3	3	3	3	0	0	0
1518	CAI0422590.1	CAI0422590.1	unnamed protein product [Linum tenue]	17176833			1	CAI0422590.1			0.00596659		1	1	0	1	1	1	0	0	0	1	1	1	1	0	1	0	0	0	1	1	1	1	1	1	0	0	1		1	1	0	1	1	1	0	0	0
680	CAI0389702.1	CAI0389702.1	unnamed protein product [Linum tenue]	6.48697e+06			2	CAI0389702.1;CAI0389773.1			0.00213675		0	0	0	0	0	0	0	0	0	0	0	0	0	0	0	0	0	0	0	0	0	0	0	0	0	0	0		2	2	2	2	2	2	1	1	1
1800	CAI0438189.1	CAI0438189.1	unnamed protein product [Linum tenue]	7008489			1	CAI0438189.1			0.000807102		0	0	0	0	0	0	0	0	0	0	0	0	0	0	0	0	0	0	0	0	0	0	0	0	0	0	0		4	4	4	4	3	4	0	0	0
1741	CAI0434433.1	CAI0434433.1	unnamed protein product [Linum tenue]	9858693			4	CAI0434433.1;CAI0434434.1;CAI0434435.1;CAI0434436.1			0.00120555		0	0	0	0	0	0	0	0	0	0	0	0	0	0	0	0	0	0	0	0	0	0	0	0	0	0	0		2	2	2	1	2	2	0	0	0
2377	CAI0467700.1	CAI0467700.1	unnamed protein product [Linum tenue]	1.09271e+07			1	CAI0467700.1			0.00120555		3	3	3	2	2	3	2	1	1	3	3	2	3	3	2	1	1	1	3	3	2	3	3	2	1	1	2		3	3	3	2	2	3	2	1	1
242	CAI0374342.1	CAI0374342.1	unnamed protein product [Linum tenue]	23121072			2	CAI0374342.1;CAI0440222.1			0.00219178		0	0	0	0	0	0	0	0	0	0	0	0	0	0	0	0	0	0	0	0	0	0	0	0	0	0	0		1	1	1	1	1	1	0	0	0
2630	CAI0547487.1	CAI0547487.1	unnamed protein product, partial [Linum tenue]	21329191			6	CAI0547487.1;CAI0547488.1;CAI0547489.1;CAI0547490.1;CAI0547491.1;CAI0547492.1			0.00596659		0	0	0	0	0	0	0	0	0	0	0	0	0	0	0	0	0	0	0	0	0	0	0	0	0	0	0		1	1	1	1	1	1	1	1	1
1954	CAI0446520.1	CAI0446520.1	unnamed protein product [Linum tenue]	7.97812e+06			4	CAI0446520.1;CAI0446521.1;CAI0446522.1;CAI0446525.1			0.000807102		0	0	0	0	0	0	0	0	0	0	0	0	0	0	0	0	0	0	0	0	0	0	0	0	0	0	0		3	3	3	3	3	3	1	0	0
2604	CAI0545704.1	CAI0545704.1	unnamed protein product [Linum tenue]	1.3891e+07			15	CAI0545704.1;CAI0545705.1;CAI0545706.1;CAI0545707.1;CAI0545708.1;CAI0545709.1;CAI0545710.1;CAI0545711.1;CAI0545712.1;CAI0545838.1;CAI0545839.1;CAI0545840.1;CAI0545841.1;CAI0545842.1;CAI0545843.1			0.00396651		0	0	0	0	0	0	0	0	0	0	0	0	0	0	0	0	0	0	0	0	0	0	0	0	0	0	0		1	1	1	1	1	1	1	1	1
1360	CAI0413669.1	CAI0413669.1	unnamed protein product, partial [Linum tenue]	9796144			4	CAI0413669.1;CAI0413746.1;CAI0476850.1;CAI0479955.1			0.000807102		0	0	0	0	0	0	0	0	0	0	0	0	0	0	0	0	0	0	0	0	0	0	0	0	0	0	0		3	4	4	5	5	5	1	1	1
1677	CAI0430918.1	CAI0430918.1	unnamed protein product [Linum tenue]	23015067			3	CAI0430918.1;CAI0430919.1;CAI0430936.1			0.00177515		0	0	0	0	0	0	0	0	0	0	0	0	0	0	0	0	0	0	0	0	0	0	0	0	0	0	0		1	1	1	1	1	1	1	1	1
249	CAI0374586.1	CAI0374586.1	unnamed protein product [Linum tenue]	15620790			1	CAI0374586.1			0.00266099		1	1	1	1	1	1	1	1	1	1	1	1	1	1	1	0	1	1	1	1	1	1	1	1	1	1	1		1	1	1	1	1	1	1	1	1
2636	CAI0548046.1	CAI0548046.1	unnamed protein product [Linum tenue]	19714938			3	CAI0548046.1;CAI0548047.1;CAI0548048.1			0.00368664		0	0	0	0	0	0	0	0	0	0	0	0	0	0	0	0	0	0	0	0	0	0	0	0	0	0	0		1	1	1	1	1	1	0	0	0
2635	CAI0548035.1	CAI0548035.1	unnamed protein product, partial [Linum tenue]	9.10106e+06			3	CAI0548035.1;CAI0548036.1;CAI0548037.1			0.000807102		0	0	0	0	0	0	0	0	0	0	0	0	0	0	0	0	0	0	0	0	0	0	0	0	0	0	0		3	3	3	3	3	3	1	1	0
1669	CAI0430604.1	CAI0430604.1	unnamed protein product [Linum tenue]	12214260			3	CAI0430604.1;CAI0430605.1;CAI0430607.1			0.000807102		0	0	0	0	0	0	0	0	0	0	0	0	0	0	0	0	0	0	0	0	0	0	0	0	0	0	0		3	3	3	3	3	3	0	0	0
2150	CAI0455208.1	CAI0455208.1	unnamed protein product [Linum tenue]	12039510			2	CAI0455208.1;CAI0456104.1			0.00357302		0	0	0	0	0	0	0	0	0	0	0	0	0	0	0	0	0	0	0	0	0	0	0	0	0	0	0		1	1	1	1	1	0	0	0	0
294	CAI0376156.1	CAI0376156.1	unnamed protein product [Linum tenue]	19433837			2	CAI0376156.1;CAI0376157.1			0.00177515		0	0	0	0	0	0	0	0	0	0	0	0	0	0	0	0	0	0	0	0	0	0	0	0	0	0	0		1	1	1	1	1	1	0	0	0
995	CAI0400143.1	CAI0400143.1	unnamed protein product [Linum tenue]	3.91201e+06			1	CAI0400143.1			0.00120555		0	0	0	0	0	0	0	0	0	0	0	0	0	0	0	0	0	0	0	0	0	0	0	0	0	0	0		2	1	2	1	1	2	0	0	0
2022	CAI0449017.1	CAI0449017.1	unnamed protein product [Linum tenue]	5668330			1	CAI0449017.1			0.00558036		0	0	0	0	0	0	0	0	0	0	0	0	0	0	0	0	0	0	0	0	0	0	0	0	0	0	0		1	1	1	1	1	1	0	0	0
875	CAI0396439.1	CAI0396439.1	unnamed protein product [Linum tenue]	17057833			2	CAI0396439.1;CAI0556844.1			0.00120555		0	0	0	0	0	0	0	0	0	0	0	0	0	0	0	0	0	0	0	0	0	0	0	0	0	0	0		2	2	2	2	2	2	2	1	1
2469	CAI0473922.1	CAI0473922.1	unnamed protein product [Linum tenue]	1.23958e+07			1	CAI0473922.1			0.00120555		1	0	0	1	1	0	0	0	0	0	0	1	0	0	1	0	0	0	0	0	1	0	0	1	1	0	0		3	3	2	4	4	2	0	0	0
527	CAI0383491.1	CAI0383491.1	unnamed protein product, partial [Linum tenue]	2.02848e+07			3	CAI0383491.1;CAI0383499.1;CAI0385193.1			0.00620438		0	0	0	0	0	0	0	0	0	0	0	0	0	0	0	0	0	0	0	0	0	0	0	0	0	0	0		1	1	1	1	1	1	1	1	1
2213	CAI0459270.1	CAI0459270.1	unnamed protein product [Linum tenue]	10889795			1	CAI0459270.1			0.00396651		0	0	0	0	0	0	0	0	0	0	0	0	0	0	0	0	0	0	0	0	0	0	0	0	0	0	0		1	1	1	0	1	1	0	0	0
1428	CAI0418229.1	CAI0418229.1	unnamed protein product [Linum tenue]	7.98373e+06			7	CAI0418229.1;CAI0418230.1;CAI0418231.1;CAI0418232.1;CAI0418233.1;CAI0539273.1;CAI0539625.1			0.000807102		0	0	0	0	0	0	0	0	0	0	0	0	0	0	0	0	0	0	0	0	0	0	0	0	0	0	0		4	3	4	4	3	4	0	0	0
1618	CAI0427173.1	CAI0427173.1	unnamed protein product [Linum tenue]	1.18058e+07			4	CAI0427173.1;CAI0427174.1;CAI0471826.1;CAI0472727.1			0.00120555		0	0	0	0	0	0	0	0	0	0	0	0	0	0	0	0	0	0	0	0	0	0	0	0	0	0	0		2	2	2	2	2	2	0	0	0
634	CAI0387427.1	CAI0387427.1	unnamed protein product [Linum tenue]	1.19528e+07			4	CAI0387427.1;CAI0387788.1;CAI0387789.1;CAI0627896.1			0.00166389		0	0	0	0	0	0	0	0	0	0	0	0	0	0	0	0	0	0	0	0	0	0	0	0	0	0	0		2	2	2	2	2	2	1	0	0
1733	CAI0434043.1	CAI0434043.1	unnamed protein product [Linum tenue]	9.22408e+06			6	CAI0434043.1;CAI0434044.1;CAI0434046.1;CAI0434047.1;CAI0476509.1;CAI0476510.1			0.000807102		0	0	0	0	0	0	0	0	0	0	0	0	0	0	0	0	0	0	0	0	0	0	0	0	0	0	0		3	4	4	4	3	4	1	0	0
1890	CAI0442773.1	CAI0442773.1	unnamed protein product [Linum tenue]	1.34822e+07			5	CAI0442773.1;CAI0442774.1;CAI0442775.1;CAI0442776.1;CAI0442777.1			0.000807102		0	0	0	0	0	0	0	0	0	0	0	0	0	0	0	0	0	0	0	0	0	0	0	0	0	0	0		4	4	4	4	4	4	1	0	1
163	AJO03559.1	AJO03559.1	Sequence 16268 from patent US 8664475 [Unknown]	23576789			2	AJO03559.1;CAI0448573.1			0.00461216		0	0	0	0	0	0	0	0	0	0	0	0	0	0	0	0	0	0	0	0	0	0	0	0	0	0	0		1	1	1	1	1	1	1	1	1
124	AIS84169.1	AIS84169.1	beta-tubulin 4a [Linum usitatissimum]	15295707			1	AIS84169.1			0.00120555		0	0	0	0	0	0	0	0	0	0	0	0	0	0	0	0	0	0	0	0	0	0	0	0	0	0	0		2	2	2	2	2	2	0	0	0
1726	CAI0433766.1	CAI0433766.1	unnamed protein product [Linum tenue]	1.92527e+07			16	CAI0433766.1;CAI0433767.1;CAI0433768.1;CAI0433769.1;CAI0433770.1;CAI0433771.1;CAI0433772.1;CAI0433773.1;CAI0433774.1;CAI0433775.1;CAI0433776.1;CAI0433777.1;CAI0433778.1;CAI0433779.1;CAI0433781.1;CAI0433784.1			0.00394391		0	0	0	0	0	0	0	0	0	0	0	0	0	0	0	0	0	0	0	0	0	0	0	0	0	0	0		1	1	1	1	1	1	0	0	0
1942	CAI0446096.1	CAI0446096.1	unnamed protein product [Linum tenue]	11854520			4	CAI0446096.1;CAI0446097.1;CAI0446107.1;CAI0446108.1			0.00241196		0	0	0	0	0	0	0	0	0	0	0	0	0	0	0	0	0	0	0	0	0	0	0	0	0	0	0		2	2	2	2	2	2	2	1	2
326	CAI0376805.1	CAI0376805.1	unnamed protein product [Linum tenue]	1.11163e+07			2	CAI0376805.1;CAI0376806.1			0.00120555		0	0	0	0	0	0	0	0	0	0	0	0	0	0	0	0	0	0	0	0	0	0	0	0	0	0	0		3	3	3	3	3	3	0	0	0
1277	CAI0410895.1	CAI0410895.1	unnamed protein product, partial [Linum tenue]	9.40328e+06			1	CAI0410895.1			0.000807102		1	1	1	1	1	1	0	0	0	1	1	1	1	1	1	0	0	0	1	1	1	1	1	1	1	1	1		4	4	4	4	4	4	0	0	0
578	CAI0385648.1	CAI0385648.1	unnamed protein product [Linum tenue]	10583125			3	CAI0385648.1;CAI0385649.1;CAI0385650.1			0.000807102		0	0	0	0	0	0	0	0	0	0	0	0	0	0	0	0	0	0	0	0	0	0	0	0	0	0	0		4	4	3	4	3	3	0	0	0
854	CAI0395408.1	CAI0395408.1	unnamed protein product [Linum tenue]	6.2711e+06			1	CAI0395408.1			0.0031617		0	0	0	0	0	0	0	0	0	0	0	0	0	0	0	0	0	0	0	0	0	0	0	0	0	0	0		1	1	1	1	1	1	0	0	0
2433	CAI0470552.1	CAI0470552.1	unnamed protein product [Linum tenue]	2.13899e+07			4	CAI0470552.1;CAI0470553.1;CAI0470554.1;CAI0471985.1			0.00368664		0	0	0	0	0	0	0	0	0	0	0	0	0	0	0	0	0	0	0	0	0	0	0	0	0	0	0		1	1	1	1	1	1	1	1	0
1915	CAI0444893.1	CAI0444893.1	unnamed protein product [Linum tenue]	12154735			1	CAI0444893.1			0.00396651		1	0	1	1	1	0	0	0	0	1	1	1	0	0	1	0	0	0	1	1	1	1	0	1	0	1	1		1	0	1	1	1	0	0	0	0
2031	CAI0449523.1	CAI0449523.1	unnamed protein product [Linum tenue]	24455543			11	CAI0449523.1;CAI0449524.1;CAI0449525.1;CAI0449526.1;CAI0449528.1;CAI0471873.1;CAI0471874.1;CAI0471875.1;CAI0471877.1;CAI0471878.1;CAI0471879.1			0.00266099		0	0	0	0	0	0	0	0	0	0	0	0	0	0	0	0	0	0	0	0	0	0	0	0	0	0	0		1	1	1	1	1	1	1	1	1
1779	CAI0436606.1	CAI0436606.1	unnamed protein product [Linum tenue]	11594613			2	CAI0436606.1;CAI0436892.1			0.00166389		0	0	0	0	0	0	0	0	0	0	0	0	0	0	0	0	0	0	0	0	0	0	0	0	0	0	0		2	2	2	2	2	2	0	0	0
2250	CAI0460977.1	CAI0460977.1	unnamed protein product [Linum tenue]	19415195			2	CAI0460977.1;CAI0549732.1			0.0031617		0	0	0	0	0	0	0	0	0	0	0	0	0	0	0	0	0	0	0	0	0	0	0	0	0	0	0		1	1	1	1	1	1	1	1	1
2673	CAI0550911.1	CAI0550911.1	unnamed protein product [Linum tenue]	1.41111e+07			2	CAI0550911.1;CAI0551604.1			0.00120555		0	0	0	0	0	0	0	0	0	0	0	0	0	0	0	0	0	0	0	0	0	0	0	0	0	0	0		2	2	2	2	2	2	1	2	2
1144	CAI0407268.1	CAI0407268.1	unnamed protein product [Linum tenue]	17508931			4	CAI0407268.1;CAI0407271.1;CAI0407272.1;CAI0407273.1			0.00420521		0	0	0	0	0	0	0	0	0	0	0	0	0	0	0	0	0	0	0	0	0	0	0	0	0	0	0		1	1	1	1	1	1	0	0	0
1784	CAI0436769.1	CAI0436769.1	unnamed protein product [Linum tenue]	1.59143e+07			1	CAI0436769.1			0.00166389		1	1	1	1	1	1	0	0	0	1	1	1	1	1	1	0	0	0	1	1	1	1	1	1	0	1	1		2	2	2	2	2	2	0	0	0
424	CAI0379975.1	CAI0379975.1	unnamed protein product [Linum tenue]	17755559			9	CAI0379975.1;CAI0407138.1;CAI0436489.1;CAI0436490.1;CAI0437118.1;CAI0437119.1;CAI0437120.1;CAI0437121.1;CAI0437123.1			0.00420521		0	0	0	0	0	0	0	0	0	0	0	0	0	0	0	0	0	0	0	0	0	0	0	0	0	0	0		1	1	1	1	1	1	0	0	0
2317	CAI0465684.1	CAI0465684.1	unnamed protein product [Linum tenue]	7855582			6	CAI0465684.1;CAI0465706.1;CAI0465707.1;CAI0559352.1;CAI0559353.1;CAI0559354.1			0.00120555		0	0	0	0	0	0	0	0	0	0	0	0	0	0	0	0	0	0	0	0	0	0	0	0	0	0	0		2	2	2	3	3	3	0	0	0
2256	CAI0461176.1	CAI0461176.1	unnamed protein product [Linum tenue]	11132184			2	CAI0461176.1;CAI0461177.1			0.00288184		0	0	0	0	0	0	0	0	0	0	0	0	0	0	0	0	0	0	0	0	0	0	0	0	0	0	0		2	2	2	2	2	2	0	0	0
2888	CBD34890.1	CBD34890.1	unnamed protein product [Linum usitatissimum]	8.16283e+06			1	CBD34890.1			0.000807102		4	4	4	4	4	4	0	0	0	4	4	4	4	4	3	1	0	0	4	4	4	4	4	4	2	1	2		5	5	5	5	5	5	0	0	0
1405	CAI0415373.1	CAI0415373.1	unnamed protein product [Linum tenue]	21403927			1	CAI0415373.1			0.00120555		1	1	1	1	1	1	1	1	1	1	1	1	1	1	1	1	1	1	1	1	1	1	1	1	1	1	1		1	1	1	1	1	1	1	1	1
298	CAI0376196.1	CAI0376196.1	unnamed protein product [Linum tenue]	1.24892e+07			2	CAI0376196.1;CAI0438922.1			0.00177515		0	0	0	0	0	0	0	0	0	0	0	0	0	0	0	0	0	0	0	0	0	0	0	0	0	0	0		1	1	1	1	1	1	1	1	1
2515	CAI0517968.1	CAI0517968.1	unnamed protein product, partial [Linum tenue]	4463762			10	CAI0517968.1;CAI0518060.1;CAI0518124.1;CAI0518195.1;CAI0518266.1;CAI0518297.1;CAI0518315.1;CAI0518418.1;CAI0518626.1;CAI0518692.1			0.00120555		0	0	0	0	0	0	0	0	0	0	0	0	0	0	0	0	0	0	0	0	0	0	0	0	0	0	0		0	0	0	0	0	0	0	0	0
2043	CAI0449997.1	CAI0449997.1	unnamed protein product [Linum tenue]	11646069			1	CAI0449997.1			0.00177515		2	2	2	2	2	2	0	0	0	2	2	2	2	2	2	0	0	0	2	2	2	2	2	2	0	0	0		2	2	2	2	2	2	0	0	0
1575	CAI0425253.1	CAI0425253.1	unnamed protein product [Linum tenue]	6803997			2	CAI0425253.1;CAI0470619.1			0.00368664		0	0	0	0	0	0	0	0	0	0	0	0	0	0	0	0	0	0	0	0	0	0	0	0	0	0	0		0	1	1	0	0	0	0	0	0
736	CAI0391871.1	CAI0391871.1	unnamed protein product [Linum tenue]	9206852			6	CAI0391871.1;CAI0391874.1;CAI0391875.1;CAI0462230.1;CAI0462231.1;CAI0540038.1			0.000807102		0	0	0	0	0	0	0	0	0	0	0	0	0	0	0	0	0	0	0	0	0	0	0	0	0	0	0		3	3	3	3	3	3	0	0	0
1653	CAI0429007.1	CAI0429007.1	unnamed protein product, partial [Linum tenue]	9391082			3	CAI0429007.1;CAI0429101.1;CAI0429102.1			0.000807102		0	0	0	0	0	0	0	0	0	0	0	0	0	0	0	0	0	0	0	0	0	0	0	0	0	0	0		3	3	3	3	3	3	0	0	0
2157	CAI0455731.1	CAI0455731.1	unnamed protein product [Linum tenue]	9.99571e+06			1	CAI0455731.1			0.00166389		2	2	2	2	1	2	0	0	0	2	2	2	2	2	1	0	0	0	2	2	2	2	2	2	1	1	0		2	2	2	2	1	2	0	0	0
1035	CAI0402303.1	CAI0402303.1	unnamed protein product [Linum tenue]	8.02097e+06			3	CAI0402303.1;CAI0406422.1;CAI0419694.1			0.00241196		0	0	0	0	0	0	0	0	0	0	0	0	0	0	0	0	0	0	0	0	0	0	0	0	0	0	0		3	3	3	3	3	3	0	0	0
1577	CAI0425327.1	CAI0425327.1	unnamed protein product [Linum tenue]	1.7225e+07			1	CAI0425327.1			0.00505263		1	1	1	1	1	1	0	1	0	0	1	1	1	0	1	0	0	0	1	1	0	1	1	1	1	1	1		1	1	1	1	1	1	0	1	0
76	AFN53667.1	AFN53667.1	phosphoesterase family protein [Linum usitatissimum]	10112406			11	AFN53667.1;CAI0540656.1;CAI0540658.1;CAI0540659.1;CAI0540660.1;CAI0540661.1;CAI0541364.1;CAI0541880.1;CAI0541882.1;CAI0541883.1;CAI0541884.1			0.00546875		0	0	0	0	0	0	0	0	0	0	0	0	0	0	0	0	0	0	0	0	0	0	0	0	0	0	0		1	1	1	1	0	0	0	0	0
2866	CBD31903.1	CBD31903.1	unnamed protein product [Linum usitatissimum]	4.24318e+06			1	CBD31903.1			0.00120555		3	3	3	3	3	3	0	0	0	1	1	1	0	1	0	0	0	0	3	3	3	3	3	3	1	2	3		3	3	3	3	3	3	0	0	0
2756	CAI0557908.1	CAI0557908.1	unnamed protein product [Linum tenue]	9.43297e+06			5	CAI0557908.1;CAI0557909.1;CAI0557910.1;CAI0557911.1;CAI0557912.1			0.00527597		0	0	0	0	0	0	0	0	0	0	0	0	0	0	0	0	0	0	0	0	0	0	0	0	0	0	0		2	1	2	2	2	2	0	0	0
2531	CAI0540802.1	CAI0540802.1	unnamed protein product [Linum tenue]	1.09023e+07			4	CAI0540802.1;CAI0540803.1;CAI0540928.1;CAI0540929.1			0.000807102		0	0	0	0	0	0	0	0	0	0	0	0	0	0	0	0	0	0	0	0	0	0	0	0	0	0	0		3	3	3	3	3	3	1	2	1
2816	CAI0626531.1	CAI0626531.1	unnamed protein product [Linum tenue]	3750386			1	CAI0626531.1			0.00647017		0	0	0	0	0	0	0	0	0	0	0	0	0	0	0	0	0	0	0	0	0	0	0	0	0	0	0		1	1	1	1	1	1	0	0	0
2372	CAI0467439.1	CAI0467439.1	unnamed protein product [Linum tenue]	9.80878e+06			2	CAI0467439.1;CAI0467440.1			0.000807102		0	0	0	0	0	0	0	0	0	0	0	0	0	0	0	0	0	0	0	0	0	0	0	0	0	0	0		2	3	2	3	3	2	0	0	0
868	CAI0396275.1	CAI0396275.1	unnamed protein product [Linum tenue]	1.02034e+07			3	CAI0396275.1;CAI0396276.1;CAI0396277.1			0.00120555		0	0	0	0	0	0	0	0	0	0	0	0	0	0	0	0	0	0	0	0	0	0	0	0	0	0	0		3	3	3	3	3	3	0	0	0
1865	CAI0440908.1	CAI0440908.1	unnamed protein product [Linum tenue]	1.26912e+07			5	CAI0440908.1;CAI0440909.1;CAI0440910.1;CAI0440911.1;CAI0440912.1			0.000807102		0	0	0	0	0	0	0	0	0	0	0	0	0	0	0	0	0	0	0	0	0	0	0	0	0	0	0		3	3	3	3	3	3	1	0	0
106	AGD95011.1	AGD95011.1	malonyl-CoA:Acyl carrier protein transacylase [Linum usitatissimum]	6.61699e+06			1	AGD95011.1			0.000807102		2	2	2	2	2	2	0	0	0	2	2	2	2	2	2	0	0	0	2	2	2	2	2	2	0	0	0		4	4	4	4	4	4	0	0	0
380	CAI0378171.1	CAI0378171.1	unnamed protein product [Linum tenue]	1.94908e+07			2	CAI0378171.1;CAI0380333.1			0.00527597		0	0	0	0	0	0	0	0	0	0	0	0	0	0	0	0	0	0	0	0	0	0	0	0	0	0	0		1	1	1	1	1	1	1	0	1
1824	CAI0439370.1	CAI0439370.1	unnamed protein product [Linum tenue]	1.7678e+07			1	CAI0439370.1			0.00596659		0	1	1	0	1	1	1	0	0	1	1	0	1	1	1	1	0	1	1	1	1	1	1	1	1	1	1		0	1	1	0	1	1	1	0	0
1850	CAI0440112.1	CAI0440112.1	unnamed protein product [Linum tenue]	1.22164e+07			1	CAI0440112.1			0.000807102		1	1	1	1	1	1	0	0	0	1	1	1	1	1	1	0	0	0	1	1	1	1	1	1	0	0	0		3	3	3	3	2	3	1	1	0
572	CAI0385499.1	CAI0385499.1	unnamed protein product [Linum tenue]	18604856			1	CAI0385499.1			0.00461216		1	1	1	1	1	1	1	1	0	1	1	1	1	1	1	1	0	1	1	0	1	1	1	1	1	0	1		1	1	1	1	1	1	1	1	0
1651	CAI0428966.1	CAI0428966.1	unnamed protein product [Linum tenue]	1.20124e+07			2	CAI0428966.1;CAI0554450.1			0.00120555		0	0	0	0	0	0	0	0	0	0	0	0	0	0	0	0	0	0	0	0	0	0	0	0	0	0	0		3	3	3	3	3	3	0	1	0
1468	CAI0419608.1	CAI0419608.1	unnamed protein product [Linum tenue]	7.78593e+06			2	CAI0419608.1;CAI0419609.1			0.00241196		0	0	0	0	0	0	0	0	0	0	0	0	0	0	0	0	0	0	0	0	0	0	0	0	0	0	0		1	1	1	1	1	1	0	0	0
2625	CAI0547334.1	CAI0547334.1	unnamed protein product [Linum tenue]	15131111			1	CAI0547334.1			0.00177515		1	1	1	1	1	1	0	0	0	1	1	1	1	1	1	0	0	0	1	1	1	1	1	1	0	0	0		2	2	2	2	2	2	0	0	0
2173	CAI0456911.1	CAI0456911.1	unnamed protein product [Linum tenue]	1.53005e+07			5	CAI0456911.1;CAI0457576.1;CAI0457577.1;CAI0457578.1;CAI0457697.1			0.00177515		0	0	0	0	0	0	0	0	0	0	0	0	0	0	0	0	0	0	0	0	0	0	0	0	0	0	0		1	1	1	1	1	1	0	0	0
74	AFN53661.1	AFN53661.1	50S ribosomal protein [Linum usitatissimum]	8.07931e+06			1	AFN53661.1			0.00120555		2	2	2	2	2	2	1	0	0	2	2	2	2	2	2	0	0	1	2	2	2	2	2	2	1	1	1		3	3	3	3	3	3	1	0	0
2429	CAI0470225.1	CAI0470225.1	unnamed protein product [Linum tenue]	6846173			2	CAI0470225.1;CAI0470226.1			0.00120555		0	0	0	0	0	0	0	0	0	0	0	0	0	0	0	0	0	0	0	0	0	0	0	0	0	0	0		2	3	3	2	2	3	0	0	0
1055	CAI0402946.1	CAI0402946.1	unnamed protein product [Linum tenue]	12289684			3	CAI0402946.1;CAI0402948.1;CAI0402949.1			0.000807102		0	0	0	0	0	0	0	0	0	0	0	0	0	0	0	0	0	0	0	0	0	0	0	0	0	0	0		2	2	1	2	2	2	0	0	0
145	AJN95684.1	AJN95684.1	Sequence 981 from patent US 8664475 [Unknown]	6903905			1	AJN95684.1			0.000807102		0	0	0	0	1	0	0	0	0	0	0	1	0	0	0	0	0	0	0	0	0	0	0	0	0	0	1		2	3	4	4	5	4	0	0	0
2	7VB3_A	7VB3_A	unnamed protein product [Linum usitatissimum]	5.84055e+06			3	7VB3_A;AAB81956.1;P93243.1			0.00120555		0	0	0	0	0	0	0	0	0	0	0	0	0	0	0	0	0	0	0	0	0	0	0	0	0	0	0		3	3	3	3	3	3	0	0	0
388	CAI0378416.1	CAI0378416.1	unnamed protein product [Linum tenue]	1.69465e+07			6	CAI0378416.1;CAI0378417.1;CAI0378551.1;CAI0378553.1;CAI0437726.1;CAI0437727.1			0.00461216		0	0	0	0	0	0	0	0	0	0	0	0	0	0	0	0	0	0	0	0	0	0	0	0	0	0	0		1	1	1	1	1	1	0	0	0
1626	CAI0427590.1	CAI0427590.1	unnamed protein product [Linum tenue]	1.20957e+07			2	CAI0427590.1;CAI0427591.1			0.00241196		0	0	0	0	0	0	0	0	0	0	0	0	0	0	0	0	0	0	0	0	0	0	0	0	0	0	0		2	2	2	2	2	2	2	1	2
1140	CAI0407053.1	CAI0407053.1	unnamed protein product [Linum tenue]	3.57123e+06			2	CAI0407053.1;CAI0407054.1			0.000807102		0	0	0	0	0	0	0	0	0	0	0	0	0	0	0	0	0	0	0	0	0	0	0	0	0	0	0		3	2	2	0	0	0	0	0	0
1895	CAI0443076.1	CAI0443076.1	unnamed protein product [Linum tenue]	9.71639e+06			2	CAI0443076.1;CAI0443078.1			0.00120555		0	0	0	0	0	0	0	0	0	0	0	0	0	0	0	0	0	0	0	0	0	0	0	0	0	0	0		2	2	2	2	2	2	0	0	0
1754	CAI0435088.1	CAI0435088.1	unnamed protein product, partial [Linum tenue]	8.7402e+06			4	CAI0435088.1;CAI0435089.1;CAI0435508.1;CAI0435509.1			0.00527597		0	0	0	0	0	0	0	0	0	0	0	0	0	0	0	0	0	0	0	0	0	0	0	0	0	0	0		1	1	1	1	0	1	1	1	1
1736	CAI0434195.1	CAI0434195.1	unnamed protein product, partial [Linum tenue]	13669007			1	CAI0434195.1			0.00166389		2	2	2	2	2	2	0	0	0	2	2	2	2	2	2	0	0	0	2	2	2	2	2	2	0	1	1		2	2	2	2	2	2	0	0	0
2694	CAI0553286.1	CAI0553286.1	unnamed protein product [Linum tenue]	8511674			4	CAI0553286.1;CAI0553344.1;CAI0553345.1;CAI0553347.1			0.000807102		0	0	0	0	0	0	0	0	0	0	0	0	0	0	0	0	0	0	0	0	0	0	0	0	0	0	0		7	5	6	7	6	6	2	1	1
2683	CAI0552404.1	CAI0552404.1	unnamed protein product, partial [Linum tenue]	1.76513e+07			1	CAI0552404.1			0.00120555		2	2	2	2	2	2	1	1	1	2	2	2	2	2	2	1	1	1	2	2	2	2	2	2	1	1	2		2	2	2	2	2	2	1	1	1
747	CAI0392130.1	CAI0392130.1	unnamed protein product [Linum tenue]	14337430			2	CAI0392130.1;CAI0392131.1			0.00357302		0	0	0	0	0	0	0	0	0	0	0	0	0	0	0	0	0	0	0	0	0	0	0	0	0	0	0		1	1	1	1	1	1	0	0	0
617	CAI0386958.1	CAI0386958.1	unnamed protein product [Linum tenue]	4.68892e+06			17	CAI0386958.1;CAI0386959.1;CAI0386960.1;CAI0386961.1;CAI0388320.1;CAI0388321.1;CAI0388322.1;CAI0388323.1;CAI0453896.1;CAI0453897.1;CAI0453898.1;CAI0453899.1;CAI0454172.1;CAI0454173.1;CAI0454174.1;CAI0454175.1;CAI0454176.1			0.000807102		0	0	0	0	0	0	0	0	0	0	0	0	0	0	0	0	0	0	0	0	0	0	0	0	0	0	0		5	5	5	5	3	5	0	0	0
734	CAI0391764.1	CAI0391764.1	unnamed protein product [Linum tenue]	9798760			15	CAI0391764.1;CAI0391765.1;CAI0391766.1;CAI0391767.1;CAI0391768.1;CAI0391769.1;CAI0391770.1;CAI0391771.1;CAI0391772.1;CAI0391773.1;CAI0430067.1;CAI0430068.1;CAI0462333.1;CAI0462334.1;CAI0462335.1			0.00120555		0	0	0	0	0	0	0	0	0	0	0	0	0	0	0	0	0	0	0	0	0	0	0	0	0	0	0		1	1	1	1	1	1	0	0	0
2639	CAI0548139.1	CAI0548139.1	unnamed protein product [Linum tenue]	9.31334e+06			1	CAI0548139.1			0.0031617		1	1	1	1	1	1	1	0	1	1	1	1	1	1	1	0	0	0	1	1	1	1	1	1	1	1	1		1	1	1	1	1	1	1	0	1
1701	CAI0431974.1	CAI0431974.1	unnamed protein product [Linum tenue]	1.88199e+07			2	CAI0431974.1;CAI0431975.1			0.00357302		0	0	0	0	0	0	0	0	0	0	0	0	0	0	0	0	0	0	0	0	0	0	0	0	0	0	0		1	1	1	1	1	1	1	1	0
1919	CAI0445162.1	CAI0445162.1	unnamed protein product [Linum tenue]	14314392			4	CAI0445162.1;CAI0445163.1;CAI0445164.1;CAI0445186.1			0.0031617		0	0	0	0	0	0	0	0	0	0	0	0	0	0	0	0	0	0	0	0	0	0	0	0	0	0	0		1	1	1	1	1	1	0	0	0
1531	CAI0423098.1	CAI0423098.1	unnamed protein product [Linum tenue]	1.05154e+07			2	CAI0423098.1;CAI0423099.1			0.00120555		0	0	0	0	0	0	0	0	0	0	0	0	0	0	0	0	0	0	0	0	0	0	0	0	0	0	0		3	3	3	3	3	3	1	0	0
1556	CAI0424181.1	CAI0424181.1	unnamed protein product [Linum tenue]	6761722			2	CAI0424181.1;CAI0471256.1			0.00505263		0	0	0	0	0	0	0	0	0	0	0	0	0	0	0	0	0	0	0	0	0	0	0	0	0	0	0		1	1	1	1	1	1	0	0	0
1691	CAI0431488.1	CAI0431488.1	unnamed protein product [Linum tenue]	14470875			4	CAI0431488.1;CAI0431489.1;CAI0560513.1;CAI0560514.1			0.00120555		0	0	0	0	0	0	0	0	0	0	0	0	0	0	0	0	0	0	0	0	0	0	0	0	0	0	0		2	2	2	2	2	2	1	1	1
366	CAI0377731.1	CAI0377731.1	unnamed protein product [Linum tenue]	1.8586e+07			6	CAI0377731.1;CAI0377732.1;CAI0377733.1;CAI0543702.1;CAI0543703.1;CAI0543704.1			0.00219178		0	0	0	0	0	0	0	0	0	0	0	0	0	0	0	0	0	0	0	0	0	0	0	0	0	0	0		1	1	1	1	1	1	1	1	1
2454	CAI0471712.1	CAI0471712.1	unnamed protein product [Linum tenue]	17508124			6	CAI0471712.1;CAI0471714.1;CAI0471716.1;CAI0471717.1;CAI0471718.1;CAI0472575.1			0.00396651		0	0	0	0	0	0	0	0	0	0	0	0	0	0	0	0	0	0	0	0	0	0	0	0	0	0	0		1	1	1	1	1	1	1	0	0
61	AFJ53002.1	AFJ53002.1	UDP-glycosyltransferase 1 [Linum usitatissimum]	9.74038e+06			1	AFJ53002.1			0.000807102		3	3	3	3	3	3	0	0	0	3	3	2	3	2	1	0	0	0	3	3	3	3	3	3	0	1	1		3	3	3	3	3	3	0	0	0
743	CAI0391994.1	CAI0391994.1	unnamed protein product [Linum tenue]	9.14891e+06			6	CAI0391994.1;CAI0391995.1;CAI0391996.1;CAI0391997.1;CAI0391998.1;CAI0391999.1			0.00213675		0	0	0	0	0	0	0	0	0	0	0	0	0	0	0	0	0	0	0	0	0	0	0	0	0	0	0		2	2	2	2	2	2	1	0	0
1970	CAI0447460.1	CAI0447460.1	unnamed protein product [Linum tenue]	6359880			2	CAI0447460.1;CAI0447461.1			0.000807102		0	0	0	0	0	0	0	0	0	0	0	0	0	0	0	0	0	0	0	0	0	0	0	0	0	0	0		3	3	3	3	3	3	0	0	0
1030	CAI0401965.1	CAI0401965.1	unnamed protein product [Linum tenue]	1.72851e+07			1	CAI0401965.1			0.00120555		0	0	0	0	0	0	0	0	0	0	0	0	0	0	0	0	0	0	0	0	0	0	0	0	0	0	0		1	1	1	1	1	1	1	0	0
1763	CAI0436098.1	CAI0436098.1	unnamed protein product [Linum tenue]	1.51162e+07			8	CAI0436098.1;CAI0436099.1;CAI0436100.1;CAI0436101.1;CAI0436103.1;CAI0436104.1;CAI0436107.1;CAI0436108.1			0.00505263		0	0	0	0	0	0	0	0	0	0	0	0	0	0	0	0	0	0	0	0	0	0	0	0	0	0	0		1	1	1	1	1	1	0	0	0
98	AFU95449.1	AFU95449.1	Rps8, partial [Linum usitatissimum]	6.98699e+06			2	AFU95449.1;YP_009443559.1			0.000807102		0	0	0	0	0	0	0	0	0	0	0	0	0	0	0	0	0	0	0	0	0	0	0	0	0	0	0		2	2	2	2	2	2	0	0	0
2681	CAI0552316.1	CAI0552316.1	unnamed protein product [Linum tenue]	15894947			1	CAI0552316.1			0.00241196		1	1	1	1	1	1	0	0	0	1	1	1	1	1	1	0	0	0	1	1	1	1	1	1	0	0	0		2	2	2	2	2	2	0	0	0
2551	CAI0542237.1	CAI0542237.1	unnamed protein product [Linum tenue]	1.07226e+07			1	CAI0542237.1			0.00120555		0	0	0	0	0	0	0	0	0	0	0	0	0	0	0	0	0	0	0	0	0	0	0	0	0	0	0		2	2	2	2	2	2	2	0	2
2091	CAI0451914.1	CAI0451914.1	unnamed protein product [Linum tenue]	15617285			2	CAI0451914.1;CAI0452095.1			0.00241196		0	0	0	0	0	0	0	0	0	0	0	0	0	0	0	0	0	0	0	0	0	0	0	0	0	0	0		1	1	1	1	1	1	0	0	0
1385	CAI0414679.1	CAI0414679.1	unnamed protein product [Linum tenue]	10565626			5	CAI0414679.1;CAI0417098.1;CAI0444716.1;CAI0444717.1;CAI0462692.1			0.00166389		0	0	0	0	0	0	0	0	0	0	0	0	0	0	0	0	0	0	0	0	0	0	0	0	0	0	0		2	2	2	2	2	2	1	2	1
1877	CAI0441994.1	CAI0441994.1	unnamed protein product [Linum tenue]	17888737			2	CAI0441994.1;CAI0441995.1			0.00177515		0	0	0	0	0	0	0	0	0	0	0	0	0	0	0	0	0	0	0	0	0	0	0	0	0	0	0		1	1	1	1	1	1	0	0	0
1707	CAI0432175.1	CAI0432175.1	unnamed protein product [Linum tenue]	11568699			2	CAI0432175.1;CAI0432176.1			0.00219178		0	0	0	0	0	0	0	0	0	0	0	0	0	0	0	0	0	0	0	0	0	0	0	0	0	0	0		2	2	2	2	2	2	2	2	1
224	CAI0374082.1	CAI0374082.1	unnamed protein product [Linum tenue]	1.17818e+07			8	CAI0374082.1;CAI0374083.1;CAI0374084.1;CAI0378804.1;CAI0378805.1;CAI0378806.1;CAI0437500.1;CAI0437501.1			0.00120555		0	0	0	0	0	0	0	0	0	0	0	0	0	0	0	0	0	0	0	0	0	0	0	0	0	0	0		2	2	2	2	2	2	1	0	0
2279	CAI0462237.1	CAI0462237.1	unnamed protein product [Linum tenue]	1.19455e+07			1	CAI0462237.1			0.00241196		2	2	2	2	2	2	0	0	0	2	2	2	2	2	2	0	0	0	2	2	2	2	2	2	0	0	1		2	2	2	2	2	2	0	0	0
1371	CAI0414287.1	CAI0414287.1	unnamed protein product [Linum tenue]	13295751			5	CAI0414287.1;CAI0414288.1;CAI0414289.1;CAI0476433.1;CAI0476434.1			0.00120555		0	0	0	0	0	0	0	0	0	0	0	0	0	0	0	0	0	0	0	0	0	0	0	0	0	0	0		3	2	3	3	3	2	1	1	1
2947	XP_058070668.1	XP_058070668.1	DNA-directed RNA polymerases II, IV and V subunit 12 [Magnoliasinica]	15207380			1	XP_058070668.1			0.00845666		1	1	1	1	1	1	0	0	0	1	1	1	1	1	1	0	0	0	1	1	1	1	1	1	0	0	0		1	1	1	1	1	1	0	0	0
616	CAI0386945.1	CAI0386945.1	unnamed protein product [Linum tenue]	1.7462e+07			2	CAI0386945.1;CAI0386946.1			0.00287908		0	0	0	0	0	0	0	0	0	0	0	0	0	0	0	0	0	0	0	0	0	0	0	0	0	0	0		1	1	1	1	1	1	0	0	0
1634	CAI0428042.1	CAI0428042.1	unnamed protein product [Linum tenue]	7763582			6	CAI0428042.1;CAI0428043.1;CAI0428044.1;CAI0428045.1;CAI0428046.1;CAI0428047.1			0.00241196		0	0	0	0	0	0	0	0	0	0	0	0	0	0	0	0	0	0	0	0	0	0	0	0	0	0	0		0	1	1	1	0	0	0	1	0
1308	CAI0411726.1	CAI0411726.1	unnamed protein product [Linum tenue]	11299642			1	CAI0411726.1			0.000807102		0	0	0	0	0	0	0	0	0	0	0	0	0	0	0	0	0	0	0	0	0	0	0	0	0	0	0		2	2	2	2	2	2	2	2	2
452	CAI0381044.1	CAI0381044.1	unnamed protein product [Linum tenue]	10597214			3	CAI0381044.1;CAI0381048.1;CAI0381049.1			0.000807102		0	0	0	0	0	0	0	0	0	0	0	0	0	0	0	0	0	0	0	0	0	0	0	0	0	0	0		2	2	2	2	2	2	0	0	0
2949	YP_009443506.1	YP_009443506.1	ribosomal protein S12 [Linum usitatissimum]	10676683			2	YP_009443506.1;YP_010517846.1			0.00241196		0	0	0	0	0	0	0	0	0	0	0	0	0	0	0	0	0	0	0	0	0	0	0	0	0	0	0		2	2	2	2	2	2	0	0	0
306	CAI0376294.1	CAI0376294.1	unnamed protein product [Linum tenue]	1.6269e+07			1	CAI0376294.1			0.00219178		1	1	1	1	1	1	1	1	1	1	1	1	1	1	1	1	1	0	1	1	1	1	1	1	1	1	1		1	1	1	1	1	1	1	1	1
281	CAI0375322.1	CAI0375322.1	unnamed protein product [Linum tenue]	1.09946e+07			4	CAI0375322.1;CAI0375323.1;CAI0375325.1;CAI0375327.1			0.000807102		0	0	0	0	0	0	0	0	0	0	0	0	0	0	0	0	0	0	0	0	0	0	0	0	0	0	0		3	2	2	3	3	2	0	0	0
2330	CAI0466033.1	CAI0466033.1	unnamed protein product [Linum tenue]	1.79812e+07			1	CAI0466033.1			0.00461216		1	1	1	1	1	1	1	0	0	1	1	1	1	1	1	0	0	0	1	1	1	1	1	1	1	1	1		1	1	1	1	1	1	1	0	0
1899	CAI0443337.1	CAI0443337.1	unnamed protein product [Linum tenue]	1.69304e+07			1	CAI0443337.1			0.00120555		1	1	1	1	1	1	0	0	0	1	1	1	1	1	1	1	0	1	1	1	1	1	1	1	0	1	1		1	1	1	1	1	1	0	0	0
357	CAI0377526.1	CAI0377526.1	unnamed protein product [Linum tenue]	11182594			3	CAI0377526.1;CAI0437966.1;CAI0437967.1			0.00120555		0	0	0	0	0	0	0	0	0	0	0	0	0	0	0	0	0	0	0	0	0	0	0	0	0	0	0		1	1	1	2	2	2	0	0	0
1993	CAI0447874.1	CAI0447874.1	unnamed protein product [Linum tenue]	8615927			2	CAI0447874.1;CAI0447875.1			0.00177515		0	0	0	0	0	0	0	0	0	0	0	0	0	0	0	0	0	0	0	0	0	0	0	0	0	0	0		1	1	1	0	0	0	0	0	0
299	CAI0376200.1	CAI0376200.1	unnamed protein product [Linum tenue]	9.30798e+06			2	CAI0376200.1;CAI0376201.1			0.000807102		0	0	0	0	0	0	0	0	0	0	0	0	0	0	0	0	0	0	0	0	0	0	0	0	0	0	0		3	3	3	3	3	3	2	3	2
2350	CAI0466911.1	CAI0466911.1	unnamed protein product [Linum tenue]	12881529			2	CAI0466911.1;CAI0467239.1			0.00166389		0	0	0	0	0	0	0	0	0	0	0	0	0	0	0	0	0	0	0	0	0	0	0	0	0	0	0		2	2	2	2	2	2	0	0	0
579	CAI0385662.1	CAI0385662.1	unnamed protein product [Linum tenue]	1.09226e+07			2	CAI0385662.1;CAI0401151.1			0.00120555		0	0	0	0	0	0	0	0	0	0	0	0	0	0	0	0	0	0	0	0	0	0	0	0	0	0	0		2	2	2	2	2	2	0	1	1
2290	CAI0463568.1	CAI0463568.1	unnamed protein product [Linum tenue]	3.39599e+06			1	CAI0463568.1			0.00396651		1	1	1	1	0	1	0	0	0	1	1	1	1	1	0	0	0	0	1	1	1	1	1	1	0	0	0		1	2	2	1	0	2	0	0	0
2118	CAI0453429.1	CAI0453429.1	unnamed protein product, partial [Linum tenue]	6057366			2	CAI0453429.1;CAI0453665.1			0.000807102		0	0	0	0	0	0	0	0	0	0	0	0	0	0	0	0	0	0	0	0	0	0	0	0	0	0	0		4	5	5	4	5	5	0	0	0
2382	CAI0468022.1	CAI0468022.1	unnamed protein product [Linum tenue]	18800985			2	CAI0468022.1;CAI0468023.1			0.00357302		0	0	0	0	0	0	0	0	0	0	0	0	0	0	0	0	0	0	0	0	0	0	0	0	0	0	0		1	1	1	1	1	1	1	1	1
1875	CAI0441751.1	CAI0441751.1	unnamed protein product [Linum tenue]	15672872			3	CAI0441751.1;CAI0441753.1;CAI0441754.1			0.00241196		0	0	0	0	0	0	0	0	0	0	0	0	0	0	0	0	0	0	0	0	0	0	0	0	0	0	0		2	2	1	2	2	2	0	0	0
2249	CAI0460966.1	CAI0460966.1	unnamed protein product [Linum tenue]	6.02954e+06			3	CAI0460966.1;CAI0460967.1;CAI0549779.1			0.000807102		0	0	0	0	0	0	0	0	0	0	0	0	0	0	0	0	0	0	0	0	0	0	0	0	0	0	0		4	4	4	3	4	3	0	0	0
884	CAI0396941.1	CAI0396941.1	unnamed protein product [Linum tenue]	9.95806e+06			17	CAI0396941.1;CAI0396943.1;CAI0396944.1;CAI0396945.1;CAI0396946.1;CAI0396948.1;CAI0396949.1;CAI0396950.1;CAI0540983.1;CAI0540984.1;CAI0540985.1;CAI0540986.1;CAI0540987.1;CAI0540988.1;CAI0540990.1;CAI0540991.1;CAI0540992.1			0.000807102		0	0	0	0	0	0	0	0	0	0	0	0	0	0	0	0	0	0	0	0	0	0	0	0	0	0	0		1	1	2	2	2	2	1	0	0
1560	CAI0424479.1	CAI0424479.1	unnamed protein product [Linum tenue]	17781358			12	CAI0424479.1;CAI0451961.1;CAI0451965.1;CAI0451966.1;CAI0451967.1;CAI0451968.1;CAI0452156.1;CAI0452159.1;CAI0452160.1;CAI0452161.1;CAI0452162.1;CAI0452163.1			0.00177515		0	0	0	0	0	0	0	0	0	0	0	0	0	0	0	0	0	0	0	0	0	0	0	0	0	0	0		1	1	1	1	1	1	1	0	0
2172	CAI0456871.1	CAI0456871.1	unnamed protein product [Linum tenue]	7.34578e+06			2	CAI0456871.1;CAI0457520.1			0.000807102		0	0	0	0	0	0	0	0	0	0	0	0	0	0	0	0	0	0	0	0	0	0	0	0	0	0	0		4	4	4	4	4	3	2	1	0
1825	CAI0439374.1	CAI0439374.1	unnamed protein product, partial [Linum tenue]	1.9027e+07			4	CAI0439374.1;CAI0439375.1;CAI0439376.1;CAI0439377.1			0.00177515		0	0	0	0	0	0	0	0	0	0	0	0	0	0	0	0	0	0	0	0	0	0	0	0	0	0	0		1	1	1	1	1	1	1	0	0
1292	CAI0411359.1	CAI0411359.1	unnamed protein product [Linum tenue]	9081073			3	CAI0411359.1;CAI0411360.1;CAI0411362.1			0.000807102		0	0	0	0	0	0	0	0	0	0	0	0	0	0	0	0	0	0	0	0	0	0	0	0	0	0	0		3	3	3	3	3	3	0	0	0
844	CAI0395174.1	CAI0395174.1	unnamed protein product [Linum tenue]	1.19277e+07			2	CAI0395174.1;CAI0395175.1			0.000807102		0	0	0	0	0	0	0	0	0	0	0	0	0	0	0	0	0	0	0	0	0	0	0	0	0	0	0		4	4	4	4	4	4	0	0	0
1103	CAI0405401.1	CAI0405401.1	unnamed protein product [Linum tenue]	10133778			1	CAI0405401.1			0.00527597		2	2	2	2	2	2	1	1	2	1	1	1	1	1	1	1	1	0	2	1	2	2	1	0	1	1	2		2	2	2	2	2	2	1	1	2
2191	CAI0458296.1	CAI0458296.1	unnamed protein product [Linum tenue]	1.29612e+07			11	CAI0458296.1;CAI0458297.1;CAI0458298.1;CAI0458299.1;CAI0552900.1;CAI0552917.1;CAI0552918.1;CAI0552919.1;CAI0553102.1;CAI0553119.1;CAI0553120.1			0.00331126		0	0	0	0	0	0	0	0	0	0	0	0	0	0	0	0	0	0	0	0	0	0	0	0	0	0	0		1	1	1	1	1	1	1	1	1
1854	CAI0440273.1	CAI0440273.1	unnamed protein product [Linum tenue]	11770731			2	CAI0440273.1;CAI0440274.1			0.0031617		0	0	0	0	0	0	0	0	0	0	0	0	0	0	0	0	0	0	0	0	0	0	0	0	0	0	0		2	2	2	2	2	2	1	0	0
2779	CAI0559984.1	CAI0559984.1	unnamed protein product [Linum tenue]	8.97016e+06			1	CAI0559984.1			0.000807102		0	1	1	1	1	1	0	0	0	1	1	1	1	1	1	0	0	0	1	1	1	1	1	1	0	0	0		1	2	1	2	2	2	0	0	0
1129	CAI0406718.1	CAI0406718.1	unnamed protein product [Linum tenue]	11414597			2	CAI0406718.1;CAI0406719.1			0.0031617		0	0	0	0	0	0	0	0	0	0	0	0	0	0	0	0	0	0	0	0	0	0	0	0	0	0	0		1	1	1	1	1	1	0	0	0
2759	CAI0558141.1	CAI0558141.1	unnamed protein product [Linum tenue]	1.13037e+07			4	CAI0558141.1;CAI0558142.1;CAI0558143.1;CAI0558144.1			0.00241196		0	0	0	0	0	0	0	0	0	0	0	0	0	0	0	0	0	0	0	0	0	0	0	0	0	0	0		1	1	1	1	1	1	0	0	0
805	CAI0393706.1	CAI0393706.1	unnamed protein product [Linum tenue]	7198662			5	CAI0393706.1;CAI0393707.1;CAI0393708.1;CAI0427000.1;CAI0427001.1			0.00120555		0	0	0	0	0	0	0	0	0	0	0	0	0	0	0	0	0	0	0	0	0	0	0	0	0	0	0		3	3	3	3	3	3	1	0	0
1287	CAI0411184.1	CAI0411184.1	unnamed protein product [Linum tenue]	10000550			3	CAI0411184.1;CAI0411187.1;CAI0443334.1			0.00177515		0	0	0	0	0	0	0	0	0	0	0	0	0	0	0	0	0	0	0	0	0	0	0	0	0	0	0		2	2	2	2	2	2	0	0	0
2365	CAI0467121.1	CAI0467121.1	unnamed protein product [Linum tenue]	4581935			1	CAI0467121.1			0.00677845		0	0	0	0	0	0	0	0	0	0	0	0	0	0	0	0	0	0	0	0	0	0	0	0	0	0	0		1	1	1	1	1	1	0	0	0
1378	CAI0414514.1	CAI0414514.1	unnamed protein product [Linum tenue]	1.18718e+07			4	CAI0414514.1;CAI0414515.1;CAI0414517.1;CAI0417276.1			0.00120555		0	0	0	0	0	0	0	0	0	0	0	0	0	0	0	0	0	0	0	0	0	0	0	0	0	0	0		2	2	2	2	2	2	1	0	0
430	CAI0380245.1	CAI0380245.1	unnamed protein product [Linum tenue]	1.19893e+07			10	CAI0380245.1;CAI0380247.1;CAI0380248.1;CAI0436593.1;CAI0436594.1;CAI0436595.1;CAI0437031.1;CAI0437032.1;CAI0437033.1;CAI0437034.1			0.000807102		0	0	0	0	0	0	0	0	0	0	0	0	0	0	0	0	0	0	0	0	0	0	0	0	0	0	0		2	2	2	2	2	2	1	2	0
1273	CAI0410830.1	CAI0410830.1	unnamed protein product [Linum tenue]	1.07366e+07			1	CAI0410830.1			0.00120555		1	1	1	1	1	1	1	0	1	1	1	1	1	1	1	0	0	1	1	1	1	1	1	1	0	1	1		2	2	2	2	2	2	1	0	1
1476	CAI0420106.1	CAI0420106.1	unnamed protein product [Linum tenue]	4.82268e+06			10	CAI0420106.1;CAI0420107.1;CAI0420108.1;CAI0420109.1;CAI0420110.1;CAI0420111.1;CAI0420112.1;CAI0420113.1;CAI0473451.1;CAI0473493.1			0.00120555		0	0	0	0	0	0	0	0	0	0	0	0	0	0	0	0	0	0	0	0	0	0	0	0	0	0	0		1	1	1	1	1	1	0	0	0
687	CAI0389922.1	CAI0389922.1	unnamed protein product [Linum tenue]	7.48153e+06			11	CAI0389922.1;CAI0389926.1;CAI0543224.1;CAI0543225.1;CAI0543226.1;CAI0543227.1;CAI0628949.1;CAI0628950.1;CAI0628951.1;CAI0628952.1;CAI0628953.1			0.0031617		0	0	0	0	0	0	0	0	0	0	0	0	0	0	0	0	0	0	0	0	0	0	0	0	0	0	0		1	1	1	1	1	1	1	1	1
1148	CAI0407449.1	CAI0407449.1	unnamed protein product [Linum tenue]	5.99474e+06			6	CAI0407449.1;CAI0407451.1;CAI0468674.1;CAI0468675.1;CAI0468676.1;CAI0468677.1			0.000807102		0	0	0	0	0	0	0	0	0	0	0	0	0	0	0	0	0	0	0	0	0	0	0	0	0	0	0		4	5	4	5	4	5	0	0	1
1607	CAI0426637.1	CAI0426637.1	unnamed protein product [Linum tenue]	6021028			1	CAI0426637.1			0.000807102		1	1	1	1	1	1	1	1	0	1	1	1	1	1	1	0	0	0	1	1	1	1	1	1	1	1	1		3	4	4	4	4	4	1	1	0
2588	CAI0544844.1	CAI0544844.1	unnamed protein product [Linum tenue]	1.17662e+07			3	CAI0544844.1;CAI0544845.1;CAI0548471.1			0.00120555		0	0	0	0	0	0	0	0	0	0	0	0	0	0	0	0	0	0	0	0	0	0	0	0	0	0	0		2	2	2	2	2	2	1	1	0
1697	CAI0431796.1	CAI0431796.1	unnamed protein product [Linum tenue]	7.78981e+06			1	CAI0431796.1			0.00120555		3	2	2	2	3	2	0	0	0	2	3	3	3	2	3	0	0	0	2	3	2	3	2	3	1	0	0		3	2	2	2	3	2	0	0	0
2482	CAI0474796.1	CAI0474796.1	unnamed protein product [Linum tenue]	6324562			3	CAI0474796.1;CAI0474823.1;CAI0474824.1			0.00357302		0	0	0	0	0	0	0	0	0	0	0	0	0	0	0	0	0	0	0	0	0	0	0	0	0	0	0		1	1	1	1	1	1	0	0	0
638	CAI0387495.1	CAI0387495.1	unnamed protein product [Linum tenue]	11933914			5	CAI0387495.1;CAI0387689.1;CAI0399944.1;CAI0399945.1;CAI0399947.1			0.00241196		0	0	0	0	0	0	0	0	0	0	0	0	0	0	0	0	0	0	0	0	0	0	0	0	0	0	0		0	0	0	0	0	0	0	0	0
2431	CAI0470260.1	CAI0470260.1	unnamed protein product, partial [Linum tenue]	6.95162e+06			4	CAI0470260.1;CAI0470261.1;CAI0470262.1;CAI0470263.1			0.00120555		0	0	0	0	0	0	0	0	0	0	0	0	0	0	0	0	0	0	0	0	0	0	0	0	0	0	0		2	2	2	0	2	2	0	0	0
784	CAI0393067.1	CAI0393067.1	unnamed protein product [Linum tenue]	1.42372e+07			6	CAI0393067.1;CAI0393068.1;CAI0393069.1;CAI0433239.1;CAI0433240.1;CAI0433241.1			0.00357302		0	0	0	0	0	0	0	0	0	0	0	0	0	0	0	0	0	0	0	0	0	0	0	0	0	0	0		1	1	1	1	1	1	1	1	1
1517	CAI0422574.1	CAI0422574.1	unnamed protein product [Linum tenue]	1.60672e+07			2	CAI0422574.1;CAI0422575.1			0.00177515		0	0	0	0	0	0	0	0	0	0	0	0	0	0	0	0	0	0	0	0	0	0	0	0	0	0	0		1	1	1	1	1	1	1	1	0
1207	CAI0408717.1	CAI0408717.1	unnamed protein product [Linum tenue]	8.44983e+06			3	CAI0408717.1;CAI0408718.1;CAI0408721.1			0.00546875		0	0	0	0	0	0	0	0	0	0	0	0	0	0	0	0	0	0	0	0	0	0	0	0	0	0	0		1	1	1	1	1	1	0	0	0
2464	CAI0473408.1	CAI0473408.1	unnamed protein product [Linum tenue]	8418822			2	CAI0473408.1;CAI0473409.1			0.00166389		0	0	0	0	0	0	0	0	0	0	0	0	0	0	0	0	0	0	0	0	0	0	0	0	0	0	0		2	3	3	2	3	3	0	0	0
1068	CAI0404103.1	CAI0404103.1	unnamed protein product [Linum tenue]	6.90262e+06			5	CAI0404103.1;CAI0404104.1;CAI0404105.1;CAI0404172.1;CAI0547023.1			0.00166389		0	0	0	0	0	0	0	0	0	0	0	0	0	0	0	0	0	0	0	0	0	0	0	0	0	0	0		2	2	2	2	2	2	0	0	0
2586	CAI0544461.1	CAI0544461.1	unnamed protein product [Linum tenue]	7.37184e+06			1	CAI0544461.1			0.00241196		2	2	2	2	2	2	0	0	0	2	2	2	2	2	2	0	0	0	2	2	2	2	2	2	2	1	1		2	2	2	2	2	2	0	0	0
1301	CAI0411513.1	CAI0411513.1	unnamed protein product [Linum tenue]	8.23271e+06			1	CAI0411513.1			0.00120555		1	1	1	1	1	1	1	1	1	1	1	1	1	1	1	0	0	0	1	1	1	1	1	1	1	1	1		3	3	3	3	3	3	2	3	1
1545	CAI0423775.1	CAI0423775.1	unnamed protein product [Linum tenue]	1.62627e+07			2	CAI0423775.1;CAI0474778.1			0.00357302		0	0	0	0	0	0	0	0	0	0	0	0	0	0	0	0	0	0	0	0	0	0	0	0	0	0	0		1	1	1	1	1	1	0	0	0
2434	CAI0470635.1	CAI0470635.1	unnamed protein product [Linum tenue]	6407121			5	CAI0470635.1;CAI0470636.1;CAI0471917.1;CAI0471918.1;CAI0471919.1			0.00120555		0	0	0	0	0	0	0	0	0	0	0	0	0	0	0	0	0	0	0	0	0	0	0	0	0	0	0		3	3	3	3	3	2	0	0	0
1367	CAI0414055.1	CAI0414055.1	unnamed protein product [Linum tenue]	1.41316e+07			1	CAI0414055.1			0.00177515		1	1	1	1	1	1	1	0	0	1	1	1	1	1	1	1	1	1	1	1	1	1	1	1	0	1	1		1	1	1	1	1	1	1	0	0
691	CAI0390053.1	CAI0390053.1	unnamed protein product [Linum tenue]	7865482			1	CAI0390053.1			0.00596659		1	1	1	1	1	1	0	0	0	1	1	1	1	1	1	0	0	0	1	1	1	1	1	1	0	0	0		1	1	1	1	1	1	0	0	0
650	CAI0388669.1	CAI0388669.1	unnamed protein product [Linum tenue]	1.06891e+07			3	CAI0388669.1;CAI0542589.1;CAI0629558.1			0.00241196		0	0	0	0	0	0	0	0	0	0	0	0	0	0	0	0	0	0	0	0	0	0	0	0	0	0	0		2	2	2	2	2	2	1	0	0
1984	CAI0447646.1	CAI0447646.1	unnamed protein product [Linum tenue]	1508961			4	CAI0447646.1;CAI0447647.1;CAI0466799.1;CAI0467394.1			0.00647017		0	0	0	0	0	0	0	0	0	0	0	0	0	0	0	0	0	0	0	0	0	0	0	0	0	0	0		0	0	0	0	0	0	0	0	0
1562	CAI0424564.1	CAI0424564.1	unnamed protein product [Linum tenue]	1.22031e+07			4	CAI0424564.1;CAI0449482.1;CAI0465115.1;CAI0465116.1			0.00266099		0	0	0	0	0	0	0	0	0	0	0	0	0	0	0	0	0	0	0	0	0	0	0	0	0	0	0		1	1	1	1	1	1	0	0	0
749	CAI0392223.1	CAI0392223.1	unnamed protein product [Linum tenue]	9159671			1	CAI0392223.1			0.000807102		0	0	0	0	0	0	0	0	0	0	0	0	0	0	0	0	0	0	0	0	0	0	0	0	0	0	0		3	3	3	3	3	3	0	0	0
2051	CAI0450306.1	CAI0450306.1	unnamed protein product [Linum tenue]	1.1911e+07			1	CAI0450306.1			0.00527597		1	1	1	1	1	1	1	1	1	1	1	1	1	1	1	1	1	1	1	1	1	1	1	1	1	1	1		2	2	2	2	2	2	2	2	1
1004	CAI0400530.1	CAI0400530.1	unnamed protein product [Linum tenue]	8202214			1	CAI0400530.1			0.00241196		3	2	3	3	3	3	0	0	0	3	3	3	3	3	3	0	0	0	3	3	3	3	3	3	0	0	0		3	2	3	3	3	3	0	0	0
265	CAI0374964.1	CAI0374964.1	unnamed protein product [Linum tenue]	8793077			2	CAI0374964.1;CAI0374965.1			0.00266099		0	0	0	0	0	0	0	0	0	0	0	0	0	0	0	0	0	0	0	0	0	0	0	0	0	0	0		2	2	2	1	2	2	0	0	0
934	CAI0398115.1	CAI0398115.1	unnamed protein product [Linum tenue]	9.07085e+06			3	CAI0398115.1;CAI0398116.1;CAI0398118.1			0.000807102		0	0	0	0	0	0	0	0	0	0	0	0	0	0	0	0	0	0	0	0	0	0	0	0	0	0	0		4	4	4	4	4	4	0	0	0
938	CAI0398236.1	CAI0398236.1	unnamed protein product [Linum tenue]	10407646			7	CAI0398236.1;CAI0398237.1;CAI0398239.1;CAI0544238.1;CAI0544239.1;CAI0544399.1;CAI0544400.1			0.000807102		0	0	0	0	0	0	0	0	0	0	0	0	0	0	0	0	0	0	0	0	0	0	0	0	0	0	0		2	2	2	2	2	2	0	0	0
538	CAI0384008.1	CAI0384008.1	unnamed protein product [Linum tenue]	17626351			1	CAI0384008.1			0.00177515		0	0	0	0	0	0	0	0	0	0	0	0	0	0	0	0	0	0	0	0	0	0	0	0	0	0	0		1	1	1	1	1	1	1	1	1
1365	CAI0413717.1	CAI0413717.1	unnamed protein product [Linum tenue]	11157012			1	CAI0413717.1			0.000807102		1	1	1	1	1	1	0	0	0	1	1	1	1	1	1	0	0	0	1	1	1	1	1	1	0	0	0		3	3	3	3	3	2	0	0	0
386	CAI0378213.1	CAI0378213.1	unnamed protein product [Linum tenue]	1.18139e+07			11	CAI0378213.1;CAI0378214.1;CAI0378219.1;CAI0378220.1;CAI0448940.1;CAI0448941.1;CAI0448958.1;CAI0449339.1;CAI0464767.1;CAI0464768.1;CAI0464819.1			0.000807102		0	0	0	0	0	0	0	0	0	0	0	0	0	0	0	0	0	0	0	0	0	0	0	0	0	0	0		2	2	2	2	2	2	0	0	0
490	CAI0382564.1	CAI0382564.1	unnamed protein product [Linum tenue]	8249113			5	CAI0382564.1;CAI0382565.1;CAI0382566.1;CAI0382567.1;CAI0382568.1			0.0031617		0	0	0	0	0	0	0	0	0	0	0	0	0	0	0	0	0	0	0	0	0	0	0	0	0	0	0		2	2	2	2	2	2	0	0	0
2743	CAI0556918.1	CAI0556918.1	unnamed protein product [Linum tenue]	5118021			2	CAI0556918.1;CAI0557315.1			0.00546875		0	0	0	0	0	0	0	0	0	0	0	0	0	0	0	0	0	0	0	0	0	0	0	0	0	0	0		0	1	1	0	1	0	0	0	0
1162	CAI0407978.1	CAI0407978.1	unnamed protein product [Linum tenue]	9364200			3	CAI0407978.1;CAI0468812.1;CAI0468814.1			0.000807102		0	0	0	0	0	0	0	0	0	0	0	0	0	0	0	0	0	0	0	0	0	0	0	0	0	0	0		2	2	2	2	2	2	0	0	0
1133	CAI0406834.1	CAI0406834.1	unnamed protein product [Linum tenue]	7838156			4	CAI0406834.1;CAI0406835.1;CAI0406836.1;CAI0406837.1			0.000807102		0	0	0	0	0	0	0	0	0	0	0	0	0	0	0	0	0	0	0	0	0	0	0	0	0	0	0		3	3	3	3	3	3	0	1	0
1934	CAI0445931.1	CAI0445931.1	unnamed protein product [Linum tenue]	17060006			8	CAI0445931.1;CAI0445932.1;CAI0445934.1;CAI0548397.1;CAI0548398.1;CAI0548399.1;CAI0548400.1;CAI0548401.1			0.00120555		0	0	0	0	0	0	0	0	0	0	0	0	0	0	0	0	0	0	0	0	0	0	0	0	0	0	0		2	1	2	1	2	1	0	0	0
703	CAI0390630.1	CAI0390630.1	unnamed protein product [Linum tenue]	7903314			8	CAI0390630.1;CAI0390631.1;CAI0390632.1;CAI0390633.1;CAI0390634.1;CAI0390635.1;CAI0390636.1;CAI0390637.1			0.000807102		0	0	0	0	0	0	0	0	0	0	0	0	0	0	0	0	0	0	0	0	0	0	0	0	0	0	0		3	3	3	3	3	3	0	0	0
2808	CAI0625528.1	CAI0625528.1	unnamed protein product [Linum tenue]	1.06279e+07			1	CAI0625528.1			0.00166389		1	1	1	1	1	1	0	0	1	1	1	1	1	1	1	0	0	0	1	1	1	1	1	1	1	1	0		2	2	2	2	2	2	0	0	1
122	AHA57446.1	AHA57446.1	acyl CoA:diacylglycerol acyltransferases 2-3 [Linum usitatissimum]	8856637			1	AHA57446.1			0.00213675		1	1	1	1	1	1	0	0	0	1	1	1	1	1	1	0	0	0	1	1	1	1	1	1	0	0	0		2	2	2	2	2	2	0	0	0
1442	CAI0418661.1	CAI0418661.1	unnamed protein product [Linum tenue]	6945981			4	CAI0418661.1;CAI0418662.1;CAI0418663.1;CAI0418664.1			0.00120555		0	0	0	0	0	0	0	0	0	0	0	0	0	0	0	0	0	0	0	0	0	0	0	0	0	0	0		3	3	3	3	3	3	0	0	0
2595	CAI0545204.1	CAI0545204.1	unnamed protein product [Linum tenue]	1.26442e+07			3	CAI0545204.1;CAI0548524.1;CAI0548527.1			0.00120555		0	0	0	0	0	0	0	0	0	0	0	0	0	0	0	0	0	0	0	0	0	0	0	0	0	0	0		3	3	3	3	3	3	0	0	0
2054	CAI0450354.1	CAI0450354.1	unnamed protein product [Linum tenue]	10871138			1	CAI0450354.1			0.00120555		1	1	1	1	1	1	0	0	0	1	1	1	1	1	1	0	0	0	1	1	1	1	1	1	0	0	0		2	2	2	2	2	2	0	0	0
808	CAI0393803.1	CAI0393803.1	unnamed protein product [Linum tenue]	9115448			13	CAI0393803.1;CAI0404609.1;CAI0404610.1;CAI0404611.1;CAI0404613.1;CAI0404614.1;CAI0404615.1;CAI0404616.1;CAI0404705.1;CAI0404706.1;CAI0404708.1;CAI0404709.1;CAI0404710.1			0.00120555		0	0	0	0	0	0	0	0	0	0	0	0	0	0	0	0	0	0	0	0	0	0	0	0	0	0	0		2	1	1	2	2	2	0	0	0
2777	CAI0559813.1	CAI0559813.1	unnamed protein product [Linum tenue]	6892602			2	CAI0559813.1;CAI0559814.1			0.00120555		0	0	0	0	0	0	0	0	0	0	0	0	0	0	0	0	0	0	0	0	0	0	0	0	0	0	0		3	3	3	3	2	3	0	1	0
1720	CAI0433083.1	CAI0433083.1	unnamed protein product [Linum tenue]	7.29818e+06			10	CAI0433083.1;CAI0433084.1;CAI0433085.1;CAI0433086.1;CAI0433087.1;CAI0433088.1;CAI0433089.1;CAI0433090.1;CAI0433091.1;CAI0433092.1			0.0031617		0	0	0	0	0	0	0	0	0	0	0	0	0	0	0	0	0	0	0	0	0	0	0	0	0	0	0		1	1	1	1	1	1	0	1	0
1374	CAI0414404.1	CAI0414404.1	unnamed protein product [Linum tenue]	15168143			3	CAI0414404.1;CAI0414405.1;CAI0476282.1			0.00120555		0	0	0	0	0	0	0	0	0	0	0	0	0	0	0	0	0	0	0	0	0	0	0	0	0	0	0		1	1	1	1	1	1	0	0	0
1702	CAI0431999.1	CAI0431999.1	unnamed protein product [Linum tenue]	8.7884e+06			2	CAI0431999.1;CAI0432000.1			0.00480769		0	0	0	0	0	0	0	0	0	0	0	0	0	0	0	0	0	0	0	0	0	0	0	0	0	0	0		1	2	2	2	2	2	1	1	0
2443	CAI0471418.1	CAI0471418.1	unnamed protein product [Linum tenue]	8.25196e+06			1	CAI0471418.1			0.00120555		0	0	0	0	0	0	0	0	0	0	0	0	0	0	0	0	0	0	0	0	0	0	0	0	0	0	0		2	2	2	2	2	2	0	0	0
273	CAI0375268.1	CAI0375268.1	unnamed protein product, partial [Linum tenue]	3.45859e+06			1	CAI0375268.1			0.00368664		0	0	0	0	0	0	0	0	0	0	0	0	0	0	0	0	0	0	0	0	0	0	0	0	0	0	0		1	1	1	1	1	1	0	0	0
1856	CAI0440533.1	CAI0440533.1	unnamed protein product [Linum tenue]	1.09942e+07			1	CAI0440533.1			0.00177515		1	1	1	1	1	1	0	0	0	1	1	1	1	1	1	0	0	0	1	1	1	1	1	1	1	0	0		1	1	1	1	1	1	0	0	0
1755	CAI0435145.1	CAI0435145.1	unnamed protein product [Linum tenue]	1.4312e+07			3	CAI0435145.1;CAI0435579.1;CAI0435580.1			0.00396651		0	0	0	0	0	0	0	0	0	0	0	0	0	0	0	0	0	0	0	0	0	0	0	0	0	0	0		2	2	2	2	2	2	1	0	0
1267	CAI0410598.1	CAI0410598.1	unnamed protein product [Linum tenue]	7.33772e+06			2	CAI0410598.1;CAI0442362.1			0.00120555		0	0	0	0	0	0	0	0	0	0	0	0	0	0	0	0	0	0	0	0	0	0	0	0	0	0	0		3	4	4	4	3	4	0	0	0
1635	CAI0428067.1	CAI0428067.1	unnamed protein product [Linum tenue]	7809220			1	CAI0428067.1			0.00368664		2	2	2	2	1	2	1	1	0	2	2	2	2	2	2	1	1	1	2	2	2	1	2	1	0	0	0		2	2	2	2	1	2	1	1	0
2896	NP_001235659.1	NP_001235659.1	PHD finger-like domain-containing protein 5A-like [Glycine max]	8.54741e+06			1	NP_001235659.1			0.000807102		0	0	0	0	0	0	0	0	0	0	0	0	0	0	0	0	0	0	0	0	0	0	0	0	0	0	0		3	3	3	3	3	3	1	0	0
1751	CAI0434891.1	CAI0434891.1	unnamed protein product [Linum tenue]	6948479			1	CAI0434891.1			0.00120555		1	1	1	1	1	1	0	0	0	1	1	1	1	1	1	0	0	0	1	1	1	1	1	1	0	0	0		3	3	3	2	3	2	0	0	0
1217	CAI0408841.1	CAI0408841.1	unnamed protein product [Linum tenue]	5082866			1	CAI0408841.1			0.00974252		0	0	0	0	0	0	0	0	0	0	0	0	0	0	0	0	0	0	0	0	0	0	0	0	0	0	0		0	0	0	1	1	1	1	0	1
1074	CAI0404472.1	CAI0404472.1	unnamed protein product [Linum tenue]	1.19838e+07			6	CAI0404472.1;CAI0404473.1;CAI0404474.1;CAI0404475.1;CAI0404476.1;CAI0404851.1			0.00166389		0	0	0	0	0	0	0	0	0	0	0	0	0	0	0	0	0	0	0	0	0	0	0	0	0	0	0		1	1	1	1	1	1	0	0	0
2730	CAI0556109.1	CAI0556109.1	unnamed protein product, partial [Linum tenue]	4.13117e+06			1	CAI0556109.1			0.0031617		1	1	1	0	1	0	0	0	0	1	1	1	0	0	0	0	0	0	1	1	1	0	0	1	0	0	0		2	2	2	1	1	0	0	0	0
2470	CAI0473924.1	CAI0473924.1	unnamed protein product [Linum tenue]	1.27325e+07			1	CAI0473924.1			0.00219178		1	1	1	1	1	1	0	1	0	1	1	1	1	1	1	1	0	1	1	1	1	1	1	1	0	0	0		1	1	1	1	1	1	0	1	0
574	CAI0385526.1	CAI0385526.1	unnamed protein product [Linum tenue]	5909792			8	CAI0385526.1;CAI0385527.1;CAI0385529.1;CAI0385530.1;CAI0385531.1;CAI0385532.1;CAI0385533.1;CAI0385534.1			0.000807102		0	0	0	0	0	0	0	0	0	0	0	0	0	0	0	0	0	0	0	0	0	0	0	0	0	0	0		5	5	4	5	5	5	0	0	0
1093	CAI0405266.1	CAI0405266.1	unnamed protein product [Linum tenue]	9643758			3	CAI0405266.1;CAI0405268.1;CAI0405269.1			0.00420521		0	0	0	0	0	0	0	0	0	0	0	0	0	0	0	0	0	0	0	0	0	0	0	0	0	0	0		1	1	1	1	1	1	0	0	0
614	CAI0386908.1	CAI0386908.1	unnamed protein product, partial [Linum tenue]	13634539			14	CAI0386908.1;CAI0388349.1;CAI0388350.1;CAI0388351.1;CAI0422261.1;CAI0422272.1;CAI0422273.1;CAI0422274.1;CAI0422275.1;CAI0422276.1;CAI0422277.1;CAI0449560.1;CAI0449562.1;CAI0474380.1			0.00461216		0	0	0	0	0	0	0	0	0	0	0	0	0	0	0	0	0	0	0	0	0	0	0	0	0	0	0		1	1	1	1	1	1	0	0	0
849	CAI0395278.1	CAI0395278.1	unnamed protein product [Linum tenue]	10280962			2	CAI0395278.1;CAI0395279.1			0.00166389		0	0	0	0	0	0	0	0	0	0	0	0	0	0	0	0	0	0	0	0	0	0	0	0	0	0	0		2	2	2	2	2	2	0	0	0
1286	CAI0411045.1	CAI0411045.1	unnamed protein product [Linum tenue]	1.476e+07			2	CAI0411045.1;CAI0411046.1			0.00824499		0	0	0	0	0	0	0	0	0	0	0	0	0	0	0	0	0	0	0	0	0	0	0	0	0	0	0		0	1	1	1	1	1	0	1	1
2145	CAI0455085.1	CAI0455085.1	unnamed protein product [Linum tenue]	12397862			5	CAI0455085.1;CAI0455086.1;CAI0456196.1;CAI0456197.1;CAI0456198.1			0.00120555		0	0	0	0	0	0	0	0	0	0	0	0	0	0	0	0	0	0	0	0	0	0	0	0	0	0	0		1	1	1	1	1	1	0	0	0
1606	CAI0426633.1	CAI0426633.1	unnamed protein product [Linum tenue]	1.02322e+07			1	CAI0426633.1			0.00166389		1	1	1	1	1	1	0	0	0	1	1	1	1	1	1	0	1	0	1	1	1	1	1	1	1	0	0		2	2	2	2	2	1	0	0	0
2369	CAI0467184.1	CAI0467184.1	unnamed protein product [Linum tenue]	9777265			9	CAI0467184.1;CAI0540113.1;CAI0540114.1;CAI0540115.1;CAI0540116.1;CAI0626731.1;CAI0626732.1;CAI0626733.1;CAI0626734.1			0.00177515		0	0	0	0	0	0	0	0	0	0	0	0	0	0	0	0	0	0	0	0	0	0	0	0	0	0	0		2	2	2	2	2	2	0	0	0
1327	CAI0412508.1	CAI0412508.1	unnamed protein product [Linum tenue]	12199484			4	CAI0412508.1;CAI0412509.1;CAI0450186.1;CAI0450187.1			0.00357302		0	0	0	0	0	0	0	0	0	0	0	0	0	0	0	0	0	0	0	0	0	0	0	0	0	0	0		1	1	1	1	1	1	0	0	0
566	CAI0385265.1	CAI0385265.1	unnamed protein product [Linum tenue]	1.06657e+07			2	CAI0385265.1;CAI0385266.1			0.00368664		0	0	0	0	0	0	0	0	0	0	0	0	0	0	0	0	0	0	0	0	0	0	0	0	0	0	0		2	2	2	2	2	2	1	0	0
792	CAI0393277.1	CAI0393277.1	unnamed protein product [Linum tenue]	11968284			11	CAI0393277.1;CAI0393278.1;CAI0393279.1;CAI0393280.1;CAI0393281.1;CAI0393282.1;CAI0395756.1;CAI0395757.1;CAI0395758.1;CAI0395759.1;CAI0395760.1			0.00368664		0	0	0	0	0	0	0	0	0	0	0	0	0	0	0	0	0	0	0	0	0	0	0	0	0	0	0		1	2	2	2	1	2	0	0	0
914	CAI0397637.1	CAI0397637.1	unnamed protein product [Linum tenue]	14100999			8	CAI0397637.1;CAI0453201.1;CAI0453202.1;CAI0453203.1;CAI0453204.1;CAI0453205.1;CAI0453206.1;CAI0453207.1			0.00177515		0	0	0	0	0	0	0	0	0	0	0	0	0	0	0	0	0	0	0	0	0	0	0	0	0	0	0		1	1	1	1	1	1	1	1	1
216	CAF22092.1	CAF22092.1	1-deoxy-D-xylulose 5-phosphate reductoisomerase [Linum usitatissimum]	6782180			1	CAF22092.1			0.000807102		2	2	2	2	2	2	0	0	0	2	2	2	2	2	2	0	0	0	2	2	2	2	2	2	0	0	0		3	4	4	4	4	4	0	0	0
2955	YP_009443547.1	YP_009443547.1	ribosomal protein L20 [Linum usitatissimum]	9333511			1	YP_009443547.1			0.00120555		0	0	0	0	0	0	0	0	0	0	0	0	0	0	0	0	0	0	0	0	0	0	0	0	0	0	0		2	2	2	2	2	2	0	0	0
766	CAI0392730.1	CAI0392730.1	unnamed protein product [Linum tenue]	6.04064e+06			2	CAI0392730.1;CAI0392731.1			0.000807102		0	0	0	0	0	0	0	0	0	0	0	0	0	0	0	0	0	0	0	0	0	0	0	0	0	0	0		3	3	3	3	3	3	0	0	0
2343	CAI0466689.1	CAI0466689.1	unnamed protein product [Linum tenue]	17470583			12	CAI0466689.1;CAI0466690.1;CAI0466691.1;CAI0466692.1;CAI0466693.1;CAI0466701.1;CAI0466702.1;CAI0466703.1;CAI0466709.1;CAI0467485.1;CAI0467489.1;CAI0467490.1			0.00546875		0	0	0	0	0	0	0	0	0	0	0	0	0	0	0	0	0	0	0	0	0	0	0	0	0	0	0		1	1	1	1	1	1	1	1	1
1572	CAI0425124.1	CAI0425124.1	unnamed protein product [Linum tenue]	1.30437e+07			3	CAI0425124.1;CAI0425125.1;CAI0469764.1			0.00120555		0	0	0	0	0	0	0	0	0	0	0	0	0	0	0	0	0	0	0	0	0	0	0	0	0	0	0		2	2	2	2	2	2	0	1	1
1474	CAI0420082.1	CAI0420082.1	unnamed protein product [Linum tenue]	5924111			1	CAI0420082.1			0.00166389		1	1	1	1	1	1	0	0	0	1	1	1	1	1	1	0	0	0	1	1	1	1	1	1	0	0	0		2	2	2	2	2	2	0	0	0
1244	CAI0410015.1	CAI0410015.1	unnamed protein product [Linum tenue]	10781687			1	CAI0410015.1			0.00596659		0	1	1	1	1	1	0	0	0	1	1	1	1	1	1	0	0	0	1	1	0	0	1	1	0	0	0		0	1	1	1	1	1	0	0	0
2772	CAI0559197.1	CAI0559197.1	unnamed protein product [Linum tenue]	2.71115e+06			4	CAI0559197.1;CAI0559198.1;CAI0559199.1;CAI0559200.1			0.00120555		0	0	0	0	0	0	0	0	0	0	0	0	0	0	0	0	0	0	0	0	0	0	0	0	0	0	0		1	1	1	1	1	1	0	0	0
1250	CAI0410110.1	CAI0410110.1	unnamed protein product [Linum tenue]	7586104			10	CAI0410110.1;CAI0410111.1;CAI0410381.1;CAI0410382.1;CAI0410383.1;CAI0442158.1;CAI0442159.1;CAI0442160.1;CAI0442161.1;CAI0442162.1			0.00120555		0	0	0	0	0	0	0	0	0	0	0	0	0	0	0	0	0	0	0	0	0	0	0	0	0	0	0		2	3	3	3	3	2	0	0	0
1023	CAI0401494.1	CAI0401494.1	unnamed protein product [Linum tenue]	7.08172e+06			1	CAI0401494.1			0.000807102		0	0	0	0	0	0	0	0	0	0	0	0	0	0	0	0	0	0	0	0	0	0	0	0	0	0	0		2	3	3	3	2	3	2	2	2
935	CAI0398127.1	CAI0398127.1	unnamed protein product [Linum tenue]	1.4321e+07			3	CAI0398127.1;CAI0398128.1;CAI0398129.1			0.00177515		0	0	0	0	0	0	0	0	0	0	0	0	0	0	0	0	0	0	0	0	0	0	0	0	0	0	0		1	1	1	1	1	1	0	0	0
944	CAI0398314.1	CAI0398314.1	unnamed protein product [Linum tenue]	10684728			3	CAI0398314.1;CAI0398315.1;CAI0544370.1			0.000807102		0	0	0	0	0	0	0	0	0	0	0	0	0	0	0	0	0	0	0	0	0	0	0	0	0	0	0		2	3	3	3	3	3	0	0	0
1321	CAI0412354.1	CAI0412354.1	unnamed protein product [Linum tenue]	1.3306e+07			3	CAI0412354.1;CAI0412694.1;CAI0449995.1			0.00177515		0	0	0	0	0	0	0	0	0	0	0	0	0	0	0	0	0	0	0	0	0	0	0	0	0	0	0		1	1	1	1	1	1	1	1	1
218	CAH23406.1	CAH23406.1	unnamed protein product, partial [Linum usitatissimum]	11439891			1	CAH23406.1			0.00596659		1	1	1	0	1	1	1	1	0	1	1	1	1	1	0	1	0	1	1	1	1	1	1	1	1	1	1		1	1	1	0	1	1	1	1	0
3	AAB02926.1	AAB02926.1	peroxidase [Linum usitatissimum]	8.33899e+06			1	AAB02926.1			0.00120555		1	1	1	1	1	1	0	1	0	1	1	1	1	0	0	0	0	0	1	1	1	1	1	0	0	0	1		2	2	2	2	2	2	0	1	1
259	CAI0374882.1	CAI0374882.1	unnamed protein product [Linum tenue]	14102896			8	CAI0374882.1;CAI0374883.1;CAI0374884.1;CAI0374885.1;CAI0374886.1;CAI0374887.1;CAI0374888.1;CAI0374889.1			0.00177515		0	0	0	0	0	0	0	0	0	0	0	0	0	0	0	0	0	0	0	0	0	0	0	0	0	0	0		2	2	2	2	2	2	1	0	0
1149	CAI0407461.1	CAI0407461.1	unnamed protein product [Linum tenue]	7.51331e+06			3	CAI0407461.1;CAI0407462.1;CAI0407463.1			0.00120555		0	0	0	0	0	0	0	0	0	0	0	0	0	0	0	0	0	0	0	0	0	0	0	0	0	0	0		2	2	2	2	2	2	0	0	0
1253	CAI0410206.1	CAI0410206.1	unnamed protein product [Linum tenue]	9018692			1	CAI0410206.1			0.00120555		1	1	1	1	1	1	0	0	0	1	1	1	1	1	1	0	0	0	1	1	1	1	1	1	0	0	0		2	2	2	2	2	2	0	0	0
1801	CAI0438197.1	CAI0438197.1	unnamed protein product [Linum tenue]	7.96649e+06			1	CAI0438197.1			0.00166389		1	1	1	0	1	1	0	0	0	1	1	1	1	1	0	0	0	0	1	1	1	1	1	1	0	0	0		2	2	2	1	2	2	0	0	0
1604	CAI0426527.1	CAI0426527.1	unnamed protein product [Linum tenue]	1.16415e+07			5	CAI0426527.1;CAI0426528.1;CAI0559681.1;CAI0561264.1;CAI0561265.1			0.00219178		0	0	0	0	0	0	0	0	0	0	0	0	0	0	0	0	0	0	0	0	0	0	0	0	0	0	0		1	1	1	1	1	1	1	1	0
422	CAI0379951.1	CAI0379951.1	unnamed protein product [Linum tenue]	17152354			2	CAI0379951.1;CAI0380001.1			0.00177515		0	0	0	0	0	0	0	0	0	0	0	0	0	0	0	0	0	0	0	0	0	0	0	0	0	0	0		1	1	1	1	1	1	1	1	1
1730	CAI0433963.1	CAI0433963.1	unnamed protein product [Linum tenue]	5.0633e+06			5	CAI0433963.1;CAI0433964.1;CAI0433965.1;CAI0433967.1;CAI0433968.1			0.00241196		0	0	0	0	0	0	0	0	0	0	0	0	0	0	0	0	0	0	0	0	0	0	0	0	0	0	0		2	2	2	2	2	2	0	0	0
1338	CAI0412856.1	CAI0412856.1	unnamed protein product [Linum tenue]	7682235			3	CAI0412856.1;CAI0412857.1;CAI0449929.1			0.00213675		0	0	0	0	0	0	0	0	0	0	0	0	0	0	0	0	0	0	0	0	0	0	0	0	0	0	0		2	2	2	2	2	2	0	0	0
2351	CAI0466925.1	CAI0466925.1	unnamed protein product [Linum tenue]	8.97521e+06			3	CAI0466925.1;CAI0466926.1;CAI0626224.1			0.000807102		0	0	0	0	0	0	0	0	0	0	0	0	0	0	0	0	0	0	0	0	0	0	0	0	0	0	0		3	3	3	3	3	3	2	1	3
2391	CAI0468627.1	CAI0468627.1	unnamed protein product [Linum tenue]	6.21667e+06			2	CAI0468627.1;CAI0468628.1			0.00120555		0	0	0	0	0	0	0	0	0	0	0	0	0	0	0	0	0	0	0	0	0	0	0	0	0	0	0		2	3	3	2	2	3	0	0	0
1981	CAI0447599.1	CAI0447599.1	unnamed protein product [Linum tenue]	10263141			1	CAI0447599.1			0.00166389		1	1	1	1	1	1	0	0	0	1	1	1	1	1	1	0	0	0	1	1	1	1	1	1	0	0	1		2	2	2	2	2	2	0	0	0
2137	CAI0454701.1	CAI0454701.1	unnamed protein product, partial [Linum tenue]	2.787e+06			7	CAI0454701.1;CAI0456472.1;CAI0456473.1;CAI0456474.1;CAI0456601.1;CAI0456607.1;CAI0457079.1			0.00213675		0	0	0	0	0	0	0	0	0	0	0	0	0	0	0	0	0	0	0	0	0	0	0	0	0	0	0		0	1	0	0	0	0	0	0	0
1335	CAI0412822.1	CAI0412822.1	unnamed protein product [Linum tenue]	8.35332e+06			4	CAI0412822.1;CAI0412823.1;CAI0450214.1;CAI0546798.1			0.00120555		0	0	0	0	0	0	0	0	0	0	0	0	0	0	0	0	0	0	0	0	0	0	0	0	0	0	0		2	2	2	2	2	2	1	0	0
1345	CAI0413186.1	CAI0413186.1	unnamed protein product [Linum tenue]	1.1108e+07			2	CAI0413186.1;CAI0514394.1			0.00177515		0	0	0	0	0	0	0	0	0	0	0	0	0	0	0	0	0	0	0	0	0	0	0	0	0	0	0		1	1	1	1	1	1	0	0	0
660	CAI0389104.1	CAI0389104.1	unnamed protein product [Linum tenue]	8.99346e+06			3	CAI0389104.1;CAI0389105.1;CBD34071.1			0.00120555		0	0	0	0	0	0	0	0	0	0	0	0	0	0	0	0	0	0	0	0	0	0	0	0	0	0	0		2	2	2	2	2	2	0	0	0
1437	CAI0418475.1	CAI0418475.1	unnamed protein product [Linum tenue]	4394335			3	CAI0418475.1;CAI0418476.1;CAI0471106.1			0.000807102		0	0	0	0	0	0	0	0	0	0	0	0	0	0	0	0	0	0	0	0	0	0	0	0	0	0	0		2	3	2	3	2	3	0	0	0
2541	CAI0541481.1	CAI0541481.1	unnamed protein product [Linum tenue]	1.00568e+07			16	CAI0541481.1;CAI0541482.1;CAI0541483.1;CAI0541484.1;CAI0541485.1;CAI0541486.1;CAI0541488.1;CAI0541489.1;CAI0541733.1;CAI0541734.1;CAI0541735.1;CAI0541736.1;CAI0541737.1;CAI0541738.1;CAI0541739.1;CAI0541740.1			0.00120555		0	0	0	0	0	0	0	0	0	0	0	0	0	0	0	0	0	0	0	0	0	0	0	0	0	0	0		1	0	3	2	3	3	1	1	1
1118	CAI0406413.1	CAI0406413.1	unnamed protein product [Linum tenue]	1.6146e+07			1	CAI0406413.1			0.00177515		1	1	1	1	1	1	1	1	1	1	1	1	1	1	1	1	1	1	1	1	1	1	1	1	1	1	1		1	1	1	1	1	1	1	1	1
2232	CAI0460111.1	CAI0460111.1	unnamed protein product [Linum tenue]	8.12753e+06			1	CAI0460111.1			0.00120555		2	2	2	2	2	2	0	0	0	1	2	2	2	2	2	0	0	0	2	2	2	2	2	2	0	0	1		2	2	2	2	2	2	0	0	0
1189	CAI0408485.1	CAI0408485.1	unnamed protein product [Linum tenue]	12443987			4	CAI0408485.1;CAI0408486.1;CAI0408487.1;CAI0408488.1			0.00177515		0	0	0	0	0	0	0	0	0	0	0	0	0	0	0	0	0	0	0	0	0	0	0	0	0	0	0		1	1	1	1	1	1	0	0	0
2529	CAI0540614.1	CAI0540614.1	unnamed protein product [Linum tenue]	16737859			3	CAI0540614.1;CAI0540615.1;CAI0540616.1			0.00461216		0	0	0	0	0	0	0	0	0	0	0	0	0	0	0	0	0	0	0	0	0	0	0	0	0	0	0		1	1	1	1	1	1	1	1	1
1122	CAI0406523.1	CAI0406523.1	unnamed protein product [Linum tenue]	6675972			2	CAI0406523.1;CAI0406524.1			0.00120555		0	0	0	0	0	0	0	0	0	0	0	0	0	0	0	0	0	0	0	0	0	0	0	0	0	0	0		2	3	3	3	3	3	0	0	0
2241	CAI0460495.1	CAI0460495.1	unnamed protein product, partial [Linum tenue]	8259894			6	CAI0460495.1;CAI0460496.1;CAI0460497.1;CAI0550612.1;CAI0550614.1;CAI0550615.1			0.00241196		0	0	0	0	0	0	0	0	0	0	0	0	0	0	0	0	0	0	0	0	0	0	0	0	0	0	0		2	2	2	2	2	2	0	0	0
1182	CAI0408266.1	CAI0408266.1	unnamed protein product [Linum tenue]	1.0308e+07			7	CAI0408266.1;CAI0408267.1;CAI0408268.1;CAI0408269.1;CAI0409102.1;CAI0441434.1;CAI0441435.1			0.00120555		0	0	0	0	0	0	0	0	0	0	0	0	0	0	0	0	0	0	0	0	0	0	0	0	0	0	0		1	2	2	1	2	2	0	1	0
1594	CAI0425883.1	CAI0425883.1	unnamed protein product [Linum tenue]	1.09083e+07			6	CAI0425883.1;CAI0425925.1;CAI0425926.1;CAI0425927.1;CAI0425928.1;CAI0425929.1			0.00241196		0	0	0	0	0	0	0	0	0	0	0	0	0	0	0	0	0	0	0	0	0	0	0	0	0	0	0		1	1	1	1	1	1	0	0	0
2211	CAI0459252.1	CAI0459252.1	unnamed protein product [Linum tenue]	1.37743e+07			1	CAI0459252.1			0.00177515		2	1	1	2	2	1	1	1	0	2	2	1	1	1	2	1	1	1	1	1	1	1	2	1	1	1	0		2	1	1	2	2	1	1	1	0
282	CAI0375341.1	CAI0375341.1	unnamed protein product [Linum tenue]	1.17312e+07			3	CAI0375341.1;CAI0375365.1;CAI0439372.1			0.00166389		0	0	0	0	0	0	0	0	0	0	0	0	0	0	0	0	0	0	0	0	0	0	0	0	0	0	0		2	2	2	1	1	2	0	1	0
694	CAI0390227.1	CAI0390227.1	unnamed protein product [Linum tenue]	1.23321e+07			20	CAI0390227.1;CAI0390228.1;CAI0390229.1;CAI0390230.1;CAI0390231.1;CAI0390232.1;CAI0390233.1;CAI0390234.1;CAI0390235.1;CAI0390236.1;CAI0425892.1;CAI0425893.1;CAI0425894.1;CAI0425895.1;CAI0425896.1;CAI0425897.1;CAI0425898.1;CAI0425899.1;CAI0425900.1;CAI0425901.1			0.00120555		0	0	0	0	0	0	0	0	0	0	0	0	0	0	0	0	0	0	0	0	0	0	0	0	0	0	0		2	2	2	2	2	2	1	1	0
2024	CAI0449140.1	CAI0449140.1	unnamed protein product [Linum tenue]	5.70441e+06			1	CAI0449140.1			0.000807102		1	1	1	1	1	1	0	0	0	1	1	1	1	1	1	0	0	0	1	1	1	1	1	1	0	0	0		4	4	4	4	4	4	0	0	0
2725	CAI0555763.1	CAI0555763.1	unnamed protein product [Linum tenue]	12612154			4	CAI0555763.1;CAI0555764.1;CAI0555801.1;CAI0555802.1			0.00241196		0	0	0	0	0	0	0	0	0	0	0	0	0	0	0	0	0	0	0	0	0	0	0	0	0	0	0		1	1	1	1	1	1	0	0	0
1721	CAI0433099.1	CAI0433099.1	unnamed protein product, partial [Linum tenue]	6.36617e+06			1	CAI0433099.1			0.0031617		0	0	0	0	0	0	0	0	0	0	0	0	0	0	0	0	0	0	0	0	0	0	0	0	0	0	0		1	1	1	1	1	1	0	0	1
2790	CAI0560940.1	CAI0560940.1	unnamed protein product [Linum tenue]	6390403			1	CAI0560940.1			0.00177515		2	2	2	2	2	2	0	0	0	2	2	2	2	2	2	0	0	0	2	2	2	2	2	2	0	0	0		2	2	2	2	2	2	0	0	0
1272	CAI0410785.1	CAI0410785.1	unnamed protein product [Linum tenue]	1.01622e+07			1	CAI0410785.1			0.00166389		1	1	1	1	1	1	0	1	0	1	1	1	1	1	1	0	0	0	1	1	1	1	1	1	1	1	1		2	2	2	2	2	2	1	2	1
2280	CAI0462510.1	CAI0462510.1	unnamed protein product [Linum tenue]	12614701			12	CAI0462510.1;CAI0462511.1;CAI0462512.1;CAI0462513.1;CAI0470788.1;CAI0470789.1;CAI0470790.1;CAI0470791.1;CAI0473113.1;CAI0473114.1;CAI0473115.1;CAI0473116.1			0.00177515		0	0	0	0	0	0	0	0	0	0	0	0	0	0	0	0	0	0	0	0	0	0	0	0	0	0	0		1	1	1	1	0	1	0	0	0
740	CAI0391972.1	CAI0391972.1	unnamed protein product [Linum tenue]	8874521			3	CAI0391972.1;CAI0391973.1;CAI0391974.1			0.00120555		0	0	0	0	0	0	0	0	0	0	0	0	0	0	0	0	0	0	0	0	0	0	0	0	0	0	0		2	2	2	2	2	2	0	0	0
1306	CAI0411674.1	CAI0411674.1	unnamed protein product [Linum tenue]	6888772			1	CAI0411674.1			0.00120555		1	1	1	1	1	1	0	0	0	1	1	1	1	1	1	0	0	0	1	1	1	1	1	1	0	0	0		2	2	2	2	2	2	0	0	0
2219	CAI0459536.1	CAI0459536.1	unnamed protein product [Linum tenue]	8807590			1	CAI0459536.1			0.00357302		2	2	2	2	2	2	1	0	0	2	2	2	2	2	2	0	0	0	2	2	2	2	2	2	0	0	0		2	2	2	2	2	2	1	0	0
2246	CAI0460792.1	CAI0460792.1	unnamed protein product [Linum tenue]	11535067			3	CAI0460792.1;CAI0550159.1;CAI0550161.1			0.00213675		0	0	0	0	0	0	0	0	0	0	0	0	0	0	0	0	0	0	0	0	0	0	0	0	0	0	0		1	1	1	1	1	1	1	0	0
247	CAI0374544.1	CAI0374544.1	unnamed protein product [Linum tenue]	6.8058e+06			7	CAI0374544.1;CAI0374545.1;CAI0374546.1;CAI0374549.1;CAI0374550.1;CAI0374551.1;CAI0374552.1			0.00166389		0	0	0	0	0	0	0	0	0	0	0	0	0	0	0	0	0	0	0	0	0	0	0	0	0	0	0		2	2	2	2	2	2	1	1	1
221	CAI0373990.1	CAI0373990.1	unnamed protein product [Linum tenue]	7.66252e+06			8	CAI0373990.1;CAI0373991.1;CAI0373992.1;CAI0373993.1;CAI0437389.1;CAI0437390.1;CAI0437391.1;CAI0437392.1			0.00596659		0	0	0	0	0	0	0	0	0	0	0	0	0	0	0	0	0	0	0	0	0	0	0	0	0	0	0		1	1	1	1	0	1	1	0	0
31	ADD54593.1	ADD54593.1	putative phytanoyl-CoA dioxygenase domain containing protein, partial [Linum usitatissimum]	7545042			1	ADD54593.1			0.00120555		1	1	1	1	1	1	0	0	0	1	1	1	1	1	1	0	0	0	1	1	1	1	1	1	0	0	0		2	2	2	2	2	2	0	0	0
2162	CAI0456286.1	CAI0456286.1	unnamed protein product [Linum tenue]	11462224			2	CAI0456286.1;CAI0456287.1			0.00120555		0	0	0	0	0	0	0	0	0	0	0	0	0	0	0	0	0	0	0	0	0	0	0	0	0	0	0		1	1	1	1	1	1	1	1	1
1537	CAI0423283.1	CAI0423283.1	unnamed protein product [Linum tenue]	6.33028e+06			2	CAI0423283.1;CAI0423284.1			0.00505263		0	0	0	0	0	0	0	0	0	0	0	0	0	0	0	0	0	0	0	0	0	0	0	0	0	0	0		1	2	2	2	2	2	0	0	0
1034	CAI0402242.1	CAI0402242.1	unnamed protein product [Linum tenue]	13444115			9	CAI0402242.1;CAI0402243.1;CAI0402244.1;CAI0402245.1;CAI0402246.1;CAI0433422.1;CAI0433423.1;CAI0433424.1;CAI0433425.1			0.00620438		0	0	0	0	0	0	0	0	0	0	0	0	0	0	0	0	0	0	0	0	0	0	0	0	0	0	0		1	1	1	1	1	1	0	0	0
2192	CAI0458329.1	CAI0458329.1	unnamed protein product [Linum tenue]	7881763			3	CAI0458329.1;CAI0458330.1;CAI0463957.1			0.000807102		0	0	0	0	0	0	0	0	0	0	0	0	0	0	0	0	0	0	0	0	0	0	0	0	0	0	0		3	3	3	3	3	3	0	0	0
1886	CAI0442585.1	CAI0442585.1	unnamed protein product [Linum tenue]	7.88491e+06			8	CAI0442585.1;CAI0442586.1;CAI0442587.1;CAI0442588.1;CAI0445000.1;CAI0445007.1;CAI0445008.1;CAI0445009.1			0.000807102		0	0	0	0	0	0	0	0	0	0	0	0	0	0	0	0	0	0	0	0	0	0	0	0	0	0	0		3	3	3	3	3	3	0	1	0
2475	CAI0474217.1	CAI0474217.1	unnamed protein product [Linum tenue]	5038148			1	CAI0474217.1			0.00241196		1	1	1	1	1	1	0	0	0	1	1	1	1	1	1	0	0	0	1	1	1	1	1	1	0	0	0		3	3	3	3	3	3	0	0	0
260	CAI0374894.1	CAI0374894.1	unnamed protein product [Linum tenue]	7812264			2	CAI0374894.1;CAI0439676.1			0.000807102		0	0	0	0	0	0	0	0	0	0	0	0	0	0	0	0	0	0	0	0	0	0	0	0	0	0	0		2	2	2	2	2	2	0	0	0
757	CAI0392516.1	CAI0392516.1	unnamed protein product [Linum tenue]	5.73123e+06			4	CAI0392516.1;CAI0392517.1;CAI0392520.1;CAI0540768.1			0.000807102		0	0	0	0	0	0	0	0	0	0	0	0	0	0	0	0	0	0	0	0	0	0	0	0	0	0	0		3	4	3	4	4	3	0	0	0
2942	UZC30044.1	UZC30044.1	Ycf1 protein [Linum usitatissimum]	5688925			2	UZC30044.1;YP_009443570.1			0.00120555		0	0	0	0	0	0	0	0	0	0	0	0	0	0	0	0	0	0	0	0	0	0	0	0	0	0	0		4	4	4	4	4	4	0	0	0
1685	CAI0431354.1	CAI0431354.1	unnamed protein product [Linum tenue]	9232888			6	CAI0431354.1;CAI0431357.1;CAI0431360.1;CAI0431384.1;CAI0431386.1;CAI0431387.1			0.00120555		0	0	0	0	0	0	0	0	0	0	0	0	0	0	0	0	0	0	0	0	0	0	0	0	0	0	0		1	1	1	1	1	1	0	0	0
155	AJO00798.1	AJO00798.1	Sequence 10909 from patent US 8664475 [Unknown]	1.92975e+06			1	AJO00798.1			0.00357302		0	0	0	0	0	0	0	0	0	0	0	0	0	0	0	0	0	0	0	0	0	0	0	0	0	0	0		1	1	1	1	1	1	0	0	0
149	AJN98701.1	AJN98701.1	Sequence 6793 from patent US 8664475 [Unknown]	1.07852e+07			1	AJN98701.1			0.00177515		1	1	1	1	1	1	0	1	0	1	1	1	1	1	1	0	0	0	1	1	1	1	1	1	1	1	1		2	2	2	2	2	1	0	1	0
2331	CAI0466081.1	CAI0466081.1	unnamed protein product [Linum tenue]	7.76218e+06			2	CAI0466081.1;CAI0466083.1			0.0031617		0	0	0	0	0	0	0	0	0	0	0	0	0	0	0	0	0	0	0	0	0	0	0	0	0	0	0		1	1	1	1	1	1	0	1	0
2383	CAI0468272.1	CAI0468272.1	unnamed protein product [Linum tenue]	1.26507e+07			3	CAI0468272.1;CAI0468273.1;CAI0468274.1			0.00396651		0	0	0	0	0	0	0	0	0	0	0	0	0	0	0	0	0	0	0	0	0	0	0	0	0	0	0		2	1	2	2	1	1	0	1	0
2310	CAI0465201.1	CAI0465201.1	unnamed protein product [Linum tenue]	1.22462e+07			1	CAI0465201.1			0.00241196		0	0	0	0	0	0	0	0	0	0	0	0	0	0	0	0	0	0	0	0	0	0	0	0	0	0	0		1	1	1	1	1	1	0	0	0
1578	CAI0425552.1	CAI0425552.1	unnamed protein product [Linum tenue]	13445165			17	CAI0425552.1;CAI0425553.1;CAI0425554.1;CAI0425555.1;CAI0543463.1;CAI0543464.1;CAI0543465.1;CAI0543466.1;CAI0543467.1;CAI0543468.1;CAI0628676.1;CAI0628677.1;CAI0628678.1;CAI0628679.1;CAI0628680.1;CAI0628681.1;CAI0628682.1			0.00420521		0	0	0	0	0	0	0	0	0	0	0	0	0	0	0	0	0	0	0	0	0	0	0	0	0	0	0		1	1	1	1	1	1	0	0	0
1935	CAI0445950.1	CAI0445950.1	unnamed protein product [Linum tenue]	7.0697e+06			1	CAI0445950.1			0.00166389		1	1	1	1	1	1	0	0	0	1	1	1	1	1	1	0	0	0	1	1	1	1	1	1	0	0	0		1	2	2	1	1	2	0	0	0
435	CAI0380359.1	CAI0380359.1	unnamed protein product [Linum tenue]	1.24312e+07			4	CAI0380359.1;CAI0380360.1;CAI0380361.1;CAI0380362.1			0.00241196		0	0	0	0	0	0	0	0	0	0	0	0	0	0	0	0	0	0	0	0	0	0	0	0	0	0	0		1	1	1	1	1	1	0	0	0
2661	CAI0549636.1	CAI0549636.1	unnamed protein product [Linum tenue]	1.42477e+07			1	CAI0549636.1			0.00166389		0	0	0	0	0	0	0	0	0	0	0	0	0	0	0	0	0	0	0	0	0	0	0	0	0	0	0		1	1	1	1	1	1	1	1	0
2155	CAI0455707.1	CAI0455707.1	unnamed protein product [Linum tenue]	6.61666e+06			3	CAI0455707.1;CAI0455708.1;CAI0455709.1			0.00357302		0	0	0	0	0	0	0	0	0	0	0	0	0	0	0	0	0	0	0	0	0	0	0	0	0	0	0		0	0	1	1	0	1	0	0	1
2492	CAI0475561.1	CAI0475561.1	unnamed protein product [Linum tenue]	8.12411e+06			1	CAI0475561.1			0.000807102		0	0	0	0	0	0	0	0	0	0	0	0	0	0	0	0	0	0	0	0	0	0	0	0	0	0	0		2	2	2	2	2	2	0	0	0
515	CAI0383331.1	CAI0383331.1	unnamed protein product [Linum tenue]	12263959			2	CAI0383331.1;CAI0383332.1			0.00331126		0	0	0	0	0	0	0	0	0	0	0	0	0	0	0	0	0	0	0	0	0	0	0	0	0	0	0		1	1	1	1	1	1	0	0	0
645	CAI0388251.1	CAI0388251.1	unnamed protein product [Linum tenue]	6.50057e+06			3	CAI0388251.1;CAI0453848.1;CAI0454239.1			0.000807102		0	0	0	0	0	0	0	0	0	0	0	0	0	0	0	0	0	0	0	0	0	0	0	0	0	0	0		2	2	2	2	2	2	1	0	0
2184	CAI0457668.1	CAI0457668.1	unnamed protein product [Linum tenue]	1.0394e+07			3	CAI0457668.1;CAI0457669.1;CAI0457788.1			0.00166389		0	0	0	0	0	0	0	0	0	0	0	0	0	0	0	0	0	0	0	0	0	0	0	0	0	0	0		2	2	2	2	2	2	0	1	0
1523	CAI0422660.1	CAI0422660.1	unnamed protein product [Linum tenue]	5.31378e+06			1	CAI0422660.1			0.000807102		1	1	1	1	1	1	0	0	0	1	1	1	1	1	1	0	0	0	0	1	1	1	1	1	0	0	0		3	3	3	3	3	3	0	0	0
1612	CAI0426911.1	CAI0426911.1	unnamed protein product [Linum tenue]	10372254			6	CAI0426911.1;CAI0426912.1;CAI0426913.1;CAI0426914.1;CAI0471485.1;CAI0471486.1			0.00241196		0	0	0	0	0	0	0	0	0	0	0	0	0	0	0	0	0	0	0	0	0	0	0	0	0	0	0		1	1	1	1	1	1	1	0	0
2705	CAI0554434.1	CAI0554434.1	unnamed protein product [Linum tenue]	11725027			1	CAI0554434.1			0.00357302		0	0	0	0	0	0	0	0	0	0	0	0	0	0	0	0	0	0	0	0	0	0	0	0	0	0	0		1	1	1	1	1	1	0	0	0
652	CAI0388710.1	CAI0388710.1	unnamed protein product [Linum tenue]	10952517			4	CAI0388710.1;CAI0388871.1;CAI0542785.1;CAI0629358.1			0.00241196		0	0	0	0	0	0	0	0	0	0	0	0	0	0	0	0	0	0	0	0	0	0	0	0	0	0	0		2	2	2	2	2	2	0	0	0
1631	CAI0427861.1	CAI0427861.1	unnamed protein product [Linum tenue]	5.87823e+06			1	CAI0427861.1			0.000807102		0	0	0	0	0	0	0	0	0	0	0	0	0	0	0	0	0	0	0	0	0	0	0	0	0	0	0		3	2	3	2	2	3	1	1	1
2175	CAI0456971.1	CAI0456971.1	unnamed protein product [Linum tenue]	6657756			4	CAI0456971.1;CAI0456972.1;CAI0456973.1;CAI0456974.1			0.000807102		0	0	0	0	0	0	0	0	0	0	0	0	0	0	0	0	0	0	0	0	0	0	0	0	0	0	0		3	3	3	3	3	3	0	0	0
1756	CAI0435173.1	CAI0435173.1	unnamed protein product [Linum tenue]	5.45853e+06			10	CAI0435173.1;CAI0435174.1;CAI0435175.1;CAI0435176.1;CAI0435177.1;CAI0435614.1;CAI0435615.1;CAI0435616.1;CAI0435617.1;CAI0435618.1			0.00120555		0	0	0	0	0	0	0	0	0	0	0	0	0	0	0	0	0	0	0	0	0	0	0	0	0	0	0		3	3	3	3	3	3	1	1	0
528	CAI0383535.1	CAI0383535.1	unnamed protein product [Linum tenue]	7044161			3	CAI0383535.1;CAI0383866.1;CAI0383867.1			0.00120555		0	0	0	0	0	0	0	0	0	0	0	0	0	0	0	0	0	0	0	0	0	0	0	0	0	0	0		2	2	2	2	2	2	0	0	0
1152	CAI0407544.1	CAI0407544.1	unnamed protein product [Linum tenue]	1.1906e+07			2	CAI0407544.1;CAI0469288.1			0.00177515		0	0	0	0	0	0	0	0	0	0	0	0	0	0	0	0	0	0	0	0	0	0	0	0	0	0	0		1	1	1	1	1	1	1	0	0
1939	CAI0445999.1	CAI0445999.1	unnamed protein product [Linum tenue]	8.70382e+06			6	CAI0445999.1;CAI0446000.1;CAI0446001.1;CAI0446002.1;CAI0447597.1;CAI0447598.1			0.00241196		0	0	0	0	0	0	0	0	0	0	0	0	0	0	0	0	0	0	0	0	0	0	0	0	0	0	0		2	2	2	2	2	2	0	0	0
2098	CAI0452216.1	CAI0452216.1	unnamed protein product [Linum tenue]	1.28126e+07			5	CAI0452216.1;CAI0452217.1;CAI0452218.1;CAI0452219.1;CAI0452220.1			0.00241196		0	0	0	0	0	0	0	0	0	0	0	0	0	0	0	0	0	0	0	0	0	0	0	0	0	0	0		1	1	1	1	1	1	0	0	0
468	CAI0381606.1	CAI0381606.1	unnamed protein product [Linum tenue]	1.82559e+06			2	CAI0381606.1;CAI0381608.1			0.0031617		0	0	0	0	0	0	0	0	0	0	0	0	0	0	0	0	0	0	0	0	0	0	0	0	0	0	0		0	1	1	1	1	1	0	0	0
1894	CAI0443020.1	CAI0443020.1	unnamed protein product [Linum tenue]	11345195			1	CAI0443020.1			0.00120555		0	0	0	0	0	0	0	0	0	0	0	0	0	0	0	0	0	0	0	0	0	0	0	0	0	0	0		1	1	1	1	1	1	0	0	0
610	CAI0386763.1	CAI0386763.1	unnamed protein product [Linum tenue]	1.3267e+07			2	CAI0386763.1;CAI0469951.1			0.00177515		0	0	0	0	0	0	0	0	0	0	0	0	0	0	0	0	0	0	0	0	0	0	0	0	0	0	0		1	1	1	1	1	1	1	1	1
1006	CAI0400598.1	CAI0400598.1	unnamed protein product, partial [Linum tenue]	7058898			1	CAI0400598.1			0.00213675		2	3	3	3	3	3	0	0	0	3	3	3	3	3	3	0	0	0	3	3	3	3	3	3	0	0	0		2	3	3	3	3	3	0	0	0
1130	CAI0406741.1	CAI0406741.1	unnamed protein product [Linum tenue]	1.12166e+07			4	CAI0406741.1;CAI0406742.1;CAI0406743.1;CAI0406744.1			0.00396651		0	0	0	0	0	0	0	0	0	0	0	0	0	0	0	0	0	0	0	0	0	0	0	0	0	0	0		1	1	1	1	1	1	0	0	0
462	CAI0381330.1	CAI0381330.1	unnamed protein product [Linum tenue]	5490118			7	CAI0381330.1;CAI0410452.1;CAI0432141.1;CAI0432142.1;CAI0432143.1;CAI0432145.1;CAI0442227.1			0.00241196		0	0	0	0	0	0	0	0	0	0	0	0	0	0	0	0	0	0	0	0	0	0	0	0	0	0	0		2	2	2	2	2	2	0	0	0
816	CAI0393975.1	CAI0393975.1	unnamed protein product [Linum tenue]	1.20134e+07			2	CAI0393975.1;CAI0427760.1			0.00266099		0	0	0	0	0	0	0	0	0	0	0	0	0	0	0	0	0	0	0	0	0	0	0	0	0	0	0		1	1	1	1	1	1	0	0	0
1440	CAI0418534.1	CAI0418534.1	unnamed protein product [Linum tenue]	6.41988e+06			11	CAI0418534.1;CAI0418535.1;CAI0418536.1;CAI0471039.1;CAI0471040.1;CAI0471041.1;CAI0471042.1;CAI0471043.1;CAI0472839.1;CAI0472842.1;CAI0472843.1			0.00396651		0	0	0	0	0	0	0	0	0	0	0	0	0	0	0	0	0	0	0	0	0	0	0	0	0	0	0		1	2	2	2	2	2	0	0	0
2583	CAI0544149.1	CAI0544149.1	unnamed protein product [Linum tenue]	6.69546e+06			2	CAI0544149.1;CAI0544150.1			0.00120555		0	0	0	0	0	0	0	0	0	0	0	0	0	0	0	0	0	0	0	0	0	0	0	0	0	0	0		2	1	2	2	2	2	0	0	0
1339	CAI0412920.1	CAI0412920.1	unnamed protein product [Linum tenue]	4.82066e+06			7	CAI0412920.1;CAI0412921.1;CAI0449886.1;CAI0449887.1;CAI0449888.1;CAI0546696.1;CAI0546697.1			0.000807102		0	0	0	0	0	0	0	0	0	0	0	0	0	0	0	0	0	0	0	0	0	0	0	0	0	0	0		3	3	3	3	3	3	1	0	0
1079	CAI0404556.1	CAI0404556.1	unnamed protein product [Linum tenue]	12645939			3	CAI0404556.1;CAI0404557.1;CAI0404747.1			0.00120555		0	0	0	0	0	0	0	0	0	0	0	0	0	0	0	0	0	0	0	0	0	0	0	0	0	0	0		1	1	1	1	1	1	0	0	0
1645	CAI0428693.1	CAI0428693.1	unnamed protein product [Linum tenue]	8.97534e+06			11	CAI0428693.1;CAI0428694.1;CAI0428695.1;CAI0428696.1;CAI0428697.1;CAI0554774.1;CAI0554775.1;CAI0554776.1;CAI0554901.1;CAI0554902.1;CAI0554903.1			0.00241196		0	0	0	0	0	0	0	0	0	0	0	0	0	0	0	0	0	0	0	0	0	0	0	0	0	0	0		2	2	2	2	2	2	0	0	0
239	CAI0374259.1	CAI0374259.1	unnamed protein product, partial [Linum tenue]	1.18181e+07			2	CAI0374259.1;CAI0374260.1			0.00241196		0	0	0	0	0	0	0	0	0	0	0	0	0	0	0	0	0	0	0	0	0	0	0	0	0	0	0		2	1	2	2	2	2	1	2	1
52	AFJ52924.1	AFJ52924.1	UDP-glycosyltransferase 1 [Linum usitatissimum]	3.40584e+06			1	AFJ52924.1			0.000807102		3	2	3	3	3	3	0	0	0	3	3	3	3	3	3	0	0	0	3	3	2	3	3	3	0	0	0		5	4	5	5	5	5	0	0	0
2795	CAI0561310.1	CAI0561310.1	unnamed protein product [Linum tenue]	8877275			2	CAI0561310.1;CAI0563498.1			0.00505263		0	0	0	0	0	0	0	0	0	0	0	0	0	0	0	0	0	0	0	0	0	0	0	0	0	0	0		1	1	1	1	1	1	0	0	0
2829	CAI0627961.1	CAI0627961.1	unnamed protein product [Linum tenue]	9963543			5	CAI0627961.1;CAI0627962.1;CAI0627963.1;CAI0627964.1;CAI0627965.1			0.000807102		0	0	0	0	0	0	0	0	0	0	0	0	0	0	0	0	0	0	0	0	0	0	0	0	0	0	0		3	3	3	3	3	3	0	0	0
27	ACY66884.1	ACY66884.1	tocopherol cyclase, partial [Linum usitatissimum]	7.85963e+06			1	ACY66884.1			0.00120555		2	2	2	1	2	2	1	0	0	2	2	2	2	2	2	0	0	0	1	2	2	2	2	0	0	0	0		2	2	2	1	2	2	1	0	0
2784	CAI0560542.1	CAI0560542.1	unnamed protein product [Linum tenue]	8267120			1	CAI0560542.1			0.00241196		1	1	1	1	1	1	0	0	0	1	1	1	1	1	1	0	0	0	1	1	1	1	1	1	0	0	0		1	2	2	2	1	2	0	0	0
2892	DAC74032.1	DAC74032.1	cinnamyl-alcohol dehydrogenase [Linum usitatissimum]	4296904			1	DAC74032.1			0.00241196		1	1	1	1	1	1	0	0	0	1	1	1	1	1	1	0	0	0	1	1	1	1	1	1	0	0	0		2	2	2	2	2	2	0	0	0
297	CAI0376187.1	CAI0376187.1	unnamed protein product [Linum tenue]	7.72501e+06			5	CAI0376187.1;CAI0376189.1;CAI0438929.1;CAI0438930.1;CAI0438931.1			0.000807102		0	0	0	0	0	0	0	0	0	0	0	0	0	0	0	0	0	0	0	0	0	0	0	0	0	0	0		2	2	2	2	2	2	0	0	0
2833	CAI0628338.1	CAI0628338.1	unnamed protein product [Linum tenue]	15091662			4	CAI0628338.1;CAI0628339.1;CAI0628340.1;CAI0628341.1			0.00177515		0	0	0	0	0	0	0	0	0	0	0	0	0	0	0	0	0	0	0	0	0	0	0	0	0	0	0		1	1	1	1	1	1	1	1	1
776	CAI0392968.1	CAI0392968.1	unnamed protein product [Linum tenue]	7020911			2	CAI0392968.1;CAI0540662.1			0.00331126		0	0	0	0	0	0	0	0	0	0	0	0	0	0	0	0	0	0	0	0	0	0	0	0	0	0	0		2	2	2	2	2	2	0	0	0
2713	CAI0555415.1	CAI0555415.1	unnamed protein product [Linum tenue]	1.00167e+07			1	CAI0555415.1			0.00219178		1	1	1	1	1	1	1	1	0	1	1	1	1	1	1	1	0	0	1	1	1	1	1	1	0	1	0		1	1	1	1	1	1	1	1	0
1009	CAI0400689.1	CAI0400689.1	unnamed protein product, partial [Linum tenue]	6.39408e+06			1	CAI0400689.1			0.00177515		0	0	0	0	0	0	0	0	0	0	0	0	0	0	0	0	0	0	0	0	0	0	0	0	0	0	0		1	1	1	1	1	1	0	0	0
2303	CAI0464355.1	CAI0464355.1	unnamed protein product [Linum tenue]	1.24228e+07			2	CAI0464355.1;CAI0464356.1			0.00177515		0	0	0	0	0	0	0	0	0	0	0	0	0	0	0	0	0	0	0	0	0	0	0	0	0	0	0		1	1	1	1	1	1	1	1	0
2578	CAI0543778.1	CAI0543778.1	unnamed protein product [Linum tenue]	6.10512e+06			4	CAI0543778.1;CAI0543779.1;CAI0628419.1;CAI0628420.1			0.00120555		0	0	0	0	0	0	0	0	0	0	0	0	0	0	0	0	0	0	0	0	0	0	0	0	0	0	0		2	2	2	2	2	2	0	1	1
2143	CAI0455020.1	CAI0455020.1	unnamed protein product [Linum tenue]	9018638			21	CAI0455020.1;CAI0455021.1;CAI0455022.1;CAI0455023.1;CAI0455024.1;CAI0455025.1;CAI0455026.1;CAI0455028.1;CAI0455029.1;CAI0455030.1;CAI0455031.1;CAI0455501.1;CAI0455502.1;CAI0455503.1;CAI0455504.1;CAI0455505.1;CAI0455564.1;CAI0456250.1;CAI0456251.1;CAI0456252.1;CAI0456254.1			0.00647017		0	0	0	0	0	0	0	0	0	0	0	0	0	0	0	0	0	0	0	0	0	0	0	0	0	0	0		1	1	1	1	1	1	0	0	0
2261	CAI0461302.1	CAI0461302.1	unnamed protein product [Linum tenue]	10706956			3	CAI0461302.1;CAI0461303.1;CAI0461304.1			0.00166389		0	0	0	0	0	0	0	0	0	0	0	0	0	0	0	0	0	0	0	0	0	0	0	0	0	0	0		1	1	1	1	1	1	1	0	0
431	CAI0380266.1	CAI0380266.1	unnamed protein product [Linum tenue]	9999868			1	CAI0380266.1			0.00933489		1	1	1	1	1	1	0	0	0	1	1	1	1	1	1	0	0	0	1	1	1	1	1	1	0	0	1		1	1	1	1	1	1	0	0	0
674	CAI0389473.1	CAI0389473.1	unnamed protein product [Linum tenue]	6940760			2	CAI0389473.1;CAI0389656.1			0.00166389		0	0	0	0	0	0	0	0	0	0	0	0	0	0	0	0	0	0	0	0	0	0	0	0	0	0	0		2	2	2	2	2	2	0	0	0
2197	CAI0458929.1	CAI0458929.1	unnamed protein product [Linum tenue]	8.84777e+06			2	CAI0458929.1;CAI0552614.1			0.00527597		0	0	0	0	0	0	0	0	0	0	0	0	0	0	0	0	0	0	0	0	0	0	0	0	0	0	0		1	1	1	1	1	1	1	0	0
774	CAI0392946.1	CAI0392946.1	unnamed protein product [Linum tenue]	6.57497e+06			3	CAI0392946.1;CAI0392947.1;CAI0392948.1			0.00177515		0	0	0	0	0	0	0	0	0	0	0	0	0	0	0	0	0	0	0	0	0	0	0	0	0	0	0		2	2	2	2	2	2	0	0	0
1764	CAI0436110.1	CAI0436110.1	unnamed protein product [Linum tenue]	6.98426e+06			4	CAI0436110.1;CAI0436111.1;CAI0436112.1;CAI0436113.1			0.00120555		0	0	0	0	0	0	0	0	0	0	0	0	0	0	0	0	0	0	0	0	0	0	0	0	0	0	0		3	3	3	2	2	2	0	1	0
2146	CAI0455174.1	CAI0455174.1	unnamed protein product [Linum tenue]	1.22215e+07			2	CAI0455174.1;CAI0456146.1			0.00633413		0	0	0	0	0	0	0	0	0	0	0	0	0	0	0	0	0	0	0	0	0	0	0	0	0	0	0		1	1	1	1	1	1	1	1	0
697	CAI0390389.1	CAI0390389.1	unnamed protein product [Linum tenue]	2.70442e+06			1	CAI0390389.1			0.00558036		0	0	0	0	0	0	0	0	0	0	0	0	0	0	0	0	0	0	0	0	0	0	0	0	0	0	0		1	1	1	1	1	1	0	0	0
609	CAI0386738.1	CAI0386738.1	unnamed protein product [Linum tenue]	7.13202e+06			1	CAI0386738.1			0.00287908		1	2	2	2	2	2	0	0	1	2	2	2	2	2	1	0	0	1	2	2	2	2	2	2	2	0	1		1	2	2	2	2	2	0	0	1
2121	CAI0453504.1	CAI0453504.1	unnamed protein product [Linum tenue]	8.32413e+06			4	CAI0453504.1;CAI0453505.1;CAI0453595.1;CAI0453596.1			0.0031617		0	0	0	0	0	0	0	0	0	0	0	0	0	0	0	0	0	0	0	0	0	0	0	0	0	0	0		1	0	1	1	1	1	1	1	1
1065	CAI0403916.1	CAI0403916.1	unnamed protein product [Linum tenue]	6.96574e+06			2	CAI0403916.1;CAI0419716.1			0.0031617		0	0	0	0	0	0	0	0	0	0	0	0	0	0	0	0	0	0	0	0	0	0	0	0	0	0	0		1	2	2	2	2	2	0	0	1
2352	CAI0466936.1	CAI0466936.1	unnamed protein product [Linum tenue]	2.02446e+06			2	CAI0466936.1;CAI0466937.1			0.00120555		0	0	0	0	0	0	0	0	0	0	0	0	0	0	0	0	0	0	0	0	0	0	0	0	0	0	0		1	1	1	1	1	1	0	0	0
467	CAI0381604.1	CAI0381604.1	unnamed protein product [Linum tenue]	1.01813e+07			4	CAI0381604.1;CAI0381605.1;CAI0434790.1;CAI0434791.1			0.00266099		0	0	0	0	0	0	0	0	0	0	0	0	0	0	0	0	0	0	0	0	0	0	0	0	0	0	0		1	1	1	1	1	1	0	0	0
296	CAI0376185.1	CAI0376185.1	unnamed protein product [Linum tenue]	1.12458e+07			3	CAI0376185.1;CAI0438933.1;CAI0438934.1			0.00177515		0	0	0	0	0	0	0	0	0	0	0	0	0	0	0	0	0	0	0	0	0	0	0	0	0	0	0		1	1	1	1	1	1	1	0	0
1348	CAI0413288.1	CAI0413288.1	unnamed protein product [Linum tenue]	7495447			18	CAI0413288.1;CAI0413289.1;CAI0413290.1;CAI0413291.1;CAI0413292.1;CAI0413293.1;CAI0413294.1;CAI0418152.1;CAI0418153.1;CAI0418154.1;CAI0418158.1;CAI0418159.1;CAI0501381.1;CAI0501540.1;CAI0501620.1;CAI0501741.1;CAI0501879.1;CAI0501960.1			0.00120555		0	0	0	0	0	0	0	0	0	0	0	0	0	0	0	0	0	0	0	0	0	0	0	0	0	0	0		2	2	2	1	2	1	0	0	0
351	CAI0377429.1	CAI0377429.1	unnamed protein product [Linum tenue]	8.57317e+06			1	CAI0377429.1			0.00166389		1	1	1	1	1	1	0	0	0	1	1	1	1	1	1	1	1	0	1	1	1	1	1	1	1	1	1		1	1	1	1	1	1	0	0	0
1132	CAI0406813.1	CAI0406813.1	unnamed protein product [Linum tenue]	14479310			7	CAI0406813.1;CAI0406814.1;CAI0406815.1;CAI0406816.1;CAI0406817.1;CAI0406818.1;CAI0406819.1			0.0031617		0	0	0	0	0	0	0	0	0	0	0	0	0	0	0	0	0	0	0	0	0	0	0	0	0	0	0		1	1	1	1	1	1	1	1	1
289	CAI0375631.1	CAI0375631.1	unnamed protein product [Linum tenue]	6.99751e+06			1	CAI0375631.1			0.00219178		1	1	1	1	1	1	1	1	1	1	1	1	1	1	1	1	1	1	1	1	1	1	1	1	1	1	1		2	2	2	2	2	2	2	2	1
2792	CAI0561162.1	CAI0561162.1	unnamed protein product [Linum tenue]	1.10757e+07			3	CAI0561162.1;CAI0561163.1;CAI0561164.1			0.00596659		0	0	0	0	0	0	0	0	0	0	0	0	0	0	0	0	0	0	0	0	0	0	0	0	0	0	0		1	1	1	1	1	1	1	1	0
1081	CAI0404594.1	CAI0404594.1	unnamed protein product [Linum tenue]	7009767			2	CAI0404594.1;CAI0404688.1			0.000807102		0	0	0	0	0	0	0	0	0	0	0	0	0	0	0	0	0	0	0	0	0	0	0	0	0	0	0		2	2	2	2	2	2	0	0	0
1548	CAI0423860.1	CAI0423860.1	unnamed protein product [Linum tenue]	4982386			3	CAI0423860.1;CAI0423861.1;CAI0423862.1			0.00368664		0	0	0	0	0	0	0	0	0	0	0	0	0	0	0	0	0	0	0	0	0	0	0	0	0	0	0		1	1	2	1	2	2	0	0	0
342	CAI0377197.1	CAI0377197.1	unnamed protein product [Linum tenue]	9642039			7	CAI0377197.1;CAI0377198.1;CAI0377199.1;CAI0377200.1;CAI0377201.1;CAI0377202.1;CAI0377203.1			0.00241196		0	0	0	0	0	0	0	0	0	0	0	0	0	0	0	0	0	0	0	0	0	0	0	0	0	0	0		1	1	1	1	2	1	0	0	0
1142	CAI0407175.1	CAI0407175.1	unnamed protein product [Linum tenue]	8.11243e+06			7	CAI0407175.1;CAI0407178.1;CAI0407179.1;CAI0468267.1;CAI0468268.1;CAI0468269.1;CAI0468270.1			0.00596659		0	0	0	0	0	0	0	0	0	0	0	0	0	0	0	0	0	0	0	0	0	0	0	0	0	0	0		1	1	1	1	1	1	0	0	0
[truncated: 695 more rows]
[truncated: 222 more columns]

## Sheet: variables
all sample names				replicates group names			PG Int. Ratio names				Stat. Ratio names						TMT/iTRAQ Reporter Names				TMT/iTRAQ Int. Ratio names				Other Varaibles
[truncated: 144 more rows]
